# Supplementary material for: Underwater CAM photosynthesis elucidated by Isoetes genome
Source: Nat Commun. 2021 Nov 3;12:6348. doi: 10.1038/s41467-021-26644-7 (PMC8566536; doi:10.1038/s41467-021-26644-7)
Supplement: Supplementary file 5 — Supplementary Data 2 [file 41467_2021_26644_MOESM5_ESM.xlsx]

## Sheet: Supplementary Data 2
Supplementary Data 2. TPM normalized gene expression values used to generate TOD expression plots for Isoetes taiwanensis. Columns are labeled with time of expression followed by replicate number.
Gene_ID	Ztime4_rep2	Ztime4_rep5	Ztime7_rep1	Ztime7_rep3	Ztime7_rep5	Ztime10_rep1	Ztime10_rep2	Ztime10_rep4	Ztime10_rep5	Ztime10_rep3	Ztime13_rep1	Ztime13_rep3	Ztime16_rep1	Ztime16_rep3	Ztime19_rep2	Ztime19_rep3	Ztime22_rep4	Ztime1_rep2	Ztime1_rep3	Ztime1_rep1	Ztime22_rep3
Itaiw_v1_scaffold_2_g02019	7.05881	3.9202	4.00522	2.53017	6.2949	3.80475	5.15951	4.41573	4.52811	3.55435	3.86911	4.23206	2.73898	3.85158	3.48313	3.84531	4.34762	5.33431	4.02162	4.43361	6.52747
Itaiw_v1_scaffold_11_g09630	2.20784	1.46582	2.40034	0.639866	0	6.48925	2.30505	1.82836	6.14304	8.75098	1.37121	3.98507	1.60294	3.82583	1.28894	0.919648	2.30066	0.498636	0.972785	0.197819	1.6613
Itaiw_v1_scaffold_87_g36346	0	0	0	7.09501	0	0	0	0	0	0	1.24908	0	0	0	0	0.81299	0	0.668001	0	0	0
Itaiw_v1_scaffold_42_g25589	0	0	0	0	0	0	0	0	0	0	0	0	0	0	0	0	0	0	0	0	0
Itaiw_v1_scaffold_42_g25532	10.3744	7.96124	10.5267	8.61578	12.9329	17.0763	21.5279	18.9768	25.6223	29.4085	20.5831	25.3227	15.1376	16.9528	9.75032	7.94519	12.8089	10.0923	15.2511	8.78912	17.0145
Itaiw_v1_scaffold_34_g22413	1.82365	2.26302	2.8266	1.97561	0.586077	4.42253	6.13727	2.30885	2.9674	9.66393	3.3047	5.32969	3.66311	3.0224	1.4543	5.67121	3.5627	2.45088	3.07032	2.63766	1.53677
Itaiw_v1_scaffold_27_g18938	135.344	101.382	202.479	67.8198	151.499	334.583	482.19	357.397	413.429	336.16	303.682	314.733	91.0863	81.6453	24.0444	45.0987	28.7572	44.9984	54.9088	21.75	9.91419
Itaiw_v1_scaffold_9_g08187	13.8701	13.6048	18.7867	20.3045	19.2429	31.0982	43.9339	25.3508	39.1115	35.1805	28.6591	30.528	10.1304	12.0878	10.2649	15.4316	17.5042	19.9167	14.7955	22.3057	18.4022
Itaiw_v1_scaffold_22_g15921	0	0	0	0.913406	0	0	0	0	0	0	0	0	0	0	0	0	0	0	0	0	0
Itaiw_v1_scaffold_28_g19299	4.4381	3.25177	4.9434	2.84426	2.42236	6.06267	2.69528	6.98415	6.28567	6.77535	3.52794	6.21635	0.426948	0.784007	1.22802	0.387258	0	0.574208	0.426043	2.51252	0
Itaiw_v1_scaffold_32_g21550	0	0	0	0	0	0	0	0	0	0	0	0	0	0	0	0	0	0	0	0	0
Itaiw_v1_scaffold_10_g08855	0.419982	0.255905	0.456828	0	0	0.738163	0	0.651301	1.59144	0	0.618955	0.581252	0.635802	0	0.158148	0	0	0	0	0	0
Itaiw_v1_scaffold_9_g07907	0.440442	0.108355	0	0	0	0	0	0	0	0	0	0	0	1.11025	1.59912	2.01416	0	0	0	0	3.25978
Itaiw_v1_scaffold_14_g11647	0	0	0.117879	0	0	0	0	0	0	0	0	0	0	0	0	0	0	0	0	0	0
Itaiw_v1_scaffold_29_g20207	1.60666	1.63626	4.42231	2.66781	2.39163	1.86329	3.71019	0	7.85397	11.1893	3.77118	0.120106	2.55703	2.01668	1.64705	4.79853	3.39258	1.9951	2.12194	4.71992	4.26683
Itaiw_v1_scaffold_72_g34193	0	0	0	0	0.602883	0	0	0	0	0	0.999504	0.901425	0	0	0	0	0	0	0	0	0
Itaiw_v1_scaffold_1_g01233	10.4815	3.14855	4.89867	8.3304	9.05385	10.1121	17.4527	7.52231	14.0781	20.2217	12.8669	20.5539	7.57801	9.15681	8.86517	14.9798	5.6962	8.39017	7.4197	5.98829	14.5227
Itaiw_v1_scaffold_10_g08707	0	0.407407	0	0	0	0	0	0	0	0	0	0.185093	0	0	0	0	0	0	0	0	0
Itaiw_v1_scaffold_32_g21638	0	0	0	0	0	0	0	0	0	0	0	0	0	0	0	0	0	0	0	0	0
Itaiw_v1_scaffold_161_g41990	0.480322	0.567521	0.397847	0	0.911314	0.616076	1.48398	0.795198	0	0.395779	1.81802	3.15445	0.15133	0.622643	0.02629	1.10779	1.19346	1.15658	0.371158	0	0.671253
Itaiw_v1_scaffold_6_g06312	11.2726	15.6939	3.78212	12.8949	20.1772	23.3794	28.9665	4.38839	6.36859	6.06403	26.9477	26.6446	32.621	26.1094	4.51169	16.1485	26.7044	11.7876	10.1204	19.5245	2.35687
Itaiw_v1_scaffold_84_g35924	0	0	0	0	0	0	0	0	0	0	0	0	0	0	0	0	0	0	0	0	0
Itaiw_v1_contig_400_g46820	0	0	0	0	0	0	0	0	0	0	0	0	0	0	0	1.87843	0	0	0	0	0
Itaiw_v1_scaffold_119_g39545	22.1048	14.3299	27.8442	25.3252	33.1799	49.6491	55.8892	37.4475	43.9144	29.8573	64.2926	62.9946	28.1165	28.2224	7.97844	10.1088	9.26801	8.07208	17.3317	10.8922	9.53778
Itaiw_v1_scaffold_32_g21245	0	0	0	0	0	0	0	0	0	0	0	0	0	0	0	0	0	0	0	0	0
Itaiw_v1_scaffold_1_g01525	0	0	0	0	0	0	0	0	0	0	0	0	0	0	0	0	0	0	0	0	0
Itaiw_v1_scaffold_133_g40399	0	0	0	0	0	0	0	0	0	0	0	0	0	0	0	0	0	0	0	0	0
Itaiw_v1_scaffold_37_g23724	0	0	0	0	0	0	0	0	0	0	0	0	0	0	0	0	0	0	0	0	0
Itaiw_v1_scaffold_8_g07182	4.22094	2.88078	3.44657	3.52761	5.40391	15.7102	9.68901	6.66959	10.6245	9.86581	8.79547	9.81876	6.09658	4.25055	7.57208	5.47863	7.60576	1.44871	3.82329	2.11789	6.12895
Itaiw_v1_scaffold_39_g24718	28.6602	23.6653	28.1995	10.9322	19.9068	32.5055	21.4823	18.4434	35.2278	26.5355	21.4154	36.9619	26.2353	20.0236	44.268	36.7366	31.4622	36.0428	33.3875	36.1877	32.4537
Itaiw_v1_scaffold_40_g24910	3.9197	1.64462	4.31053	1.97164	3.71403	3.84469	2.75797	1.5955	4.82496	1.8524	3.73222	3.59011	2.68798	6.81891	2.12854	4.46691	2.24593	2.10162	6.02163	1.7951	4.12305
Itaiw_v1_scaffold_56_g30234	2.96089	0	1.92585	0.258858	0	0.432998	2.45323	1.12012	6.96419	5.95656	2.48511	7.57932	2.75704	0	1.0421	0.544143	2.42622	0	0	0	1.06687
Itaiw_v1_scaffold_5_g05564	3.37011	3.59459	2.95518	1.41209	3.73477	8.9703	6.69308	3.01117	6.06225	10.8556	5.7925	7.82236	3.71346	1.49446	2.81257	5.12549	3.12745	4.28196	2.75457	2.69317	4.13537
Itaiw_v1_scaffold_13_g10799	4.97103	8.5841	13.7936	12.8445	5.14852	11.2469	10.1398	14.3106	10.6595	14.8606	15.09	15.3504	20.952	30.1517	15.189	12.7697	6.14963	1.8419	3.55717	4.13857	34.2396
Itaiw_v1_scaffold_41_g25459	0	0.243596	0.168464	0	0	0.884629	0.699011	0.446006	1.87769	0	0.658738	1.61194	0.31791	0.787041	0.720428	0	0	0	1.19864	0	0
Itaiw_v1_scaffold_92_g36942	0	0	0	0	0	0	0	0.852134	0.612834	0	0	1.04637	0.439076	0	0	0	0	0	0	1.07862	0
Itaiw_v1_scaffold_3_g03367	4.16782	0	0	0.970831	0	0	2.39896	0	7.53778	0	4.5466	0	0	0	0	0	0	0	0	6.07789	0
Itaiw_v1_scaffold_23_g16995	0	0	0	0	0	0	0	0	0	0	0	0	0	0	0	0	0	0	0	0	0
Itaiw_v1_scaffold_95_g37318	0	0	0	0	0	0	0	0	0	0	0.200911	0	0	0	0	0	0	0	0	0	0
Itaiw_v1_scaffold_7_g07108	0	0	0	0	0	0	0	0	0.466388	0	0.258582	0.220644	0.120668	0	0	0	0	0	0	0.180021	0
Itaiw_v1_scaffold_26_g18571	0	0	0	0	0	0	0	0	0	0	0	0	0	0	0	0	0	0	0	0	0
Itaiw_v1_scaffold_3_g03782	9.91849	10.6564	0	3.56847	8.25488	5.08253	11.9894	0	4.9681	16.1929	13.9774	14.7114	7.97938	8.74913	3.05386	2.98712	4.63543	3.7041	1.17081	4.51486	4.85552
Itaiw_v1_scaffold_26_g18294	0	0	0	0	2.14744	0	0	0	0.830057	0	0.559523	0.292979	0	0	0	0.47661	0	0	0	0.432586	0
Itaiw_v1_contig_259_g46085	0	0	0	0	0	0	0	0	0	0	0	0	0	0	0	0	0	0	0	0	0
Itaiw_v1_scaffold_28_g19608	10.1991	8.96482	1.49741	3.96077	7.4964	5.11641	4.87444	0	2.50643	4.75606	2.29249	1.43385	0	0.082895	1.27273	3.32936	7.59016	0	0	0	0
Itaiw_v1_scaffold_46_g26971	3.83545	55.4995	7.78658	120.936	66.6198	18.3482	160.489	223.776	32.6564	23.2368	140.368	204.926	135.516	148.857	97.8044	59.4439	78.2531	42.2732	128.857	7.56192	136.496
Itaiw_v1_scaffold_93_g37132	27.71	37.6068	165.921	36.6534	58.5927	126.55	50.6915	77.7953	69.4782	57.24	64.496	62.3548	64.9318	32.0994	8.08533	11.8872	6.5104	2.09696	11.8019	7.57776	2.64132
Itaiw_v1_scaffold_85_g36040	52.2139	28.8021	28.0894	23.7069	21.961	14.7163	12.9012	11.3434	9.44021	5.93724	2.33556	8.07927	0.704954	2.67743	0.334127	2.72569	2.52948	16.6187	6.38339	3.98491	2.29723
Itaiw_v1_scaffold_41_g25311	0.28209	0.139954	0.686458	0	0.720122	0.726925	3.15839	2.51794	2.45599	3.59568	0.930066	1.69224	0.705614	0.874925	0.366415	2.87404	1.40782	0.319319	1.32354	0.723951	2.42779
Itaiw_v1_scaffold_113_g39194	0	0	0	0	0	0	0	0	0	0	0	0	0	0	0	0	0	0	0	0	0
Itaiw_v1_scaffold_16_g12258	0	0	0	0	0	0	0	0	0	0	0	0	0	0	0	0	0	0	0	0	0
Itaiw_v1_scaffold_45_g26750	0	1.63595	0.438943	0.653092	1.80942	0.868881	2.45431	1.93252	1.04397	0	0.310921	2.70051	0.540964	0.4823	4.07672	0	0.417589	0	2.6537	0.252977	1.70795
Itaiw_v1_scaffold_39_g24351	0	0.542104	1.97071	0	0	0	0	0	0	0	0	0	0	0	0	0	0	2.07834	4.73175	0	0
Itaiw_v1_scaffold_19_g14158	0.90268	1.34777	0.730314	0	0.847342	1.02819	1.76806	1.7613	0.994592	1.37653	1.33657	0.860556	1.20544	0.64984	1.46795	3.45851	2.16785	1.60675	1.35874	2.25546	3.04823
Itaiw_v1_scaffold_9_g08041	4.643	15.2549	8.48973	23.4079	23.1354	9.6656	33.6018	20.4774	79.8198	28.0529	12.0323	21.6167	4.52576	4.96324	21.8145	7.84889	8.67101	7.21226	7.6982	5.79147	2.94548
Itaiw_v1_scaffold_2_g01855	0	44.6907	0.127327	15.858	4.90931	0	60.4516	13.931	0	21.4383	0.057558	14.7126	38.42	0	0	30.7216	65.9114	68.8359	0	54.9466	36.4796
Itaiw_v1_scaffold_24_g17058	0	0	0	0	0	0	0	0	0	0	0	0	0	1.80355	0	0	0	0	0	0	0
Itaiw_v1_scaffold_40_g24985	0	0	0	0	0	0	0	0	0	0	0	0	0	0	0	0	0	0	0	0	0
Itaiw_v1_scaffold_51_g29043	68.0729	56.2767	29.3032	19.6024	26.3264	34.9959	36.2616	23.5185	30.7417	38.3096	21.0561	23.4979	12.2837	17.0975	19.723	43.0128	76.8365	78.1354	175.813	125.583	108.029
Itaiw_v1_scaffold_137_g40718	134.759	135.607	51.8832	415.209	220.192	167.872	0	0	21.5462	138.925	26.1149	0.411009	350.045	193.166	108.18	145.096	130.398	58.8474	0	47.3234	0
Itaiw_v1_scaffold_34_g22524	19.475	14.4243	8.10415	9.2168	9.48506	18.3172	27.2584	15.3317	22.154	19.6545	29.2146	29.6394	15.0899	26.7266	30.7276	36.4248	63.3252	22.4862	36.4817	33.1998	80.4436
Itaiw_v1_scaffold_9_g07970	5.45802	4.16231	10.9947	7.08711	5.90489	15.8054	13.0258	14.6438	15.3814	23.1526	11.0466	15.4132	9.62243	7.74741	5.82157	5.74023	3.96102	5.96021	6.25347	4.63691	0.367322
Itaiw_v1_scaffold_10_g09093	2.87978	1.71588	1.87841	7.04708	10.1373	5.13513	12.1098	5.13218	25.4809	10.1173	8.37413	16.4514	5.64034	4.89171	8.99438	5.83847	3.84136	5.33311	0	2.83178	0
Itaiw_v1_scaffold_49_g28133	4.44639	3.32515	3.1541	5.20005	4.55703	2.1422	6.2857	4.37673	5.00832	5.89357	6.30187	5.5126	3.98913	6.69236	2.80798	5.38024	7.7817	6.66097	7.76284	6.14509	5.16616
Itaiw_v1_scaffold_27_g18801	0.65094	0	0	0	0.5053	2.45297	1.72861	3.72176	2.77045	9.42255	0	0	2.52797	0.351238	1.71115	2.12664	0.567675	0	0	1.88653	0
Itaiw_v1_scaffold_135_g40520	2.43586	1.27249	2.0306	0.926329	0.503679	3.65437	2.39981	3.67586	2.20594	3.47681	2.64356	3.66586	2.0226	0.414052	1.1369	0	0.688321	1.62964	1.93859	0.763079	1.06383
Itaiw_v1_scaffold_45_g26897	0.481762	0	0.65315	0	0	0	0.443077	0	0.503476	0	0.603971	0.318284	0	0	0.294559	0	1.78206	0.821944	1.14197	1.78095	7.31706
Itaiw_v1_scaffold_3_g03709	7.50986	5.56595	7.6187	6.20383	10.1635	8.20646	11.6194	11.3145	19.5021	19.7952	15.1691	18.1812	7.90739	7.47225	6.12895	7.03324	8.65121	2.48886	6.99748	6.71848	8.89781
Itaiw_v1_scaffold_80_g35602	0	0	0	0	0	0	0	0	0	0	0	0	0	0	0	0	0	0	0	0	0
Itaiw_v1_scaffold_154_g41665	0	0	0	0	0	0	0	0	0	0	0	0	0	0	0	0	0	0	0	0	0
Itaiw_v1_contig_616_g47481	9.32057	1.74673	3.38346	13.5422	7.71192	0.449593	46.6885	6.38648	35.2676	3.29199	42.4084	9.78091	7.69475	27.5443	8.71575	5.73739	2.05522	1.64557	3.23605	6.97397	7.06505
Itaiw_v1_scaffold_40_g25005	0	0	0	0	0	0	0	0	0	0	0	0	0	0	0	0	0	0	0	0	0
Itaiw_v1_scaffold_10_g08946	0.828393	0.993617	1.16535	0.517399	1.42814	2.74169	6.10305	1.8063	3.56428	5.96794	6.16045	6.06362	2.35338	1.49158	2.0738	0	3.38317	0.406068	0	1.61373	0
Itaiw_v1_scaffold_135_g40545	0.453592	0.328505	7.30739	0.609788	2.03953	13.9088	15.0631	25.4907	18.2524	10.1452	15.9371	19.6928	12.1338	12.3195	1.49244	3.21485	0.666962	3.12859	0.0422	8.9568	15.2431
Itaiw_v1_scaffold_21_g15674	21.587	18.2912	21.4305	26.4094	25.6398	49.7937	57.4041	32.9485	55.9531	77.4477	50.8615	51.7062	17.7334	29.6274	8.09989	14.8041	11.4465	9.55661	9.42893	13.7408	9.61921
Itaiw_v1_scaffold_127_g40091	0	0	0	0	0	0	0	0	0	0	0	0	0	0	0	0	0	0	0	0	0
Itaiw_v1_scaffold_84_g35875	0	0	0	0	0	0	0	0	0	0	0	0	0	0	0	0	0	0	0	0	0
Itaiw_v1_scaffold_69_g33665	9.78626	12.7867	10.0857	3.07241	1.95792	0	15.9408	0	16.5473	33.161	8.95829	0	13.1803	10.3303	0	1.87755	9.7314	10.6017	0	0	15.2941
Itaiw_v1_scaffold_12_g10074	1.14925	0	0	0	0	0	0	0	0	0	0	0	0	0	0	0	2.3301	0	0	0	0
Itaiw_v1_scaffold_12_g10702	2.06861	1.70636	2.11493	1.8997	2.61581	2.43444	4.02498	2.03575	5.11829	4.90471	5.28101	8.22751	2.25401	1.83267	3.20707	1.82433	3.43105	3.5476	4.60935	4.69579	4.8579
Itaiw_v1_scaffold_8_g07183	1.59138	0.867342	1.29357	1.46216	2.18108	2.9511	3.78265	2.8366	4.18908	4.15857	5.67048	5.96602	2.18008	0.466592	0.987165	1.6889	0.730469	1.27662	2.39999	1.67813	1.36116
Itaiw_v1_contig_160_g45316	4.84291	3.3594	1.48951	3.52543	6.07988	2.38012	3.50616	5.12414	0	19.1976	3.55295	14.2478	10.6132	10.655	2.86724	7.2033	0	8.15212	11.8857	7.20262	13.4737
Itaiw_v1_scaffold_87_g36321	0	9.28967	0	9.93931	2.93087	13.2518	0	0	20.6069	0	6.28496	14.3355	0	12.0473	7.49484	7.14165	0	11.3741	0	10.2376	0
Itaiw_v1_scaffold_68_g33387	26.0174	12.7258	12.6837	13.1636	15.7342	18.6336	23.1886	19.0197	21.0991	12.1417	24.3846	23.2831	22.0026	16.5733	24.2144	53.8835	34.8314	34.6859	16.4554	35.8301	26.8077
Itaiw_v1_scaffold_23_g16407	0	0	0	0	0	0	0	0	0	0	0	0	0	0	0	0	0	0	0	0	0
Itaiw_v1_scaffold_58_g30905	0	0	0	0	0	0	0	0	0	0	0	0.660264	0	0	0.923897	0	0	0.175595	0.763299	0	0
Itaiw_v1_scaffold_15_g12234	1.1872	1.56233	1.33811	1.08308	0.986697	1.57306	0.941405	0.749702	0.162538	6.93048	1.99566	1.049	1.7843	0	0.129391	0.128542	0	0.080943	0	0.071346	0
Itaiw_v1_scaffold_7_g06617	0	0	0	0	0	0	0	0	0	0	0	0	0	0	0	0	0	0	0	0	0
Itaiw_v1_scaffold_8_g07668	0	1.03662	1.11683	1.04807	1.3512	0.988094	1.41663	1.15649	1.06964	0.768122	1.6043	2.03695	0	1.06268	0.41584	0	0.61142	0.170247	0.310066	0.405641	0
Itaiw_v1_scaffold_159_g41913	0	0.203615	0	0	0	0	0	0	0	0	0	0	0	0	0	0	0	0	0	0	0
Itaiw_v1_scaffold_51_g28990	0	0	0	0	0	0	6.04312	0	0	0	0	0	0	0	6.37544	8.45729	0	8.72774	7.41348	0	0
Itaiw_v1_scaffold_31_g21121	1.51694	2.27143	0.492176	0	0.335823	0	0	0.577338	0	0	0	0	0	1.11979	0.161731	0	3.41587	0	0	0	0
Itaiw_v1_scaffold_69_g33682	1.31681	1.23951	1.41596	0	0	0.879517	0	4.17766	0	2.65388	1.78395	2.87241	0	0	0.771524	1.90228	0	0	0	0.402597	2.25481
Itaiw_v1_contig_622_g47498	0	0	0	0	0	0	0	0	0	0	0	0	0	0	0	0	0	0	0	0	0
Itaiw_v1_scaffold_41_g25410	0	0	0	0	0	0	0	0	0	0	0.361843	0	0	0	0	0	0	0	0	0	0
Itaiw_v1_contig_193_g45593	0.123602	0	0	0	0	0	0.272384	0.505312	0	0	0.047297	0.657191	0.063911	0	0	0	0.486353	0	0.220754	0	0
Itaiw_v1_scaffold_85_g36115	1.73392	1.01658	0	0	0	0.272067	0	1.52483	0	0	0.562392	0.997354	0	1.04874	0.6619	0	0	0	0	0	0
Itaiw_v1_scaffold_7_g06601	0	9.98045	3.14121	0	0	4.63288	4.67456	2.0619	0	4.04834	6.85049	0	1.4688	0	1.08337	5.03343	0	2.29757	0	0.239232	0
Itaiw_v1_scaffold_147_g41306	12.7936	13.2443	12.9181	8.29375	11.7061	29.249	19.509	10.8547	29.044	30.8178	12.6171	21.0348	10.4711	8.54399	11.8458	9.85613	8.93315	9.4701	18.4113	12.4207	22.0701
Itaiw_v1_scaffold_22_g16096	84.4927	33.7257	49.0826	35.367	43.4774	42.9469	63.6448	51.3416	45.6821	133.132	94.8716	159.993	90.2452	34.6495	40.2215	74.7881	49.6053	65.2625	51.7528	9.8126	48.6472
Itaiw_v1_scaffold_21_g15655	0	3.76364	0	0	0.089054	0	0	1.57567	0.121653	0.683274	3.15678	0.635508	0.246358	2.03991	0.550215	0	11.7261	0	0	0	0
Itaiw_v1_scaffold_5_g05341	0.386813	0	0.489555	0	0.718755	5.42104	1.30663	3.25484	2.69037	0	3.88038	4.65106	0	0	0	1.50638	0	0	0	0	0
Itaiw_v1_scaffold_105_g38469	0.618107	0.146518	0.434336	0	0.434189	1.33561	1.29306	8.65264	4.53066	5.61618	0.472074	0.343768	0.193887	3.00644	0	3.26059	0	3.46732	1.32083	0	0
Itaiw_v1_scaffold_9_g07787	0	1.11494	0	0	0	0	0	0	0	0	0.031526	0	0	0	0	0	0	0	0	0	0
Itaiw_v1_scaffold_12_g10285	0.288744	0.209587	0.067591	0	0.055231	0	0.031961	0.292392	0.046598	0	0.181008	0.188763	0.232776	0	0.375227	0.535255	0.549845	0.431365	0.601358	0.33835	0.322623
Itaiw_v1_contig_15_g42743	0	0	0	0	0	0	0	0	0	0	0.120576	0	0	0	0	0	0	0	0	0	0
Itaiw_v1_scaffold_84_g35970	0	1.60497	2.30428	0	1.48186	3.92721	1.906	2.97274	4.6859	1.71424	1.80926	1.83059	1.02776	0.487009	1.03305	0.725626	1.48134	1.29965	1.07434	0.925337	2.999
Itaiw_v1_scaffold_27_g19067	12.9925	10.0524	15.6113	12.8514	17.3218	21.6346	17.7583	13.3387	17.7991	12.7984	17.7067	15.1682	21.6913	22.3904	13.7381	13.9078	7.09413	12.3201	8.03606	10.1314	3.17451
Itaiw_v1_scaffold_10_g09084	0	0	0	0	0	0	0	0	0	0	2.43667	0	0	0	0	0	0	0	0	0	0
Itaiw_v1_scaffold_5_g05004	0	0.798018	0	0	1.46859	0.567929	0	0.802741	0.686961	1.00789	0	0.346546	0	0	0	0	1.1601	0	0.2504	0	0
Itaiw_v1_scaffold_105_g38479	0	0	0	0	0	0	0	0	0	0	0	1.72959	0	0	0	0	0	0	0	0	0
Itaiw_v1_scaffold_136_g40659	0	0.270885	0	0	0	0	0	0	0	0	0	0	0	0	0	0	0	0	0	0	0
Itaiw_v1_scaffold_64_g32519	1.84121	2.62008	2.93397	0.912198	2.77709	3.79419	1.91264	1.50494	2.22802	1.22069	1.72917	2.66697	1.94385	1.86007	0.606673	0.990012	1.37102	0.366051	0.70129	1.4245	0.926606
Itaiw_v1_scaffold_30_g20438	16.2199	10.2435	16.4822	11.8813	18.6265	23.3186	23.2435	22.1299	23.1706	25.4964	16.1296	28.9049	19.2494	19.7159	15.1272	16.9897	9.63279	14.3957	13.2107	19.1947	12.1104
Itaiw_v1_scaffold_58_g30834	0	0.778305	0	0	0	0	0.200396	0	4.7961	0	0.402586	0.442005	0	0	10.0416	0.841309	0	0	0	0	0
Itaiw_v1_scaffold_32_g21309	31.8532	29.0587	28.723	21.2814	34.5926	20.1769	28.4491	38.2073	34.3153	40.7494	30.9709	45.3166	32.7324	24.277	28.221	42.8207	33.1488	41.5044	26.6529	43.4867	15.2242
Itaiw_v1_scaffold_30_g20393	12.848	11.5856	23.8809	19.288	14.4858	39.4542	39.0384	34.888	33.0881	35.0908	31.0101	33.0911	19.5857	18.6951	14.554	5.90572	5.76475	8.7882	6.41391	11.6506	6.94465
Itaiw_v1_scaffold_51_g28987	3.38183	0.971285	2.54604	3.99084	1.85138	2.82873	7.01459	8.86584	2.12154	4.68172	6.28854	4.2958	1.2555	11.2923	1.49914	1.20379	14.4652	3.05485	10.922	1.52411	8.92404
Itaiw_v1_scaffold_1_g00310	24.8758	13.5867	14.2992	19.3088	30.675	12.321	16.5041	21.6001	14.5925	14.0865	18.8025	27.6776	36.1884	23.1596	38.1938	67.8522	84.6077	54.6373	69.3516	67.2528	90.2093
Itaiw_v1_scaffold_41_g25439	1.57266	1.19733	1.81614	1.0933	0	0.912404	0	2.84215	1.31197	0	1.06834	0.802765	1.07034	2.18074	2.05913	0	0	0.100815	0	0	0
Itaiw_v1_scaffold_47_g27479	0.396994	0.613352	0.273816	0.765347	0.34713	0.38881	1.05543	1.91622	1.25782	1.22405	1.48363	0.844467	0.330453	2.03617	1.10308	0.983361	0.990043	0.812734	0.979309	0.279162	2.61875
Itaiw_v1_scaffold_97_g37541	0	0	0	0.090467	0	2.14431	1.96853	1.99178	0.133581	0.352409	1.78638	0	0.289607	0.845152	1.87146	0	1.10933	0	2.22166	0.330822	0
Itaiw_v1_scaffold_19_g14160	6.28848	0.543194	0	0	5.12815	6.93261	0	3.31839	4.84161	2.89312	0	3.88256	0	0	0	0	0	2.31024	3.14876	0	2.38656
Itaiw_v1_scaffold_3_g03723	21.8997	18.1992	17.4234	9.96753	13.6016	24.6543	11.228	19.3158	22.9934	37.5086	24.9832	34.6578	22.8807	21.1097	20.5562	20.896	20.3648	9.23511	10.5176	14.6689	28.3714
Itaiw_v1_scaffold_4_g04300	30.3948	34.5058	27.6133	59.7076	59.2258	28.5532	89.7775	42.1758	221.857	102.438	125.013	129.158	68.4424	84.3006	96.3792	87.7179	68.9545	64.0153	85.7331	65.8922	204.884
Itaiw_v1_scaffold_55_g30073	6.49038	0.393746	4.40576	3.58459	4.58338	9.7592	7.52349	4.42491	8.95792	6.88928	1.46957	10.4435	2.27634	3.31936	1.73959	1.79976	0.748017	0.963606	1.3928	4.18225	1.9333
Itaiw_v1_contig_17_g42809	0.16707	0.571502	0.557095	0	0	1.71873	0.275937	0	1.38027	0	1.11991	0.48158	0.671113	0	0	0	0	0.067322	0	0	0
Itaiw_v1_scaffold_61_g31838	0	0	0.017435	0	0	0	0.091113	0	0	0	0	0	0	0	0	0	0	0	0	0	0
Itaiw_v1_scaffold_112_g39033	0	0.386863	0.196605	0	0	0	0.109604	0	0	0	0.484649	0	0	0	0	0	0.129957	0	0	0	0
Itaiw_v1_scaffold_14_g11433	0	0	0	0	0	0	0	0	0	0	0	0	0	0	0	0	0	0	0	0	0
Itaiw_v1_scaffold_31_g21008	0	5.345	1.55006	1.3131	28.5028	0.125929	10.835	2.21451	1.64082	3.65645	2.74337	2.02449	3.91691	0	0.226229	0.246953	0	1.44741	1.28234	0.897669	1.46856
Itaiw_v1_scaffold_2_g02837	23.3689	24.5974	29.5407	20.3859	23.3941	40.8553	35.9601	25.2658	34.0011	52.2948	27.055	38.4258	27.1987	25.0335	19.9649	23.9691	21.7564	24.9443	32.0499	24.3715	17.7726
Itaiw_v1_scaffold_31_g21119	0	0	0	0	0	0	0	0	0	0	0	0	0	0	0	0	0	0	0	0	0
Itaiw_v1_scaffold_23_g16476	0.56615	1.14322	1.3034	4.44486	2.36259	2.19363	2.13777	1.703	3.3163	2.774	7.99468	3.89793	1.07766	2.80013	2.07198	1.42424	4.96599	1.96244	3.3559	4.64713	0.904211
Itaiw_v1_scaffold_50_g28497	0	0	0	0	0	0	0	0	0	0	0	0	0	0	0	0	0	0	0	0	0
Itaiw_v1_scaffold_49_g28140	0	0	0	0	0	0	0	0	0	0	0	0	0	0	0	0	0	0	0	0	0
Itaiw_v1_scaffold_112_g39106	29.3752	19.3888	20.833	11.9308	17.3123	22.0526	28.8168	13.6206	23.1372	28.9812	27.7808	35.191	27.592	25.2567	28.126	31.032	32.1795	41.2571	38.5768	34.5768	26.1347
Itaiw_v1_scaffold_34_g22401	49.4405	65.3675	46.2627	102.785	157.817	26.0903	56.3004	47.9909	36.924	42.3306	47.2815	54.5739	76.4552	88.5988	160.207	244.244	124.642	148.014	46.8269	65.24	23.5582
Itaiw_v1_scaffold_16_g12737	6.24863	6.12612	6.48585	0	40.6384	10.018	19.7109	24.5691	16.6934	17.0871	1.04773	18.049	13.0122	12.3735	0	22.8875	12.1755	0.472363	7.88368	1.28019	18.7461
Itaiw_v1_scaffold_43_g26031	0.088536	0.436672	1.00297	0.278329	1.72664	2.4298	2.96954	2.40749	4.1119	5.18285	5.45097	4.79336	1.25712	1.22059	0.976358	1.66097	0.181638	0.414618	0.545387	0.959075	0
Itaiw_v1_scaffold_38_g24143	0	0	0	0	0	0	0	0	0	0	0	0	0	0	0	0	0	0	0	0	0
Itaiw_v1_scaffold_78_g35110	0	0	0	0	0	0	0	0	0	0	0	0.353985	0	0	0	0	0	0	0	0	0
Itaiw_v1_scaffold_30_g20325	0	0.154596	0	0	0	0	0	0	0	0	0	0	0	0	0	0	0	0	0	0	0
Itaiw_v1_scaffold_4_g04195	0	0	0	0	0	0	0	0	0	0	0.651917	0.3752	0	0	0	0	0	0	0	0	0
Itaiw_v1_scaffold_1_g01037	6.06733	5.61238	8.70992	2.79183	7.94653	10.1833	12.936	5.20409	9.61698	15.8063	7.53293	11.7693	5.30714	6.16186	6.11339	4.31585	5.94951	8.96471	12.0158	9.58059	11.2279
Itaiw_v1_scaffold_53_g29568	0	0	0	0	0	0	0	0	0	0	0	0	0	0	0	0	0.180089	0	0	0	0
Itaiw_v1_scaffold_54_g29878	2.32131	0.618495	0.680867	2.56393	2.61347	3.40788	2.53951	2.96209	0.3433	1.7824	1.25639	2.68675	5.47467	9.85776	3.6297	14.4186	0.128348	0.166992	2.5738	1.42165	4.54521
Itaiw_v1_contig_57_g43889	30.0634	15.7071	20.311	13.9985	32.513	41.2851	23.6001	16.4103	12.9573	30.4556	13.7396	23.4252	24.0327	20.6641	25.1811	10.3275	21.132	33.9554	14.8949	29.3894	14.6639
Itaiw_v1_scaffold_26_g18256	6.66262	3.75685	6.46656	2.998	4.07893	4.80769	4.49265	4.86437	7.64244	5.30934	11.4046	11.3151	3.6293	3.71104	3.87583	4.41484	4.66883	2.80559	3.28647	1.57032	5.92714
Itaiw_v1_scaffold_65_g32866	0	0	0	0	0	0	0	0	0	0	0	0	0	0	0	0	0	0	0	0	0
Itaiw_v1_scaffold_5_g05714	2.31359	0.532237	2.91854	0.187127	0.662303	0.430994	1.19316	0.45971	4.32668	0.47285	0.685728	1.00286	1.49889	0.822814	2.03551	0.525314	0.176044	6.37059	2.2408	2.08481	1.03031
Itaiw_v1_scaffold_40_g25009	0	0	0	0	0.47361	0	0	0	0.119833	0	0	0	0	0	0	0	0	0	0	0	0
Itaiw_v1_scaffold_27_g19163	7.46638	8.06177	4.73024	1.4605	9.42573	5.59384	4.24228	29.7466	2.71938	2.00925	3.05829	4.26604	0	2.02442	1.71189	0	0.93951	0.306478	6.61712	1.9304	8.39985
Itaiw_v1_scaffold_3_g03091	0	0	0	0	0	0	0	0	0	0	0	0	0	0	0	0	0	0	0	0	0
Itaiw_v1_scaffold_75_g34729	1.18975	0.68188	0.979405	0	0.617347	1.78782	0.598356	1.27444	1.30839	2.09484	0.980831	3.76419	1.98886	0.918129	1.30372	1.30436	0	3.99979	0	0.47636	0
Itaiw_v1_scaffold_6_g06214	0.554852	0.543115	0.284889	0.381267	0.887881	0.527787	0.605856	2.21165	0.441983	0.130006	0.573101	0.575985	0.321906	0	0	0.168393	0.339919	0.491237	0.111586	0.328165	0.273741
Itaiw_v1_scaffold_50_g28615	3.73698	0.784597	1.83812	2.69907	0	2.72012	0.763657	0.80958	0	0	2.29562	0.338192	2.21539	0	0	0	5.64333	11.3435	5.35222	1.05533	6.87758
Itaiw_v1_scaffold_14_g11637	2.0229	2.43871	2.42207	0	1.37501	1.47117	0.939481	1.49318	0.70505	0	0	1.98188	0	0.578056	0.374173	0	0	0	0.455939	2.36262	0
Itaiw_v1_scaffold_69_g33640	0	0	0	0	0	0	0	0	0	3.08157	0.309069	0	1.98815	0	0	0	0	0	0	0	10.3558
Itaiw_v1_scaffold_96_g37438	0	0	0	0	0	0	0	0	0	0	0	0	0	0	0	0	0	0	0	0.53829	0
Itaiw_v1_scaffold_60_g31452	0.321481	0	0	0	0	0	0	0	0	0	0.270557	0.471536	0	0	0	0	0	0	0	0	0
Itaiw_v1_scaffold_24_g17342	5.90777	8.474	4.28715	3.14931	5.78452	7.99749	8.9	7.60664	6.45876	9.6203	13.9541	9.15889	6.32473	10.8279	6.67952	7.80225	6.44661	4.62379	3.67465	5.37897	5.84567
Itaiw_v1_scaffold_42_g25502	0	0	0	0	0	0	0	0	0	0	0	0	0	0	0	0	0	0	0	0	0
Itaiw_v1_scaffold_31_g21165	21.098	24.8023	23.2374	17.472	26.5296	26.1947	39.9221	26.2387	34.4443	28.8255	24.2778	32.1916	28.5391	27.5437	22.4463	29.9024	25.0879	22.8193	27.6794	28.1214	33.8543
Itaiw_v1_scaffold_56_g30231	0	0	0	0	0	3.46801	0	0	13.5355	7.18235	1.66785	0	0	0	0	0	0	0	0	0	0
Itaiw_v1_scaffold_48_g27975	3.82959	0.459151	0.902068	0.883331	1.27093	1.61302	1.37861	2.30755	1.77185	1.24378	1.40627	1.37914	1.16136	0.61356	1.48809	1.39246	0	1.7431	0	1.84892	0
Itaiw_v1_scaffold_23_g16533	0.651827	1.4446	1.52524	1.17285	0.714071	2.42413	4.51323	1.63542	7.63894	4.4821	6.69453	8.12216	3.28039	4.47293	1.86908	1.83255	2.01461	1.68445	2.49577	2.53943	0
Itaiw_v1_scaffold_30_g20337	0	0	0	0	0	0	0	0	0	0	0	0	0	0	0	0	0	0	0	0	0
Itaiw_v1_scaffold_88_g36485	7.78445	11.3004	12.9367	0	6.4118	1.47772	0.91028	0.389855	0	3.45661	15.7408	0.886754	20.6325	9.3909	11.8687	1.45222	1.44057	2.51991	0	0	6.01858
Itaiw_v1_scaffold_43_g26181	0.537861	0.190247	0.148025	0.168487	0.817567	0.238859	0.868876	0.414363	0.640735	2.55922	0.332471	0	0	0	0	0	0	0	0	0	0.156906
Itaiw_v1_scaffold_32_g21297	1.60685	0.126925	3.78416	0	0	2.42242	1.48107	0	0	3.70561	0	1.57575	0.834767	1.12179	0.99747	2.05285	7.93422	0.224118	0	0.849918	0
Itaiw_v1_contig_68_g44053	0.937006	0	0.133983	0.411544	0.806695	0.182283	0.529756	1.46825	0.292561	1.52662	0.431728	2.40905	0.184499	0.226796	0.299759	0.424103	0.405386	0.624667	0.248511	1.3776	0.629551
Itaiw_v1_scaffold_1_g00392	0	0	0	0	0	0	0	0	0	0	0	0	0	0	0	0	0	0	0	0	0
Itaiw_v1_scaffold_35_g22788	8.05479	3.02707	3.42626	3.0072	3.84751	7.34046	13.8032	3.88544	4.41919	9.33843	9.46632	4.84091	6.62674	4.05174	2.76778	9.77273	0	2.962	7.39388	10.736	2.08475
Itaiw_v1_scaffold_48_g27912	3.35782	1.88918	1.68488	0	0.773838	0.649302	4.00039	0	0.95585	2.05284	1.9909	1.85306	1.61479	0	3.354	4.62237	0	5.8431	2.1198	3.94151	6.18357
Itaiw_v1_scaffold_7_g06970	3.10745	4.52568	5.63936	5.51992	4.51373	8.07466	9.16943	4.50864	13.2993	11.7941	10.158	14.3486	8.54353	5.3069	3.75814	3.07026	2.32487	4.29239	2.47636	3.37864	4.79821
Itaiw_v1_scaffold_49_g28366	3.62488	6.56693	5.43846	0.545292	4.38277	8.12461	5.85974	4.84639	5.74112	7.56753	5.03603	6.29095	3.49078	3.671	1.76481	1.55627	3.5573	2.44502	3.2531	2.10822	2.44123
Itaiw_v1_scaffold_5_g04960	17.222	11.2473	19.1696	16.8664	9.95824	24.2714	19.5406	21.2638	24.6811	10.111	11.6166	5.40859	30.0274	29.429	55.8614	25.8453	8.48233	44.8446	21.4543	14.7171	14.9774
Itaiw_v1_scaffold_8_g07369	0	0	0	0	0	0	0	0	0	0	0	0	0	0	0	0	0	0	0	0	0
Itaiw_v1_scaffold_26_g18422	0	0	0	0	0	0	0	0	0	0	0	0	0	0	0	0	0	0	0	0	0
Itaiw_v1_scaffold_36_g23361	2.59057	1.26881	8.57369	3.52272	1.85448	5.11993	3.93444	3.27558	1.09175	4.0274	3.66605	3.42315	6.64063	3.95004	7.24876	7.3714	1.41955	4.2637	2.5198	4.68155	10.0832
Itaiw_v1_scaffold_20_g14643	6.23585	5.95859	8.12749	3.38993	5.74708	18.1806	6.25961	5.47051	11.4899	8.47963	7.09508	13.4925	4.66657	2.20845	6.80886	5.88694	4.39536	4.51108	11.3214	3.4132	4.13474
Itaiw_v1_scaffold_47_g27625	0	0	0	0	0	0	0	0	0	0	0	0	0	0	0	0	0	0	0	0	0
Itaiw_v1_scaffold_21_g15462	0	0.877417	0	0	0	0	0	0	0	0	0	0	0	0	0	0	8.56809	0	0	8.04283	0
Itaiw_v1_scaffold_118_g39479	8.51292	5.67485	8.97402	0	5.97769	8.46165	15.4753	22.6871	17.9813	8.41168	11.6322	11.1171	11.5756	12.1117	0	6.94754	5.19064	6.09328	0	0	9.44195
Itaiw_v1_scaffold_28_g19683	0	0	0	0	0	0.281662	0	0	0	0	0	0	0	0	0	0	0	0	0	0	0
Itaiw_v1_contig_81_g44299	1.32689	0.500104	1.45555	0	0	1.14212	0.716457	0.600345	0.790662	0.847393	0.698618	0.261281	0.385141	0.236599	0.171327	0.270434	1.04506	0	0	0	0
Itaiw_v1_scaffold_89_g36512	1.24437	2.23161	0	0	0	0	0	0	0	0	0	0	0	0	1.98867	0	0	0	0	0	0
Itaiw_v1_scaffold_47_g27457	0.831581	0	0	0	0	0	3.97901	0	0.440125	0	1.89186	0.407558	1.3616	1.23462	1.13418	0	0.833292	0.812639	3.64879	1.75023	0
Itaiw_v1_scaffold_8_g07592	0	0	0	0	0	0	0	0	0	0	0	0	0	0	0	0	0	0	0	0	0
Itaiw_v1_scaffold_50_g28613	3.86967	0.557532	3.82963	12.1428	10.2933	1.91334	5.95738	8.54889	4.25288	5.50108	20.2883	6.99012	0	32.8892	5.48119	20.6545	3.65396	2.36841	2.58663	3.47429	28.0744
Itaiw_v1_scaffold_20_g14985	0	0	0	0	0	0	0	0	0	0	0.120127	0	0	0.408065	0	0	0	0	0	0	0
Itaiw_v1_scaffold_18_g13462	43.185	34.7898	37.624	58.4541	57.7191	47.8952	114.087	87.2774	48.9864	35.8633	62.3185	63.9761	62.3531	82.5897	40.3944	52.4029	35.7678	47.0109	96.0899	34.3723	89.2999
Itaiw_v1_scaffold_9_g08272	13.4921	7.7364	9.20249	6.97105	11.7433	15.9399	18.8738	11.6072	11.8926	14.8229	12.2139	17.8495	9.5881	9.73988	10.1847	9.16661	7.50881	4.47908	4.37667	7.67342	7.12297
Itaiw_v1_scaffold_10_g08455	0	0	0	0	0	0	0	0	0	0	0.067223	0	0	0	0	0	0	0	0	0.073266	0
Itaiw_v1_contig_771_g47813	0	0	0	0	0	0	0	0	0	0	0.080417	0	0	0	0	0	0	0	0	0	0
Itaiw_v1_scaffold_56_g30409	23.6502	12.5248	19.3271	15.6387	27.9522	24.5904	23.8602	24.9578	24.5105	34.7186	41.0137	52.6479	30.4091	28.3827	29.9914	34.62	44.546	32.7756	39.8649	52.7034	37.9386
Itaiw_v1_scaffold_45_g26771	0	0	0	0	0	0	0	0	0	0	0	0	0	0	0	0	0	0	0	0	0
Itaiw_v1_scaffold_102_g38124	1.00686	1.57967	1.71954	0.811917	2.701	4.88442	3.06762	1.10749	2.99024	3.51247	3.42977	4.69068	2.03897	1.39835	2.95525	2.31444	1.55388	1.84735	1.28562	2.14347	1.43684
Itaiw_v1_contig_6_g41881	0	0	0	0	0	0	0	0	0	0	0	0	0	0	0	0	0	0	0	0	0
Itaiw_v1_scaffold_5_g04940	2.24822	0	1.04452	0	0.817954	4.42393	4.73342	0	0	0	0	0	0	0	0	0.807574	0	1.29458	0	0	0.744026
Itaiw_v1_scaffold_78_g35153	0	0	0	0	0	0	0	0	0	0	0	0	0	0	0	0	0	0	0	0	0
Itaiw_v1_scaffold_7_g06980	0	0	0	0	0	0	0	0	0	0	0	0	0	0	0	0	0	0	0	0	0
Itaiw_v1_scaffold_26_g18278	0	0	0	0	0	0	0	0	0	0	0	0	0	0	0	0	0	0	0	0	0
Itaiw_v1_scaffold_8_g07398	9.66118	4.76593	12.777	7.279	8.06099	11.7365	11.4221	11.1495	6.47252	11.9424	19.5685	11.6453	7.59561	5.91499	4.82711	11.0162	9.13114	6.38579	9.08536	6.10488	8.12686
Itaiw_v1_contig_46_g43680	0	0	0	0	0	0	0	0	0	0	0	0	0	0	0	0	0	0	0	0	0
Itaiw_v1_scaffold_74_g34636	0	0.121469	0.032043	0	0	0.616443	0.451333	0.12756	0	0	0.488778	0.483537	0.074299	0.141492	0.127279	0	0	0.030405	0	0	0.801944
Itaiw_v1_scaffold_27_g18839	0	0	0.750547	0	0	0	0	0	0	0	0.124088	0.115178	0	0	0	0	0	0	0	0	0
Itaiw_v1_scaffold_99_g37728	0.512289	0.775725	1.07193	0.79378	1.90394	0.450763	2.9004	0.176131	0.22208	1.77769	2.88973	3.50961	0	0.551594	0.331283	0.311438	0.649958	0.447606	0.496108	0.070294	0.342798
Itaiw_v1_scaffold_30_g20410	0	0	0	0	0	0	0	0	0	0	0	0	0	0	0	0	0	0	0	0	0
Itaiw_v1_scaffold_3_g03164	0.881215	0.835931	1.68892	0.691178	0	0.706578	2.106	0	2.8276	0	1.26807	1.9612	0	0	0.453889	0	0	0	1.59983	1.24619	0
Itaiw_v1_scaffold_84_g36001	0.500942	0	2.26019	0.325954	0.478154	2.08682	0	0	1.23248	2.62613	0.426162	1.3124	0	4.48984	0	1.0603	2.84899	0.040503	0.053233	0	2.1393
Itaiw_v1_contig_305_g46359	0	0	0	0	0	0	0	0	0	0	0	0	0	0	0	0	0	0	0	0	0
Itaiw_v1_scaffold_7_g07026	0.440751	0.280094	0.220452	0	0.377052	0	0.245152	0	0	2.39229	0.64736	1.09886	0	0	0	0	0	0	0	0	0
Itaiw_v1_scaffold_64_g32668	0	0	0	0	0	0	0	0	0	0	0	0	0	0	0	0	0	0	0	0	0
Itaiw_v1_scaffold_189_g43619	0	0	0	0	0	0.522581	0	0	1.75338	0	0	0	1.25226	0	0	0	1.34589	0	0	2.06811	0
Itaiw_v1_scaffold_28_g19622	0.545488	1.28518	2.32443	1.09457	2.80213	1.15731	2.75235	1.42765	4.28061	3.41499	4.92337	3.37313	3.08005	3.37889	2.28513	0.90182	4.42199	1.75198	1.93767	1.39524	2.12862
Itaiw_v1_scaffold_159_g41910	3.11376	3.08364	0	0	1.92949	3.27609	0.644388	0	3.07603	0	0.744071	0	0	0	0.361944	2.20243	0	0	0	3.40201	0
Itaiw_v1_scaffold_9_g08292	0.95582	0.27739	0.832896	0.06092	0.493504	0.560436	2.81333	1.23937	0.597713	0.490235	0.434053	3.80937	0.942948	0.094671	0.095101	0.052716	0.024674	0	0.120657	0.153808	0.199811
Itaiw_v1_scaffold_36_g23480	0	0	0	0	0	0	0	0	0	0	0	0	0	0	0	0	0	0	0	0	0
Itaiw_v1_scaffold_32_g21310	208.888	110.783	181.681	125.713	152.901	149.127	127.803	98.8885	101.843	82.4135	140.343	180.473	166.204	195.399	211.524	244.037	179.554	207.194	178.705	145.529	120.512
Itaiw_v1_scaffold_90_g36712	1.71724	0	0	0	0	0	1.70899	0	1.1706	1.35416	2.12906	3.6797	0	0	3.73011	11.4708	4.15013	1.57293	5.81706	11.3794	30.0112
Itaiw_v1_scaffold_167_g42193	0	0	0	0	0	0	0	0	0	0	0	0	0	0	0	0	0	0	0	0	0
Itaiw_v1_scaffold_75_g34896	0	0	0	0	0	0	0	0	0	0	0	0	0	0.213572	0	0	0	0	0	0	0
Itaiw_v1_scaffold_14_g11765	2.48287	1.77705	2.73859	2.09042	2.27594	1.77155	3.32414	1.66011	3.58846	4.64698	3.78858	3.33724	2.54588	1.64678	2.37913	1.6913	3.74897	3.28035	3.53669	4.28077	3.8557
Itaiw_v1_scaffold_4_g04233	37.6677	28.4375	32.8287	24.3637	35.5778	54.7967	77.9306	70.1936	84.0998	86.4387	66.1536	91.3818	32.0446	31.762	39.8711	35.0844	57.3953	34.6276	56.9118	50.0003	87.2055
Itaiw_v1_scaffold_22_g16183	4.44536	4.45546	5.78752	4.10657	4.59281	11.4387	10.9645	6.23375	8.3783	7.87905	6.69824	10.6087	7.70408	7.99283	5.38531	6.62657	8.98513	8.54868	8.7937	4.96891	3.75187
Itaiw_v1_scaffold_32_g21708	2.43498	2.54384	2.16052	1.77865	2.26321	0.430067	2.1525	3.56052	0.854656	1.00996	0.895544	2.26847	5.31829	6.34556	5.38361	4.87992	11.9675	2.3695	2.87664	2.75707	10.1388
Itaiw_v1_scaffold_2_g02050	0	0	0	0	0	0	0	0	0	0	0	0	0	0	0	0	0	0	0	0	0
Itaiw_v1_scaffold_67_g33190	0	0.150861	1.01782	0	2.0596	0	1.13341	2.73021	0	0	0	1.35643	0	0	1.33419	1.74087	0	2.66039	0	0	3.15401
Itaiw_v1_scaffold_1_g01416	0	0	1.04107	1.30204	0	0.235367	1.04472	0.499922	0.646965	0.883123	0.444998	1.30094	0.884658	0.219602	0.126086	0	1.37861	1.24924	0	0.41682	0
Itaiw_v1_scaffold_38_g24174	50.6984	36.2151	25.6711	29.5951	19.6684	44.9062	23.9374	12.4126	14.3213	14.1755	12.6059	22.1376	1.36143	8.52488	1.02864	4.63856	16.4554	29.8687	39.1778	16.3657	1.44948
Itaiw_v1_scaffold_146_g41259	5.03638	2.85448	3.20808	1.1156	3.73847	1.73361	3.96114	0.679957	1.23806	0	16.9323	4.24777	6.13459	0	1.9194	0.75212	3.55181	14.6898	13.3564	5.46767	5.2715
Itaiw_v1_scaffold_15_g11995	23.347	11.8911	17.2747	10.6079	14.1537	20.7454	29.5363	35.0386	32.0212	25.9593	31.7079	25.4682	18.8118	20.9174	11.977	19.4358	36.4099	25.985	36.0416	32.3486	30.1228
Itaiw_v1_scaffold_11_g09228	53.5492	35.8512	27.7785	23.5514	23.666	29.6343	18.3413	14.8487	14.6716	26.4426	11.8635	14.5551	22.5573	11.2708	10.7831	41.4503	46.1236	47.2566	67.9403	21.636	14.787
Itaiw_v1_scaffold_73_g34482	0	0	0	0	0	0	1.3972	0	0	0	0.582567	0.071491	0.564892	0	0.416241	0	0	0	0	0	0
Itaiw_v1_scaffold_7_g06780	0	0	0	0	0	0	0	0	0	0	0	0	0	0	0	0	0	0	0	0	0
Itaiw_v1_contig_257_g46063	0	0	0	0	0	0	0	0	0	0	0	0	0	0	0	0	0	0	0	0	0
Itaiw_v1_scaffold_28_g19315	9.2356	8.96928	10.4183	6.93734	15.2176	19.153	18.2439	8.26253	22.303	24.7615	15.6816	18.9002	9.9126	9.85134	8.31445	10.1902	6.12718	6.98117	2.15978	9.49239	7.1979
Itaiw_v1_scaffold_32_g21488	0	0	0	0	0	0	0	0	0	0	0	0	0	0	0	0	0	0	0	0	0
Itaiw_v1_scaffold_85_g36014	13.7456	9.61871	8.539	43.0173	57.9768	12.1183	30.7954	32.7299	44.0388	67.3377	26.925	54.8505	79.5922	34.6484	53.7019	60.1261	87.2475	87.9591	31.755	96.3486	18.0707
Itaiw_v1_scaffold_57_g30546	0	0	0	0	0.352924	0	0	0	0	0	0	0	0	0	0	0	0	0	0	0	0
Itaiw_v1_scaffold_8_g07387	0	0	0	0	0	0	0	0	0.29733	0	0.306815	0.104787	0.248926	0	0	0	0	0	0	0	0
Itaiw_v1_scaffold_49_g28197	1.86543	0.532797	1.43966	0.821984	1.32738	8.68989	2.0634	1.05147	0.459485	0.314985	2.16791	1.28963	1.53434	3.63163	0.661007	1.09316	1.5339	0.531484	0.176649	0.628248	1.37127
Itaiw_v1_scaffold_129_g40159	0.292773	3.56768	0.23755	4.26819	1.82109	9.71477	1.49564	3.708	0.531296	6.84734	12.7255	0.735259	0.478548	0.183182	0.327864	4.88933	0.291993	2.06637	0.17692	4.35469	0.533702
Itaiw_v1_scaffold_30_g20593	5.6295	2.96768	1.77623	1.628	1.3269	1.76566	2.43332	0.950311	3.61986	4.15561	4.68062	3.5074	1.18007	2.27681	2.95353	3.19654	0	4.11825	1.29034	2.43464	3.2487
Itaiw_v1_scaffold_52_g29133	0	0.206825	0.17627	0.099045	0	0	0	0	0	0	0.039197	0.073449	0.058776	0	0.21005	0	0.032318	0.108717	0.145559	0	0
Itaiw_v1_scaffold_117_g39453	0	0	0	0	0	0	0	0	0	0	0	0	0	0	0	0	0	0	0	0	0
Itaiw_v1_scaffold_30_g20295	2.0626	0.944508	0.33256	0.329103	0.432036	1.49753	0.881996	0.827112	2.37862	3.67178	1.94543	0.867561	0.485462	0.241576	0.714805	1.21844	0.927297	0.502529	0.591746	0.093204	2.58175
Itaiw_v1_scaffold_65_g32785	1.50996	1.36336	2.06142	0.685817	2.05704	5.48747	6.96343	3.03362	6.43704	6.56845	6.87622	8.62252	2.71254	1.3117	2.30805	1.40021	0.726816	1.24895	1.11575	1.10736	2.2853
Itaiw_v1_scaffold_27_g19230	10.7842	14.1107	16.5828	10.5585	13.5106	21.0179	21.2137	21.607	23.2833	19.8209	22.4521	27.7727	26.5061	28.9598	28.3109	8.5754	11.3546	9.95717	16.2665	8.57692	19.6018
Itaiw_v1_scaffold_32_g21390	32.5427	39.3892	66.89	18.5258	16.3034	132.534	9.52848	70.6707	13.0227	111.55	52.18	57.3069	27.7877	14.8445	8.23521	14.2604	0	0	13.0369	3.59139	0
Itaiw_v1_scaffold_33_g22211	27.2168	11.5175	16.6476	9.19744	9.68606	20.2822	5.02334	10.3133	12.7183	4.84146	4.89059	10.4305	3.01734	8.2198	5.60671	11.3264	18.1859	9.45264	14.6006	24.9892	27.1788
Itaiw_v1_scaffold_24_g17476	0	0	0	0	0	0	0	0	0	0	0	0	0	0	0	0	0	0	0	0	0
Itaiw_v1_contig_1_g40630	0	0	0	0	0	0	0.182496	0	0	0	0	0	0	0	0	0	0	0	0	0	0
Itaiw_v1_scaffold_1_g00759	23.2944	14.9878	22.9967	25.4911	22.7021	18.8433	23.1693	39.6609	21.2112	26.0343	37.5954	34.0505	21.9789	25.5464	25.7675	28.5699	41.8216	34.7546	56.8769	34.0755	26.3555
Itaiw_v1_scaffold_69_g33669	26.1558	28.0569	31.1895	26.1067	35.8066	49.4395	47.4401	44.126	43.9836	47.039	41.7166	51.8709	22.3136	37.6812	25.7396	29.181	17.7833	18.0204	31.0876	25.1151	25.5282
Itaiw_v1_contig_70_g44094	0	0	0	0	0	0	0	0	0	0	0	0	0	0	0	0	0	0	0	0	0
Itaiw_v1_scaffold_10_g08918	7.98757	6.50616	5.82806	2.18954	1.76778	3.26444	8.0542	0	7.1676	8.17492	122.571	7.0026	0	4.46639	1.37819	6.51615	21.7704	117.981	75.5622	259.026	153.81
Itaiw_v1_scaffold_24_g17109	0	0	0	0	0	0	0	0	0	0	0	0	0	0	0	0	0	0	0	0	0
Itaiw_v1_scaffold_18_g13866	0	0	0	0	0	0	0	0	0	0	0	0	0	0	0	0	0	0	0	0	0
Itaiw_v1_scaffold_59_g31297	111.279	78.1599	10.4485	64.5408	97.7055	91.6174	243.188	380.785	84.8833	13.9192	123.361	24.505	115.363	132.006	127.299	5.16603	46.601	37.4754	86.8328	33.2398	32.8732
Itaiw_v1_scaffold_156_g41779	0	0	0	0	0	0	0.201731	0	0.158306	0	0.028304	0.32153	0	0	0	0	0	0	0	0	0
Itaiw_v1_scaffold_8_g07301	1.90961	2.26417	3.38271	0.635441	5.63456	8.8695	11.5549	5.86808	12.4712	14.2698	8.35154	10.3743	6.08544	2.92865	2.02162	2.12714	2.84356	2.29536	0.780648	0.968539	0.55866
Itaiw_v1_contig_34_g43393	3.91419	4.31782	5.62793	4.60767	6.45928	1.12363	0	1.11787	1.96687	10.5312	3.13598	7.22704	1.05683	1.38617	2.87306	15.625	6.75409	8.26726	3.21086	3.79684	13.061
Itaiw_v1_scaffold_14_g11627	0.818086	0	0	2.28289	0	1.62279	3.24696	1.53182	2.23722	5.68021	3.92102	2.67786	2.07116	2.6274	0	1.35825	4.66708	0.871713	0	0	1.85154
Itaiw_v1_scaffold_82_g35667	15.8446	15.2039	18.4796	12.9981	11.2453	22.0054	14.9501	10.2477	17.6639	28.8149	12.7637	24.9743	11.187	16.4595	12.2558	14.9201	10.4795	7.73014	7.42952	7.28016	8.81386
Itaiw_v1_scaffold_59_g31152	8.3305	4.55708	8.84434	0	2.94933	6.29062	3.43573	0.503938	3.95507	0	5.04778	5.38824	2.08867	5.15538	6.82342	4.41578	0	1.72092	0	4.5649	0
Itaiw_v1_scaffold_102_g38118	0	0	0	0	0	0	0	0	0	1.23924	0	0	0	0	0	0	0	0.736455	0	0	0
Itaiw_v1_scaffold_12_g10247	0	0	0	0	0	0	0	0	0	0	0	0	0	0	0	0	0	0	0	0	0
Itaiw_v1_scaffold_8_g07241	0	0	0	0	2.27137	0	0	0	0	0	1.88763	0	0	0.387792	0	0	0	0	0	0.722439	0
Itaiw_v1_scaffold_56_g30431	9.2756	1.76129	6.54911	16.1185	21.3401	7.42293	23.3276	11.4846	19.7608	15.8863	11.5763	17.5739	10.9673	13.2228	19.3943	34.079	13.9825	36.9233	21.1242	23.9395	29.9226
Itaiw_v1_contig_2_g41050	0	0	0	0	0	0	0	0	0.526768	0	0.029471	0	0	0	0	0	0	0.084069	0	0.192368	0
Itaiw_v1_scaffold_73_g34516	0	0.308021	0	0.147025	0	0	0	0	0	1.15351	0.514956	0.429452	0.503015	0.601333	0	0	0	0.123091	0.31515	0.363525	0.451182
Itaiw_v1_scaffold_39_g24370	3.71908	2.00973	3.97357	3.69716	3.92792	5.78923	4.23239	2.37933	3.65086	6.32873	4.27912	4.58735	2.87248	2.4002	2.01187	2.17609	4.34361	2.21879	1.59595	2.33893	1.94931
Itaiw_v1_scaffold_2_g01898	25.752	28.6345	16.0075	42.1819	43.032	13.8914	28.3847	28.4661	21.9112	18.2235	30.0665	32.8355	35.1083	25.6617	50.6246	64.0579	74.1229	65.706	103.09	55.9178	49.8062
Itaiw_v1_scaffold_28_g19565	0	0.065224	0	0	0	0	0	0	0	0	0.010386	0.074832	0.28733	0	0.168233	0.639995	0	0	0	0	0
Itaiw_v1_contig_17_g42810	0	0	0	0	0	0	0	0	0	0	0	0	0	0	0	0	0	0	0	0	0
Itaiw_v1_scaffold_24_g17226	0	0.167229	0	0	0	0.461029	0	0	0	0.381314	0.279611	0	0	0	0	0	0	0	0	0	0
Itaiw_v1_scaffold_131_g40270	3.91123	2.05345	4.82507	3.34782	2.11309	4.56616	6.06508	4.84211	3.75478	2.27632	5.2987	6.17293	3.0669	3.02913	3.3986	5.87796	4.33298	4.84119	4.05345	5.44441	2.05392
Itaiw_v1_contig_151_g45221	0	0	0	0	0	0	0	0	0	0	0	0	0	0	0	0	0	0	0	0	0
Itaiw_v1_scaffold_21_g15281	0.537636	0.173807	0	0.551133	0	0	0	0.654101	0.306134	0	0.413159	0.627029	0	0	0	0	0	0.580562	0	0	0
Itaiw_v1_scaffold_29_g19925	0	0	0	0	0	0	0	0	0	0	0	0	0	0	0	0	0	0	0	0	0
Itaiw_v1_contig_561_g47361	84.7135	124.372	91.3197	90.2121	68.9307	159.129	110.165	124.029	66.2719	65.6204	153.738	153.965	94.667	181.078	181.179	141.551	212.251	44.6476	82.068	60.3532	397.598
Itaiw_v1_scaffold_12_g10114	0	0	0	0	0	0	0	0	0	0	0	0	0	0	0	0	0	0	0	0	0
Itaiw_v1_scaffold_9_g08255	0	0	0	0	0	0	0	0	0	0	0	0	0	0	0	0	0	3.20763	0.629538	0	0
Itaiw_v1_scaffold_23_g16470	2.37764	0.868201	1.3283	0.525408	2.20613	4.15137	3.51926	1.68733	3.76554	3.23476	2.66702	2.07619	1.29903	2.73364	1.15498	0.523242	0.542079	1.40233	0.776907	1.08245	1.32267
Itaiw_v1_scaffold_2_g01944	2.13087	1.50765	1.92464	2.9249	3.56815	3.96152	2.4636	5.10512	3.86545	5.15192	3.90477	2.71876	1.53709	1.92722	0.892627	2.25028	1.87283	1.97071	1.54491	3.74118	1.12846
Itaiw_v1_scaffold_22_g16090	6.64499	8.91034	13.4111	6.61156	7.71174	12.8722	13.2177	11.7906	8.154	8.87367	12.0002	16.1812	15.3833	12.2204	12.1524	17.4277	4.7344	5.5927	6.37333	7.82736	3.42302
Itaiw_v1_scaffold_9_g07762	0	0	0	0	0	0	0	0	0	0	0	0	0	0	0	0	0	0	0	0	0
Itaiw_v1_scaffold_8_g07679	11.5116	0.548603	0.853619	8.92852	4.77056	0.788652	40.9824	7.67199	0.671471	0.599375	13.8565	15.6572	13.1977	10.7863	10.9638	0	14.2591	4.31917	6.6848	9.79204	5.20967
Itaiw_v1_scaffold_93_g37119	0	0	0	0	0	0	0	0	0	0	0	0	0	0	0	0	0	0	0	0	0
Itaiw_v1_scaffold_64_g32599	0	0	0	0	0	0	0	0	0	0	0	0	0	0	0	0	0	0	0	0	0
Itaiw_v1_contig_92_g44485	487.189	264.36	173.175	1190.37	823.962	58.8857	298.808	284.253	72.1781	37.7984	24.1276	332.902	60.4072	25.4376	32.5111	79.0814	12.394	174.95	15.8995	22.0183	142.074
Itaiw_v1_scaffold_175_g42427	1.15189	0	0.20005	0	1.73343	0	1.28925	0	0	0	0.414078	0.608674	0.266823	0	0	0	0	0	0	1.02372	0
Itaiw_v1_scaffold_16_g12385	3796.54	2305.06	1830.12	2800.71	4629.15	3328.19	3334.9	2367.79	3174.41	3248.58	3671.03	3074.17	1747.99	808.206	948.202	909.428	1132.81	2278.11	2639.31	2066.26	2329.76
Itaiw_v1_scaffold_34_g22326	0	0	0	0	0	0	0	0	0	0	0	0	0	0	0	0	0	0	0	0	0
Itaiw_v1_scaffold_56_g30252	0	0	0	0	0	0	0	0	0.380907	0	0.058597	0	0	0	0	0	0	0	0	0	0
Itaiw_v1_scaffold_83_g35822	1.11926	0.96153	1.0544	0	0	0.426837	1.57405	0.917211	1.19348	1.73069	0.743177	1.47227	0.762084	0.786529	0.359807	0.402674	0	2.92001	0.939492	0.595986	1.67181
Itaiw_v1_scaffold_65_g32738	0	0	0	0	0	0	0	0	0	0	0	0	0	0	0	0	0	0	0	0	0
Itaiw_v1_scaffold_34_g22716	5.66237	5.36905	4.68001	6.51086	9.70103	14.9731	21.6383	7.25113	34.5776	29.7191	14.5397	32.4029	10.5021	7.42958	19.4283	13.3594	7.38431	9.26487	10.1919	5.58884	10.3367
Itaiw_v1_contig_9_g42373	6.2235	2.37322	4.22989	3.77388	7.43727	9.76401	11.7435	12.3332	9.70813	10.6896	7.09476	11.6731	7.40377	4.08589	7.89281	12.5846	1.1276	5.88466	2.87195	2.02117	11.16
Itaiw_v1_scaffold_58_g30817	0	0.16546	0	1.16836	0	0	0	0	0.996588	0	0.319562	0	0	0	0	0	0	0	0	0	0
Itaiw_v1_scaffold_2_g02871	0	0	0	0	6.62398	0	0	0	0	0	0	0	0	0	0	0	0	0	0	0	0
Itaiw_v1_contig_501_g47188	0	0	0	0	0	0	0	0	0	0	0	0	0	0	0	0	0	0	0	0	0
Itaiw_v1_scaffold_20_g15086	0	0	0	0	0	0	0	0	0	0	0	0	0	0	0	0	0	0	0	0	0
Itaiw_v1_scaffold_27_g19162	0	0	0	0	0	0	0	0	0	0.690886	0.102906	0	0	0	0	0	0	0	0	0	0
Itaiw_v1_scaffold_16_g12394	0.82734	2.4935	3.28441	1.64794	1.49214	0.992411	2.91483	3.96105	2.53351	4.07808	2.6417	4.70524	5.91517	3.55266	0.999931	2.30563	1.71736	1.17881	3.92816	2.09196	1.39005
Itaiw_v1_scaffold_3_g03031	2.53084	0.808257	1.93764	0.419549	1.02008	1.22749	0.926486	0.467047	1.3485	1.51897	3.32044	0.84956	0.834947	0.68428	0.769044	0.595113	0	0.962965	0.621849	1.57598	0
Itaiw_v1_contig_77_g44225	5.5804	3.70703	1.90577	1.25901	3.42467	1.22321	0	1.06421	0.399962	2.6882	1.89221	1.3411	0	0.490039	3.75414	1.60735	15.319	4.51492	5.21309	0	7.26772
Itaiw_v1_scaffold_30_g20572	15.7368	9.12908	12.2067	8.20948	13.8974	19.7381	19.2148	9.60141	19.8267	21.2766	15.0648	19.4459	6.8796	11.3687	6.88293	12.8757	12.1714	13.9855	9.60762	9.51129	11.8036
Itaiw_v1_scaffold_103_g38238	4.85126	2.39175	4.83648	4.45866	4.56628	7.69912	8.44715	6.80913	7.46283	10.4494	7.14734	6.64209	4.86247	4.63223	4.67091	10.051	14.978	7.51141	7.68422	8.92236	10.6902
Itaiw_v1_scaffold_5_g05037	18.7146	13.0899	22.1824	17.7481	38.4882	35.3596	56.0223	26.1836	41.6973	27.6478	41.16	48.7921	29.4513	24.4943	20.5264	19.658	11.2515	20.4972	16.2539	15.2562	13.0994
Itaiw_v1_scaffold_34_g22553	0	0	0	0	0	0	0	0	0	0	0.125659	0	0	0	0	0	0	0	0	0	0
Itaiw_v1_scaffold_1_g01166	0.457651	1.42361	2.00755	0	6.03363	6.59876	8.48706	1.22379	0.133676	1.66898	1.31935	2.54072	0.521713	2.08256	0.579489	0.491954	0.632751	0.469431	0.32028	1.14307	0.512414
Itaiw_v1_scaffold_35_g23156	0	0	0	0	0	0	0	0	0	0	0	0	0	0	0	0	0	0	0	0	0
Itaiw_v1_scaffold_28_g19659	0	0	0	0.220926	0	0	0	0	0	0	0.065217	0.206428	0.086608	0	0	0	0	0	0	0	0
Itaiw_v1_scaffold_10_g08561	0	0	0	0	0	0	0	0	0	0	0	0	0	0	0	0	0	0	0	0	0
Itaiw_v1_scaffold_18_g13665	1.22077	0.789524	0.130658	0.440497	1.51964	1.45583	1.1757	1.34698	2.55537	1.4849	0.652449	0.213929	1.08503	2.52985	1.82136	0.250638	0.132591	0.792655	0.275315	0.698645	0.505027
Itaiw_v1_scaffold_22_g16210	6.52243	4.62253	9.73901	6.39721	9.76337	15.0967	14.3093	5.24761	14.4733	13.3542	10.5049	15.6504	7.01209	11.6616	5.02865	2.87309	5.30102	4.97554	4.85297	6.2824	1.80236
Itaiw_v1_scaffold_159_g41922	0.794529	0.838377	0	0	2.01315	0.334005	0	0.354727	0	0	0	0	2.04539	1.62634	0	2.14824	0	0	0	0	0
Itaiw_v1_scaffold_27_g19244	1.927	1.30461	3.01992	0	2.11907	3.09531	3.76424	3.33711	2.46053	6.0387	4.12813	4.45801	1.07367	2.14713	1.61519	0.44961	0.800834	0.57938	2.23449	1.68036	0.515683
Itaiw_v1_contig_457_g47048	0	0	1.5034	0	0	1.51755	0	0	0	0	0	0	0	0	0	0	0	0	0	0	0
Itaiw_v1_contig_26_g43069	0	0	0	0	0	0	0	0	0	0	0	0	0	0	0.507366	0	0	0	0	0	0
Itaiw_v1_scaffold_13_g10730	0	29.0032	0	0	0	0	11.1034	11.3176	6.18881	6.20048	0.154948	7.64151	10.8362	4.08514	14.4255	18.758	0	11.3327	0	45.2556	8.18605
Itaiw_v1_scaffold_61_g31824	0	0	0	0.68379	0.314266	0	0.111702	0	0.579325	0	0.124088	0.186285	0	0	0.013427	0	0	0	0.102753	0	0
Itaiw_v1_scaffold_4_g04371	0	0	0	0	0	0	0	0	0	0	0	0	0	0	0	0	0	0	0	0	0
Itaiw_v1_contig_649_g47572	7.78463	9.51079	9.25206	7.1133	10.3485	19.7209	29.5546	16.9263	30.6585	29.1034	14.2883	23.4564	11.6254	10.8019	12.4452	5.75733	6.46902	5.36386	2.87992	7.29143	7.18299
Itaiw_v1_scaffold_3_g03760	105.986	139.535	193.205	137.708	169.328	273.339	294.009	215.61	140.417	141.328	261.118	259.668	190.782	262.969	188.11	176.455	102.182	121.983	151.989	116.059	151.747
Itaiw_v1_scaffold_6_g06000	11.5023	12.2032	8.85033	8.02508	9.30562	11.5535	16.8161	14.9923	12.2496	18.5828	32.239	19.7031	26.8493	28.3619	30.199	61.6181	80.8669	45.8772	99.5913	56.624	144.532
Itaiw_v1_scaffold_34_g22545	7.04508	6.11825	3.17734	4.57275	6.04366	10.0395	11.303	5.86653	3.73964	4.45691	3.21586	4.64184	4.55534	7.67968	1.82436	5.44502	4.00879	7.25427	13.133	6.12899	4.67033
Itaiw_v1_scaffold_43_g26242	1.22905	2.08512	2.41009	0	0.44541	0.733329	1.52923	0.039778	2.72335	0.442009	1.07065	1.73557	0	0.546762	0.982627	0.575545	0.416486	1.22676	0.501048	0	0.718269
Itaiw_v1_scaffold_3_g03842	0	0	0.327486	0	1.09	0	0	0	0	0	0	0.471595	0	0	0	0	0	0	0	0.32674	0.367762
Itaiw_v1_scaffold_37_g23823	6.2498	4.24891	5.08131	3.51993	9.80024	7.01001	5.01629	9.47889	9.23912	16.1201	11.3935	11.11	6.71951	3.90997	5.48151	10.3669	14.0674	8.394	8.05193	11.875	5.77791
Itaiw_v1_scaffold_10_g08998	0	0	0	0	0	0	0	0	0	0	0	0	0	0	0	0	0	0.871496	0	0	0
Itaiw_v1_scaffold_34_g22521	0	0	0	0	0	0	0	0	0	0	0	0	0	0	0	0	0	0	0	0	0
Itaiw_v1_scaffold_46_g27083	0	0	0	0	0	0	0	0	0	0	0	0	0	0	0	0	0	0	0	0	0
Itaiw_v1_scaffold_36_g23518	3.35833	3.98192	4.46946	3.48096	3.61393	5.01176	4.405	7.27531	8.60388	9.63643	11.1133	10.98	7.79595	2.13936	14.135	4.60276	8.06516	2.3102	3.35122	6.28325	14.1667
Itaiw_v1_scaffold_87_g36328	0	0	0	0	0	0	0	0	0	0	0	0	0	0	0	0	0	0	0	0	0
Itaiw_v1_scaffold_86_g36294	0	0	0.296346	0	0	0	0	0	0	0	0.084985	0	0	0	0.126894	0	0	0	2.53502	0	0.158825
Itaiw_v1_scaffold_120_g39642	0	0	0	0	0	0	0	0	0	0	1.75994	1.67045	0	0	0	0	0.954101	0	0	0	0
Itaiw_v1_scaffold_18_g13504	0.39484	0	0	0	0	0	0	0	0	0	0	0	0	0	0	0	0	0	0	0	0
Itaiw_v1_scaffold_7_g06749	0	0	0	0	0	0	0	0	0	0	0	0	0	0	0	0	0	0	0	0	0
Itaiw_v1_scaffold_49_g28160	33.5161	21.4093	21.4323	16.9581	25.7267	35.0778	43.4314	27.0161	38.6469	47.3719	25.6438	25.1037	15.7562	10.7723	10.2354	14.5326	10.0632	15.4129	22.11	16.525	22.4884
Itaiw_v1_scaffold_109_g38801	0	0	0	0	0	1.69125	0	0.600774	0	0	0	0.81814	0	0	0	0	0	5.8911	0	0	0
Itaiw_v1_scaffold_27_g19209	0	0	0	0	0	0	0	0	0	0	0	0	0	0	0	0	0	0	0	0	0
Itaiw_v1_scaffold_48_g27846	0	0	0	0	0	0	0	0	0	0	0	0	0	0	0	0	5.94211	0	0	0	0
Itaiw_v1_scaffold_181_g42854	1.67513	1.44688	1.65307	1.28702	1.16113	3.03375	4.18607	2.18324	3.232	4.79579	3.35941	4.12721	2.79684	2.00468	1.12109	0.771435	0.973137	1.67151	1.3495	1.92136	2.35727
Itaiw_v1_scaffold_71_g34098	41.6098	45.785	38.049	1.53637	30.4716	0	39.407	2.7229	95.8017	47.51	63.0496	59.8311	33.6114	0.071365	0	0.731872	135.042	0	0	0.352195	65.6378
Itaiw_v1_contig_223_g45828	26.4033	36.7491	99.2751	20.622	13.1908	124.636	42.2804	71.5831	154.064	245.954	185.712	89.6527	87.8472	40.0201	42.8041	55.799	10.4679	58.3142	135.161	27.1477	34.5229
Itaiw_v1_scaffold_74_g34655	17.6172	5.04538	8.70388	7.04239	32.7673	8.39705	14.9054	17.8907	6.10939	13.5282	5.17062	12.0385	9.75226	7.37554	12.601	19.5145	19.4852	23.7346	9.46137	17.4261	10.9302
Itaiw_v1_scaffold_50_g28703	1.26817	0	1.2511	1.07041	0.305683	0	0	0	0	0	2.90036	0	0	0	0.121611	10.14	0	0	0	0	6.33675
Itaiw_v1_scaffold_60_g31632	11.0711	4.75971	6.50321	2.88039	3.7162	4.22886	0.318063	3.19699	5.72316	8.97116	5.78037	22.8059	36.7366	4.45618	1.33594	7.63614	7.71051	11.7627	9.02113	2.50564	13.6615
Itaiw_v1_scaffold_11_g09724	52.5753	37.6579	42.7998	85.9866	58.39	30.9785	43.8044	85.8989	25.3131	42.637	40.0123	72.2393	78.2774	44.8835	103.835	166.483	182.298	159.532	86.1532	213.322	29.3576
Itaiw_v1_contig_21_g42939	35.2524	35.5831	19.0501	12.1404	21.848	19.1101	52.7561	8.55931	15.3954	8.04604	25.6711	45.8524	38.534	56.7475	45.1655	36.151	111.65	51.0628	79.0831	20.7768	141.078
Itaiw_v1_scaffold_7_g06844	13.5763	13.3916	14.9128	15.8747	17.6614	28.4545	40.5402	19.257	38.6978	38.4451	27.5391	41.3615	14.6411	24.611	21.8848	15.1185	12.1264	11.3312	6.51586	9.63481	16.7871
Itaiw_v1_scaffold_30_g20305	7.95547	6.17138	6.36168	0.60488	7.47767	23.3032	7.21624	15.9363	8.40978	17.1091	17.0796	21.9108	4.22017	17.8846	30.6759	9.90707	5.09211	2.5644	20.4984	14.3274	7.37493
Itaiw_v1_scaffold_64_g32632	2.43711	1.66241	2.60446	0	0.203767	0.808732	4.39936	4.44468	4.00785	2.09739	2.76043	3.21453	0.118627	0	0.042472	0.153626	5.04599	0.118266	0	0.065827	0.458137
Itaiw_v1_scaffold_10_g08774	0	0	0	0	0	0	0	0	0	0	0	0	0	0	0	0	0	0	0	0	0
Itaiw_v1_scaffold_173_g42403	16.9104	9.37159	10.2095	14.2036	15.2183	11.4183	18.5474	19.5276	25.857	26.7874	22.8361	23.8548	14.8828	14.5198	18.4069	23.0544	23.7472	18.0054	26.9869	19.4622	36.8835
Itaiw_v1_scaffold_21_g15695	53.3869	48.0147	92.2603	70.4063	89.3564	127.229	184.599	147.764	157.913	139.73	99.789	153.973	139.128	135.498	93.8889	59.0458	36.2769	48.3309	36.8928	55.8891	57.237
Itaiw_v1_scaffold_45_g26784	3.56804	3.57649	3.11607	3.30909	8.33386	9.88367	5.70854	4.93451	12.3567	11.6793	4.5744	7.86177	3.49783	3.52963	4.08572	5.03685	0.995884	2.96129	4.69452	3.53494	2.53783
Itaiw_v1_scaffold_10_g08618	4.91108	4.3666	3.25711	0	4.26053	2.24502	4.06303	3.54989	4.99629	24.928	1.42412	10.7548	4.7764	3.7166	2.43332	1.88055	1.23458	1.15883	1.10987	2.12548	7.16752
Itaiw_v1_scaffold_28_g19663	1.91586	1.97847	1.73739	2.01078	1.90658	3.39735	6.22012	2.56424	5.59261	7.01007	3.06675	6.25365	2.11956	3.65702	4.15923	4.00515	0.747947	7.06563	4.67901	3.98028	2.00031
Itaiw_v1_scaffold_35_g22860	0	0	0	0	0	0	0	0	0	0	0	0	0	0	0	0	0	0	0	0	0
Itaiw_v1_scaffold_53_g29656	278.183	164.294	240.048	236.792	236.792	458.939	167.544	197.06	174.031	439.252	161.671	232.927	118.297	137.221	98.3771	119.169	152.654	119.849	150.378	196.673	327.126
Itaiw_v1_scaffold_17_g13256	0	0	0	0	0	0	0	0	0	0	0	0	0	0	0	0	0	0	0	0	0
Itaiw_v1_scaffold_86_g36193	18.271	17.2014	32.0563	13.0296	20.0735	31.4145	38.8817	38.8278	44.7804	31.718	36.6313	43.8673	42.562	48.5193	34.3011	27.2642	22.8456	19.6208	29.4744	18.2418	24.7496
Itaiw_v1_scaffold_57_g30699	0.630867	0.151343	0.209345	0	0.369513	0	0.659586	0	0.804479	0	0.05318	0.196886	0	0	0	0	0	0	0	0	0
Itaiw_v1_scaffold_44_g26505	0	0	0	0	0	0	0.310539	0	0	0	0	0	0	0	0	0	0	0	0	0.560792	0
Itaiw_v1_contig_659_g47595	0	0	38.229	33.7842	29.2094	0	41.8635	0	0	33.8468	0.189677	0.591937	0	21.5509	0.258473	42.5366	0	0	39.3461	0	0
Itaiw_v1_scaffold_85_g36145	2.8416	1.80365	2.53607	0.2823	3.1541	2.49476	5.92151	2.64125	4.42324	6.1697	3.89068	4.28273	1.8921	1.40776	1.33339	4.82602	1.75909	2.39708	1.91803	2.35131	2.08156
Itaiw_v1_scaffold_68_g33468	0.648204	0.785629	2.77496	0	1.36462	3.94077	3.98737	2.07959	3.80246	4.38831	2.43382	2.51724	1.8515	0.533965	0	0.989114	0	1.66268	4.61442	1.26436	0
Itaiw_v1_scaffold_131_g40308	2.24759	0.27386	0.788523	0.388913	1.3419	0.810755	1.10048	0.684341	3.22282	2.49462	3.2553	2.23072	0.723312	0.865192	0.499187	0	0	1.70289	1.66028	0	0.315942
Itaiw_v1_scaffold_14_g11595	16.3236	13.1936	17.0002	12.9305	18.5824	33.7527	43.1487	23.5399	34.3522	35.9191	33.2736	36.7216	18.791	15.7287	14.4315	21.5761	20.0365	13.3757	25.3119	26.5385	41.3445
Itaiw_v1_scaffold_64_g32692	3.64981	4.26461	7.74264	3.39521	7.59952	11.2156	6.75539	6.93795	4.71756	6.29556	5.87248	3.35259	1.81808	2.41651	2.34854	1.32589	6.76235	8.74357	3.66942	0.36943	10.305
Itaiw_v1_scaffold_37_g23901	0.713772	0.805742	0.761935	0.567735	0.689219	2.0846	0	1.19264	4.18487	4.9532	1.38234	3.62753	1.76602	0.605585	0	0	0	0	1.65079	0.94036	1.43162
Itaiw_v1_contig_754_g47788	7.19222	3.31652	5.10544	1.80041	4.73719	6.93946	7.14942	1.8955	5.32919	6.90453	5.34791	6.39646	2.39502	2.54974	3.55423	2.73072	2.01395	2.09324	5.58851	1.9592	4.62005
Itaiw_v1_scaffold_3_g03834	0.356894	0.777919	1.19179	0	0	2.50821	1.9927	1.97082	3.80475	2.6697	2.74285	2.48509	0	0.572021	0.389482	0	0	0.16717	0	0.447127	0
Itaiw_v1_contig_110_g44753	9.47115	13.8276	9.47219	5.12777	7.56521	11.4623	10.6642	7.99535	10.9268	13.734	5.16744	7.5392	7.15456	12.3898	8.34228	6.86313	5.71491	7.59084	9.46133	9.3962	8.28438
Itaiw_v1_scaffold_11_g09755	9.4526	0.369566	5.24725	0	1.83459	4.08006	6.07041	3.99375	1.6221	0	3.63371	0.778451	3.346	5.1063	0.615897	2.89003	4.9455	3.94568	3.6727	6.38696	17.8477
Itaiw_v1_scaffold_124_g39972	0	0	0	0	0	0	0	0	0	0	0	0	0	0	0	0	0	0	0	0	0
Itaiw_v1_scaffold_28_g19743	4.49819	4.82292	4.50675	2.34252	3.39586	2.30165	3.87539	2.98893	1.14305	0.898349	4.92701	3.0339	1.14336	1.47901	2.27676	2.52915	3.70241	4.36525	5.73818	3.42763	3.32138
Itaiw_v1_contig_176_g45446	0	0	0	0	0	1.02737	0	1.44043	0	1.93634	0	0	0	0	0	0	0	0	0	0	0
Itaiw_v1_scaffold_25_g18020	0	0	0	0	0	0	0	0	0	0	0.267476	0	0	0	0	0	0	0	0	0	0
Itaiw_v1_scaffold_47_g27483	1.53106	1.76498	6.14593	7.38846	2.40164	9.16352	8.04308	6.92368	9.96127	26.452	14.2646	18.3925	21.7903	16.2973	12.3969	2.87793	0.509621	1.37899	6.83046	1.64968	8.39664
Itaiw_v1_contig_569_g47380	12.9098	2.2349	4.61361	6.04339	8.0572	2.92686	7.4505	18.2232	4.93713	3.64345	5.44985	3.67676	1.6688	1.6163	0.314706	1.87352	0	4.24773	0.905351	3.61759	1.21118
Itaiw_v1_scaffold_32_g21597	1.33539	3.08115	1.37611	0.442656	0	0	0.283894	9.4388	0	0.171259	0.44263	0.290087	5.16191	6.02778	0.022867	1.47245	2.13789	0.101744	0	1.84452	7.30225
Itaiw_v1_scaffold_62_g32096	4.20897	1.88674	4.16117	1.52524	3.55325	5.39455	5.675	7.90969	6.32102	3.51964	13.561	12.7497	13.9131	16.937	16.8137	14.3083	28.8096	5.33951	8.49094	8.67999	105.111
Itaiw_v1_scaffold_46_g27112	5.01511	4.33248	3.4384	1.47816	5.14186	4.42975	3.85276	3.50333	5.01242	9.97092	4.30701	9.8732	4.24033	5.55102	0.072835	10.0171	20.4811	11.6501	24.6767	7.33655	12.6719
Itaiw_v1_scaffold_12_g10199	2.60409	2.34533	3.73237	2.6493	6.17453	7.78349	6.96721	5.70295	6.00639	7.0387	7.03729	9.65312	5.15499	5.20854	4.56188	4.6051	2.69515	2.50517	5.61628	3.34629	4.18082
Itaiw_v1_scaffold_5_g05162	15.1409	3.01022	13.2632	9.80006	4.3532	3.30979	16.3516	13.9014	4.31622	9.88899	9.50514	8.04912	16.5112	10.2079	9.4634	11.0831	12.5523	13.8579	4.58327	7.85893	17.3912
Itaiw_v1_scaffold_12_g09989	0	0	0	2.71349	0	0	0	0	0	0	0	0	0	0	0	0.845813	0	0	0	0	0
Itaiw_v1_scaffold_64_g32510	0	0	0	0	0	0	0	0	0	0	0	0	0	0	0	0	0	0	0	0	0
Itaiw_v1_scaffold_1_g01476	0	1.38337	0.589499	0	0	4.4847	0.870095	0	4.11696	3.12394	1.47301	1.71466	0.787827	0	0.03538	0.319238	0	0.24287	0	0.148211	0.211835
Itaiw_v1_scaffold_10_g08782	0	0	0	0	0	0	0	0	0	0	0	0	0	0	0	0	0	0	0	0	0
Itaiw_v1_scaffold_58_g30808	1.90672	0.72098	8.99262	22.2592	11.8305	5.82551	2.16369	20.2674	6.29834	4.85431	17.9871	15.6062	5.34826	9.51294	9.42162	19.3287	9.79302	9.07153	11.6005	30.8274	29.3635
Itaiw_v1_scaffold_1_g00135	0	0	0	0	0	0	0	0	0	0	4.01699	0	0	0	0	0	0	0	0	0	0
Itaiw_v1_scaffold_31_g21103	3.23829	5.15348	4.38692	2.15173	0.61498	7.93668	3.22562	1.89067	1.9662	1.56845	3.32476	4.37478	2.79592	0	0	1.97255	0	3.60955	2.1772	3.92513	0
Itaiw_v1_scaffold_141_g40927	13.0745	10.7983	14.713	17.6915	23.1106	22.2925	29.5092	21.0854	36.7189	26.3918	28.683	30.3268	12.4915	11.0751	11.5754	10.7314	13.7906	11.6506	13.0173	12.9153	9.77112
Itaiw_v1_scaffold_3_g03865	1.28788	3.64595	0.258815	0.573504	0.563997	0	2.5633	0	5.59917	6.723	9.04126	9.299	9.50013	0.780802	6.28365	3.60267	0.812744	0.768348	0.884591	2.75655	3.41541
Itaiw_v1_scaffold_56_g30251	10.1236	17.1952	20.2581	11.7758	8.99832	36.1383	17.4905	9.30716	9.78998	16.2979	9.88136	13.3143	7.10194	2.23476	4.27457	6.76695	1.15399	2.47748	3.81279	3.23554	3.52412
Itaiw_v1_scaffold_29_g20178	9.49395	6.68355	3.34555	7.79415	13.8691	4.36226	6.71477	7.42123	7.36632	2.53514	9.14581	11.7777	10.6911	8.68477	8.48538	11.8972	12.7596	9.86575	11.4786	7.13036	4.67108
Itaiw_v1_scaffold_50_g28745	6.20694	3.73507	5.06372	5.99757	2.95573	12.7081	6.42208	3.39648	4.45452	14.9692	11.9935	7.88458	6.59519	3.8604	6.08098	6.3087	9.01733	7.08221	1.67527	6.44326	12.3148
Itaiw_v1_scaffold_1_g01170	1.64153	0.665223	2.0883	0.802984	1.38314	1.88629	2.46153	2.02855	1.35597	2.66818	0.945939	1.63526	0.665059	2.21418	1.14188	0.788979	1.36784	0.381045	0.780276	0.460984	0.0567
Itaiw_v1_scaffold_82_g35709	48.0605	29.3083	60.3299	90.7187	72.4192	56.4135	80.7419	53.8834	91.2592	140.957	110.558	175.615	72.9772	76.6713	43.9785	87.8848	73.6915	78.3718	62.2202	61.3676	80.6335
Itaiw_v1_scaffold_92_g36978	2.21839	1.78652	1.38205	1.7955	1.52659	4.4109	5.05804	2.51616	2.03642	5.78517	5.12908	5.7089	1.05349	1.75578	3.17833	2.23989	0.252508	0	0	0.158809	1.24302
Itaiw_v1_scaffold_60_g31571	35.5316	35.6574	32.9443	27.157	49.0157	34.4443	32.9351	25.7191	57.7912	62.5229	44.127	50.6212	34.0402	41.9528	31.8792	43.5886	29.8862	24.2142	34.3527	23.1765	37.8923
Itaiw_v1_scaffold_33_g22261	4.38851	1.52451	3.1506	1.01465	2.43599	2.33	0	1.36643	3.84066	2.05182	0.095306	5.83496	1.44393	3.22041	2.95365	0.420516	1.3162	0	0.577905	1.64866	1.03606
Itaiw_v1_scaffold_112_g39073	0	0	0.40619	0	0	0	0	1.07699	1.44697	0	0.224335	0	0	0	0.127932	0	0	0	0	0	0
Itaiw_v1_scaffold_120_g39698	3.21278	0.092529	1.99095	0.752719	0.399054	3.54764	0.578654	0.115391	1.17454	0	3.73741	10.2316	3.14985	0	0.591698	2.39595	8.34642	3.74394	0.312403	3.53038	0.133041
Itaiw_v1_scaffold_24_g17215	1.9431	1.60407	1.45925	1.64952	3.12284	1.86026	3.29971	1.34	3.31213	3.204	1.73388	2.23104	2.257	1.42748	1.69018	6.06759	2.40346	1.95292	3.87626	1.11046	2.78765
Itaiw_v1_scaffold_100_g37853	0	0	0.45813	0	0	0	2.89823	0	0	0	0.777424	0.961473	0	0	1.6689	0	0	0	0	0	0
Itaiw_v1_contig_34_g43399	4.3012	3.37064	8.65993	4.532	8.64443	4.53967	0.203439	2.39985	6.89423	9.1241	6.16814	15.2319	2.44197	16.9907	5.0074	10.678	13.2157	4.64118	4.13253	2.01239	10.0769
Itaiw_v1_scaffold_124_g39961	24.19	17.4923	16.8413	13.1759	19.7501	28.5608	47.2486	31.3014	35.5151	46.5904	31.4935	31.5846	19.2914	14.4373	16.7549	14.3836	13.1552	20.5028	22.4909	15.4606	27.5511
Itaiw_v1_scaffold_1_g00068	0	0	0	0	0	0	0	0	0	0	0	0	0	0	0	0	0	0	0	0	0
Itaiw_v1_contig_471_g47089	3.05311	5.19561	1.91341	3.7784	6.98934	2.09141	7.65204	5.82736	4.43457	9.36098	8.6241	9.35241	5.02321	6.09108	4.2254	3.03915	2.32984	8.42165	7.67099	1.47003	2.08178
Itaiw_v1_scaffold_46_g27018	0	0	0	0	0	0	0	0	0	0	0	0	0	0	0	0	0	0	0	0	0
Itaiw_v1_scaffold_1_g01246	30.2441	19.882	27.1739	8.69496	17.2456	25.1732	46.2105	15.5078	30.437	35.9131	19.9597	33.3771	14.2532	16.8646	15.7734	17.2032	15.6092	10.5681	12.2809	10.5759	18.332
Itaiw_v1_scaffold_27_g19018	1.26416	0.478316	1.15038	1.89607	1.4811	1.96508	2.28646	1.64762	4.6815	3.37582	2.73968	3.83933	1.99324	1.08833	1.18848	2.67042	0.356199	1.56172	1.92775	2.58861	0.498328
Itaiw_v1_scaffold_39_g24290	1.27633	0.697809	1.88422	2.94401	2.94174	1.39214	1.81934	1.76529	1.58692	0.832893	1.97736	1.03862	0.650816	4.87644	1.54229	8.78313	1.74532	12.1304	2.64268	6.68461	8.56097
Itaiw_v1_scaffold_75_g34765	0	0	0	0	0	0	0	0	0	0	0	0	0	0	0	0	0	0	0	0	0
Itaiw_v1_scaffold_36_g23517	20.6185	14.0651	25.2251	30.0557	41.0868	21.7376	32.2061	29.9658	22.7233	27.4151	30.4936	29.5484	18.386	17.0009	19.4922	29.8915	31.8572	34.1087	51.793	26.0542	50.2002
Itaiw_v1_scaffold_106_g38571	20.0981	17.4221	9.49807	12.3822	28.5447	9.32377	23.737	22.0812	22.8774	13.5069	21.4866	15.365	9.95243	10.6834	16.5147	24.0794	32.1203	28.2593	21.2589	16.5709	11.2184
Itaiw_v1_scaffold_11_g09275	0	0	0	0	0	0	0	0	0	0	0	0	0	0	0	0	0	0	0	0	0
Itaiw_v1_contig_283_g46242	2.43088	0	0	0	0	0	2.68057	2.16401	0	0	2.4585	3.29044	4.69618	0	9.0959	4.50692	7.65252	0	9.70645	7.11027	16.7381
Itaiw_v1_scaffold_116_g39337	8.04387	5.49369	8.65282	6.86053	12.201	11.2976	22.6389	13.0321	21.4603	24.5437	22.8982	35.7808	19.7084	16.505	15.1692	12.8911	12.2832	3.98722	15.9023	8.85482	16.0376
Itaiw_v1_scaffold_104_g38380	15.3114	26.3413	9.38248	14.0952	26.4217	16.1505	34.6489	25.5682	31.2893	23.9459	54.1708	53.1949	23.3723	58.3175	40.6969	12.1171	16.7892	26.4539	20.2194	17.9137	29.7655
Itaiw_v1_scaffold_73_g34384	16.6116	5.4702	11.9902	7.66172	8.95101	11.0922	10.4146	10.6058	12.678	10.9121	8.7658	15.211	5.2224	3.81891	6.93473	7.04968	9.4452	8.66077	8.74701	7.26883	13.0921
Itaiw_v1_scaffold_7_g06568	7.81794	6.56211	6.46001	5.1766	10.9867	8.38478	9.68202	9.19633	10.7419	14.2148	9.21309	13.6641	7.89033	8.34909	6.92589	7.0402	0.825989	6.48062	8.96496	8.38296	5.82702
Itaiw_v1_scaffold_90_g36752	0	0	0	0	0	0	0	0	0	0	0	0	0	0	0	0	0	0	0	0	0
Itaiw_v1_scaffold_28_g19612	3.80797	1.8168	6.25599	2.62428	2.97998	4.006	5.41922	3.88031	6.94332	4.73673	5.7778	7.26784	2.37516	1.44308	1.6401	3.46292	2.53347	2.89975	0.707508	14.8664	5.80167
Itaiw_v1_scaffold_119_g39552	0	0	0	0	0	0	0	0	0	0	0	0	0	0	0	0	0	0	0	0	0
Itaiw_v1_scaffold_53_g29535	0.155156	0	0.679875	0	0.808357	0.860091	0.181051	0	1.04943	0	1.12466	1.10482	0.081898	1.49276	0.120181	0	0	0	0	0.436629	0
Itaiw_v1_contig_368_g46693	0	0	0	0	0	0	0	0	0	0	0	0	0	0	0	0	0	0	0	0	0
Itaiw_v1_scaffold_21_g15479	20.8391	19.0064	15.6417	36.1631	32.9385	9.0081	53.1117	15.228	19.6484	15.1109	24.1317	19.134	19.4163	31.1539	38.8937	58.7868	43.7541	63.4356	36.0375	50.5382	25.1018
Itaiw_v1_scaffold_68_g33305	6.65744	5.49989	7.48273	3.90372	5.21188	10.3826	14.8154	5.19615	12.1307	13.0754	11.1035	12.8369	5.51969	6.23296	3.93827	4.64114	2.50047	4.68908	4.93612	4.00929	3.1045
Itaiw_v1_scaffold_114_g39255	0	0	0	0	0	0	0	0	0	0	0	0	0	0	0	0	0	0	0	2.25956	0
Itaiw_v1_scaffold_56_g30246	0	0	0	0	0	0	0	0	0	0	0	0	0	0	0	0	0	0	0	0	0
Itaiw_v1_scaffold_28_g19739	0	0	0	0	0	0	0	0	0	0	0	0	0	0	0	0	0	0	0	0	0
Itaiw_v1_scaffold_26_g18484	0	0	0	0	0	0	0	0	0	0	0	0	0	0	0	0	0	0	0	0	0
Itaiw_v1_scaffold_129_g40172	0	0	0	0	0	0	0	0.846423	0	0	1.53321	0	0	0	0	0	0	0	0	0	0
Itaiw_v1_scaffold_23_g16499	0	0	0	0	0	0	0	0	0	0	0.169794	0	0.299962	0	0	0	0	0	0	0.145616	0
Itaiw_v1_scaffold_43_g26005	415.892	134.09	437.336	364.054	429.909	400.335	459.611	674.7	633.231	455.718	256.912	503.418	244.949	444.846	924.06	467.731	272.893	211.023	580.007	153.063	442.828
Itaiw_v1_contig_60_g43940	0	0	0	0	0.391346	0	0	0	0	0	0.248912	0	0	0	0	0	0	0.349784	0	1.42799	0
Itaiw_v1_scaffold_19_g14374	4.64644	3.88265	6.21479	4.68903	5.68059	13.1489	8.35185	11.0868	7.59966	7.29644	15.5562	12.9633	5.5302	9.4123	5.52764	7.83645	9.02416	4.20079	8.44196	4.01396	11.2044
Itaiw_v1_scaffold_31_g20946	0	0	0	0	0	0	0	0	0	0	0	0	0	0	0	0	0	0	0	0	0
Itaiw_v1_scaffold_45_g26823	6.64781	6.1851	7.7118	2.22067	6.28422	8.99321	7.29665	11.8111	6.15316	12.7537	4.21004	7.68867	7.12777	8.75729	7.11838	5.19672	2.84635	4.37663	5.47955	9.86045	15.7156
Itaiw_v1_contig_254_g46050	11.832	5.38152	6.37023	6.87074	13.2275	11.579	0.299912	12.2107	25.6505	14.3884	42.9869	27.4708	0	4.01932	15.7977	8.40199	0.104378	7.84479	6.40604	0	8.30609
Itaiw_v1_scaffold_198_g44897	0.83369	0.29059	0	0	0	0	0.266218	0	0.096146	0	0.883445	0.83596	0.59056	0.407756	1.08769	1.51533	0.352999	0	0	0.089615	1.35865
Itaiw_v1_scaffold_9_g07788	0	0	0	0	0	0	0	0	0	0	0	0	0	0	0	0	0	0	0	0	0
Itaiw_v1_scaffold_158_g41841	0	2.94668	4.56581	4.24226	0.275857	2.60336	0.273046	0	0.766584	0.274961	3.17763	0.327497	3.03508	0.760049	0.01351	2.25939	1.13598	0	1.05831	4.61864	0.325273
Itaiw_v1_scaffold_65_g32898	1.78766	0.768247	1.45244	3.12754	0.296555	1.60638	1.10911	1.53905	4.35908	1.58093	0.820604	1.67875	0.314321	0	0.377432	0	0.156917	1.25378	0.378291	0.869577	1.59776
Itaiw_v1_scaffold_3_g03296	38.9361	18.7275	43.9201	36.9233	35.3288	55.9072	41.8	70.3196	23.5604	45.9816	41.1323	35.1648	32.3381	31.5759	18.3354	36.6927	35.4051	22.8298	33.7881	24.6667	18.2889
Itaiw_v1_scaffold_3_g03998	0	0	0	0	0	0	0	0	0	0	0	0	0	0	0	0	0	0	0	0	0
Itaiw_v1_contig_162_g45331	0	2.40583	0.212477	1.26713	0.963517	0.62681	0	1.6155	1.00308	0	0.268557	0.249906	0.520509	0	0.297645	0.362756	0.46384	0.843369	0	1.22081	0
Itaiw_v1_scaffold_30_g20679	20.0254	35.6392	18.5924	9.25802	18.9356	23.4501	20.3099	23.0685	19.7197	12.2229	23.8997	35.2735	17.0531	22.7186	27.0981	22.2079	0.985375	14.2896	20.9043	20.8046	13.3994
Itaiw_v1_contig_282_g46234	0	0	0.62312	3.65468	2.65681	0	0	0.429966	0	1.12032	4.24457	0.544704	4.52571	97.4439	281.587	794.562	1178.53	2.9161	0.107249	0.70287	13.1452
Itaiw_v1_scaffold_34_g22620	0.447693	0	3.48734	0	2.47873	1.06338	0	1.53516	0	0	1.91057	0	2.22202	0	0	0	0	0.98334	0	0.358326	0
Itaiw_v1_scaffold_86_g36247	0	0	0	0	0	0	0	0	0	0	0	0	0	0	0	0	0	0	0	0	0
Itaiw_v1_scaffold_12_g10180	9.70498	3.79915	3.06868	3.20064	6.29218	3.22434	4.94227	5.70543	5.56642	6.26877	2.84259	4.34238	5.8466	5.28662	7.41655	8.37937	10.7768	9.16306	7.60922	8.12977	13.3265
Itaiw_v1_contig_233_g45898	0	0	0	0	0	0	0	0	0	0	0	0	0	0	0	0	0	0	0	0	0
Itaiw_v1_contig_194_g45602	0	0	0	0.535448	0.395697	2.65011	1.26035	0.420374	0.186214	0	2.49007	4.74062	0	1.52226	1.42786	0	0.88583	1.6964	0	0	0.496541
Itaiw_v1_scaffold_48_g27923	0	0	0	0	0	0	0	0	0	0	0	0	0	0	0	0	0	0	0	0	0
Itaiw_v1_scaffold_98_g37645	0	0.048951	0.545615	0	0.720355	0.127728	0	0.935946	0.865342	0.158428	1.81224	2.69471	0	0	0.792122	0.742682	1.00809	0	1.2732	1.07475	1.93765
Itaiw_v1_scaffold_51_g28815	2.19693	2.18312	2.35547	2.75093	2.16418	4.13969	2.34699	2.18741	3.29701	6.37514	2.19301	3.34849	2.71486	1.53885	0.749889	2.92002	1.3404	1.3736	1.9374	0.49939	2.4157
Itaiw_v1_scaffold_67_g33243	256.611	196.493	110.869	157.634	163.143	167.422	263.199	257.102	275.705	245.768	362.22	362.039	146.092	220.921	164.816	294.581	386.421	289.459	519.077	316.254	657.555
Itaiw_v1_scaffold_18_g13849	5.10925	3.88988	9.62246	10.8068	9.94038	8.74508	14.1561	8.71675	6.41187	15.1555	4.10081	4.34894	8.17802	5.48229	5.79945	3.35652	11.0404	8.99106	4.78985	8.47179	6.52861
Itaiw_v1_scaffold_47_g27641	0	0	0	0	0	0	0	0	0	0	0	0	0	0	0	0	0	0	0	0	0
Itaiw_v1_scaffold_15_g11959	0.256112	0.916376	1.4941	3.65141	8.69446	1.9974	5.41564	4.0278	9.48709	10.1553	1.64248	8.77702	3.03313	3.79012	10.3337	6.13709	2.1555	4.5187	1.43765	0.968378	0
Itaiw_v1_scaffold_68_g33519	0	0	0	0	0	0	0	0	0	0	0	0	0	0	0	0	0	0	0	0	0
Itaiw_v1_scaffold_85_g36146	0	0	0	0	0	0	0	0	0	0	0	0	0	0	0	0	0	0	0	0	0
Itaiw_v1_scaffold_188_g43507	37.7978	17.211	31.9585	72.8296	76.5764	28.2754	68.0645	44.9114	72.3414	91.9747	120.235	109.362	160.313	170.61	269.599	243.555	215.715	224.06	40.409	115.956	26.036
Itaiw_v1_scaffold_40_g24906	0	0	0	0	0	0	0	0	0	0	0	0	0	0	0	0	0	0	0	0	0
Itaiw_v1_scaffold_114_g39235	0	0	0	0	0	0	0	0	0	0	0	0	0	0	0	0	0	0	0	0	0
Itaiw_v1_scaffold_22_g15875	1.46842	0.585096	2.45404	0	0	0	0	0	0	0	0	0	0	0	1.32241	0	0	0	0	0	0
Itaiw_v1_scaffold_20_g14876	1.05945	0	0	0	0	0	0	0	0	0	0	0	0	0	0	0	0	0	0	0	0
Itaiw_v1_scaffold_16_g12559	2.47238	1.00165	2.3394	0.454873	2.00662	1.3536	2.83999	0.828841	1.24594	0	1.63475	1.80871	0.243416	0	0	2.38401	0.90769	1.00598	3.0766	1.95577	3.68982
Itaiw_v1_scaffold_7_g06494	2.19385	1.85549	2.70407	0.473785	1.32787	4.78508	4.17757	0.789583	5.04505	4.90774	4.50589	3.77951	1.06468	0.771439	0.47675	0.607121	0.704207	0.265868	0.162875	0.115205	0.237839
Itaiw_v1_scaffold_45_g26816	0	0	0	0	0	0	0	0	0	0	0	0.236398	0	0	0	0	0	0	2.85705	1.37973	0
Itaiw_v1_scaffold_26_g18109	9.13413	0.951212	8.82195	2.64474	1.31475	12.0637	0	1.94151	3.15969	9.55278	0.959192	3.85082	7.70224	2.92436	1.71177	3.52115	0	1.86961	0	2.21021	3.44663
Itaiw_v1_scaffold_67_g33202	0	0.496612	0	0	0	0	0	0	0	0	0	0	0	0	0	0	0	0	0	0.788693	0
Itaiw_v1_scaffold_49_g28139	21.8533	19.1819	20.5405	13.9608	24.4974	39.9578	35.2544	27.5388	29.2671	38.6435	22.9277	28.7519	15.1823	10.934	13.3208	16.7751	12.9147	10.6944	22.5883	13.5991	19.0229
Itaiw_v1_scaffold_116_g39411	0	0	1.08791	0	0	0	0	0	5.23741	0	2.94471	0	2.18522	3.50016	6.63842	0	0	0	0	0	0
Itaiw_v1_contig_418_g46886	0	0	0	0	0	0	0	0	0	0	0	0	0	0	0	0	0	0	0	0	0
Itaiw_v1_scaffold_12_g10445	4.78434	1.59329	2.95139	5.91225	1.14757	4.39512	1.34882	3.51053	8.19601	4.38085	2.07068	2.34933	1.95799	1.11183	2.56783	5.57299	2.36007	2.78481	0	8.12642	0.744854
Itaiw_v1_scaffold_16_g12451	0	0	0	0	0	0	0	0	0	0	0	0	0	0	0	0	0	0	0	0	0
Itaiw_v1_contig_456_g47041	0	0	0	0	0	0	0	0	0	0	0	0	0	0	0	0	0	0	0	0	0
Itaiw_v1_scaffold_7_g06730	13.1494	6.26839	9.40342	0	7.49788	22.8029	5.9932	5.15102	13.5126	15.7183	5.99662	9.14386	2.98584	4.96631	3.38646	1.74628	3.91125	3.11222	0.666348	2.61262	0
Itaiw_v1_scaffold_22_g16196	0	0	0.309867	0.951793	0	0.920266	0.316365	0.457482	0	0	0.795513	0.658701	0	0	0.421339	1.54609	0	0	0	0	1.09994
Itaiw_v1_scaffold_89_g36586	2.34236	2.94628	0.694726	0.652504	1.45614	3.07684	3.94377	2.46587	3.84147	6.44919	3.17574	4.12511	1.29869	0.118795	0.376616	1.56226	4.29466	1.7878	3.05325	2.02403	1.52302
Itaiw_v1_scaffold_34_g22586	2.90571	3.81804	13.6549	8.54832	7.09777	13.0844	12.6605	10.0741	11.6018	16.2253	23.7385	18.1939	7.01994	12.941	4.27011	9.5404	2.78867	2.99879	2.95038	3.2669	5.34562
Itaiw_v1_scaffold_14_g11508	4.44582	6.34793	4.26864	5.52267	7.91797	5.09184	7.23341	7.39042	3.42021	9.96488	10.9489	11.4151	11.2834	6.22684	8.4574	11.2998	12.3048	7.29356	16.2032	8.26512	9.63669
Itaiw_v1_scaffold_59_g31112	5.4102	20.9829	13.9744	2.65364	3.61097	0	7.7021	9.24289	13.379	16.8869	5.41032	8.10105	6.03732	1.48892	2.82975	0.159782	2.6039	1.45738	2.6621	4.34033	1.42897
Itaiw_v1_scaffold_204_g47169	2.59493	2.44021	1.75361	0.965392	2.14645	1.17024	4.16926	2.5129	6.37358	5.56297	5.52718	6.6139	1.97757	0.961851	3.35932	2.2105	3.30064	3.8393	1.50648	4.35518	2.04313
Itaiw_v1_scaffold_10_g08426	9.02588	0	0	0	0	0	0	0	0	0	0	2.73583	3.45363	2.53404	2.63898	0	27.5674	0	27.3592	7.23915	0
Itaiw_v1_scaffold_4_g04804	0	0	0	0	0	0	0	0	0	0	0	0.177778	0	0.329189	0	0	0	0	0	0	0
Itaiw_v1_scaffold_64_g32518	6.55989	9.61403	9.05386	13.1021	10.2745	8.67688	14.1327	16.1968	13.9256	19.4137	12.7779	17.7439	6.55367	17.3964	4.9875	7.20726	3.60898	11.4528	7.01671	10.2956	7.72119
Itaiw_v1_contig_502_g47190	0	0	0	9.65372	1.29407	0	7.36623	8.20698	0	0	0.142721	12.5863	10.0335	1.21076	0	0	23.3716	0	0	0	0
Itaiw_v1_scaffold_8_g07352	14.2006	7.96588	8.14072	19.8893	11.7522	9.73034	9.73893	22.2566	6.55967	4.43843	9.82545	14.3656	10.2032	8.62295	12.1346	8.58446	48.6014	6.16569	31.4616	0	16.7211
Itaiw_v1_scaffold_14_g11323	157.949	100.615	47.3349	21.9891	63.5807	51.8323	74.4574	77.056	60.0244	58.0918	54.4988	88.1932	29.0509	30.7088	59.2705	60.0351	113.316	129.468	194.256	140.829	114.86
Itaiw_v1_scaffold_68_g33521	0	0	0	0	0	0	0	0	0	0	0	0	0	0	0	0	0	0	0	0	0
Itaiw_v1_scaffold_15_g11982	0	0	0	0	0	0	0	0	0	0	0	0	0	0	0	0	0	0	0	0	0
Itaiw_v1_scaffold_5_g05085	0.246488	0	0	0	0.342331	0	0.168809	0	0.288679	0	0.403671	0.183411	0.146847	0.28403	0	0.174468	0	0.068778	0	0	0
Itaiw_v1_contig_14_g42725	0	0	0	0	0	0	0	0	0	0	0	0	0	0	0	0	0	0	0	0	0
Itaiw_v1_contig_332_g46498	0	5.50092	0	0.261346	3.59289	0	18.5783	0.305574	0	0	0.319379	13.7316	0	0	0	0	12.9007	3.6668	6.58035	0	6.9636
Itaiw_v1_scaffold_65_g32824	0	0	0	0	0	0	0	0	0	0	0	0	0	0	0	0	0	0	0	0	0
Itaiw_v1_scaffold_19_g14472	6.95908	13.665	0	10.5717	0	5.3024	0	9.61713	2.76687	4.51277	8.3512	7.28332	12.4361	3.39775	5.13392	5.77247	23.3056	5.46916	0.595206	4.0029	6.61056
Itaiw_v1_scaffold_2_g02944	14.1557	10.4457	11.267	10.0028	12.3362	20.0077	18.7239	15.1989	16.4319	19.9873	15.8052	16.2572	5.63643	5.94346	6.34885	12.8364	8.79572	8.99883	11.8781	10.643	8.73171
Itaiw_v1_scaffold_54_g29858	0	2.00696	0	0	0	0	9.56625	4.854	7.70475	0	4.62184	3.13663	6.67761	0	0	7.72284	0	0	0	0	0
Itaiw_v1_scaffold_32_g21351	12.5558	9.41328	10.106	3.37543	11.0015	21.7221	9.58114	8.42083	18.1775	15.5861	11.1465	12.6767	4.95057	4.54845	9.57262	6.12524	11.2853	4.61972	4.87675	6.49233	10.3502
Itaiw_v1_scaffold_35_g22981	0	0	0	0	0	3.69427	0	0	0	0	0	2.64043	0	0	0	0	0	0	0	0	0
Itaiw_v1_scaffold_51_g28871	6.07061	4.05228	4.06191	3.01232	6.56519	10.8365	10.4689	5.19695	7.36532	2.94765	6.97244	8.32589	6.73478	4.54863	11.4734	13.8703	10.2287	6.16771	13.0548	13.4086	14.3898
Itaiw_v1_scaffold_17_g13305	14.8494	9.6123	23.1027	11.5075	34.1144	27.8567	51.049	9.37079	24.4022	24.0184	18.8758	11.0381	23.5093	16.9103	14.1058	29.8679	2.98884	4.36193	4.83663	15.2142	11.0526
Itaiw_v1_contig_68_g44069	0	2.35913	0	0	0.648897	0	1.31219	2.36558	4.90843	2.78371	4.54002	2.1566	2.20781	0	0	0	0	2.68089	0.778523	0.578309	0
Itaiw_v1_scaffold_1_g00944	0.544456	0	0.903534	0.394835	1.63128	1.20826	2.43238	0.47648	1.19884	3.20342	0.804079	1.52356	0.503798	0.860423	1.30297	0	0	0	0	0	0.679468
Itaiw_v1_scaffold_184_g43165	0	0	0	0	0	0	0	0	0	0	0	0	0	0	0	0	0	0	0	0	0
Itaiw_v1_scaffold_40_g24981	8.62112	8.26159	12.089	2.78965	5.64682	21.4363	15.0324	8.00189	16.8342	11.9911	12.8942	12.2017	5.32302	4.56103	4.71962	4.49211	6.44272	5.54001	4.4889	4.3501	7.26419
Itaiw_v1_scaffold_9_g08137	0	0.562159	0	0	0	0	0.55159	2.52864	0	0	0.073733	0.467068	6.26354	0	0	0	0.3063	0	0	0	1.08475
Itaiw_v1_scaffold_29_g19850	5.35059	8.53377	4.74499	4.49931	5.47605	5.40379	5.45095	4.12812	4.70396	6.49941	4.58978	8.29669	4.35057	3.82315	8.43286	11.5852	6.23493	9.26421	5.8726	7.82781	2.08113
Itaiw_v1_scaffold_5_g05082	0	0	0	0	0	0	0	0	0	0	0	0	0	0	0	0	0	0	0	0	0
Itaiw_v1_scaffold_37_g23902	6.47665	0	0	0.600354	0	0	0.623743	3.71435	0	6.87072	0.575633	0.463289	0.666119	8.28096	8.72371	1.5949	0.376493	0	0.917542	0.407535	1.68232
Itaiw_v1_scaffold_6_g05923	0.964762	0.323171	0.815536	0	0.416794	1.57703	1.53582	0.199619	2.4648	2.06183	1.03002	0.899689	0.194459	0	0.230091	0	0	0.409372	0.205573	0.132444	0
Itaiw_v1_scaffold_86_g36220	0.119236	0	0	0	0.090145	0	0.368002	0	0	0.604547	0	0	0	0	0	0	0	0	0	0	0
Itaiw_v1_scaffold_2_g01551	3536.78	2871.24	3982.71	5475.83	5689.44	3726.52	2858.96	2859.92	3965.64	2116.99	5299.9	3550.4	3432.75	7906.58	8501.35	4759.12	1868.82	2607.56	2255.06	1078.12	2545.27
Itaiw_v1_scaffold_15_g12005	0.199611	0.05292	0.177737	0	0	0.340743	1.04905	0.459654	0.169997	0	0.98952	1.56465	1.48607	0.635362	1.35259	0.078549	0.131357	0.572939	1.86565	0.153302	0.211553
Itaiw_v1_scaffold_3_g03489	8.84613	5.42877	7.31884	13.5266	14.371	10.9138	16.8142	11.8524	12.5969	14.1399	22.3874	15.1726	8.33625	5.57214	8.20098	7.90701	6.40919	7.07243	14.0995	10.3722	9.85298
Itaiw_v1_scaffold_8_g07426	0	0	0	0	0	0	0	0	0	0	0	0	0	0	0	0	0	0	0	0	0
Itaiw_v1_scaffold_53_g29440	4.02269	6.06525	2.51564	4.91964	3.59996	3.64653	5.35071	5.44067	5.22863	8.10835	0.079915	2.41168	3.34934	4.81383	5.38194	12.3147	6.97888	16.431	9.34782	4.51119	2.76659
Itaiw_v1_scaffold_45_g26824	0	0.34128	0.225762	0	0	0.260004	0	4.79188	0	0	0.295007	1.5574	0.37998	0	0.246859	0.719497	0	0.47568	0	0.76584	0
Itaiw_v1_contig_142_g45117	0	0	0	0	0	0	0	0	0	0	0	0	0	0	0	0	0	0	0	0	0
Itaiw_v1_scaffold_73_g34395	18.0739	12.0127	11.1832	12.6093	20.9187	11.3828	15.0214	16.709	17.0359	19.6088	13.6979	14.7378	13.5735	15.1974	12.9897	17.8835	20.2804	24.2749	31.655	25.9451	31.5404
Itaiw_v1_scaffold_3_g03934	0	0	0.187462	0	0	0	0	0	0	0	0	0	0	0	0	0	0	0	0	0	0
Itaiw_v1_contig_157_g45288	0	0	0	0	0	0	0	0	0	0	0	0	0	0	0	0	0	0	0	0	0
Itaiw_v1_scaffold_56_g30310	17.9168	18.4024	13.9122	7.8264	10.9968	23.4678	6.7757	9.11987	11.7489	10.0593	8.89275	13.2728	12.5614	14.4668	23.4161	12.915	40.4553	15.5115	21.242	16.9907	18.1701
Itaiw_v1_scaffold_45_g26829	0	0	0	0	0	0	0	0	0	0	0	1.4309	0	0	0	0	0	0	0	0	0
Itaiw_v1_scaffold_48_g28010	4.67445	3.12	3.43792	4.91677	6.59248	7.65288	9.89216	11.3452	5.33219	12.4842	6.94841	8.10012	2.51935	7.68379	3.48059	4.86488	6.19796	10.4897	7.44406	5.40173	9.27749
Itaiw_v1_scaffold_36_g23415	10.4401	8.39115	12.6609	2.20791	9.22302	17.7737	23.2565	11.1961	17.1849	17.4422	12.8325	15.2706	5.87471	6.95379	4.50735	8.36001	6.13725	5.41567	12.4996	5.12446	11.6222
Itaiw_v1_scaffold_27_g19007	0	0	0	0	0	0	0.53513	0	0	0	0	0	0	0	0	0	0	0	0	0	0
Itaiw_v1_scaffold_6_g06413	0	0	0	0	0	0	0	0	0	0	0	0	0	0	0	0	0	0	0	0	0
Itaiw_v1_scaffold_8_g07394	13.8789	7.82376	8.22971	3.74111	13.0712	13.1312	13.345	14.4562	22.8932	15.8169	13.5672	17.4316	9.3011	3.2199	7.61598	13.5243	17.2323	12.784	19.5475	13.6546	24.331
Itaiw_v1_contig_56_g43876	5.61806	5.45515	4.51121	7.26228	10.0922	0	12.4987	20.0353	5.18508	0.44077	10.8826	2.12508	11.8949	23.5957	8.45047	17.683	4.74901	0	0.9001	3.71177	2.50513
Itaiw_v1_scaffold_5_g04917	0	0	0	0	0	0	0	0	0	0	0	0	0	0	0	0	0	0	0	0	0
Itaiw_v1_scaffold_11_g09909	2.59191	2.12016	3.38613	2.85983	4.02086	8.26913	10.3681	5.75307	7.2206	16.0522	9.97177	11.8713	4.20656	4.13133	3.3423	2.62323	2.9216	1.78532	2.87334	1.88193	2.97893
Itaiw_v1_contig_458_g47051	6.09407	21.8726	19.8404	4.87651	24.7391	1.93246	16.3506	1.04245	1.14883	3.11507	16.3691	28.8411	11.2868	12.4541	61.0088	16.4115	5.94044	6.99367	11.2424	4.38299	23.044
Itaiw_v1_scaffold_2_g02438	0	0	0	0	0	0	0	0	0	0	0	0	0	0	0	0	0	0	0	0	0
Itaiw_v1_contig_638_g47540	3.63081	0	0.141577	3.39658	0.208779	5.59461	0.073488	5.76637	0.190728	10.2089	0.674912	6.99732	4.11437	2.94271	0.529553	1.51865	6.28941	4.8072	2.34475	0.24283	2.29532
Itaiw_v1_scaffold_20_g14956	13.3029	3.29128	4.31412	3.93251	6.84249	19.9845	14.1584	8.0944	12.7642	17.2	8.69725	9.9159	5.29312	6.29794	5.49911	8.56434	12.4379	4.41936	9.64971	10.4511	3.62077
Itaiw_v1_scaffold_104_g38387	3.58505	1.02999	2.10003	1.8611	1.33564	2.26943	0.632075	2.19033	4.77377	5.11193	0.576566	2.15765	0.329296	0	0	1.15001	0.749458	2.14178	0.406086	2.68677	0.775803
Itaiw_v1_scaffold_39_g24257	5.76797	3.70391	4.91432	1.88749	4.14121	6.24381	6.03132	5.76982	10.4425	7.63069	5.80898	7.26276	3.93951	5.49702	2.1796	4.63588	3.08814	4.61644	2.37605	2.45347	4.75307
Itaiw_v1_scaffold_4_g04237	0	0	0	0	0	0	0	0	0	0	0	0	0	0	0	0	0	0	0	0	0
Itaiw_v1_scaffold_44_g26418	0	0	0	0	0	0	0	0	0	0	0	0	0	0	0	0	0	0	0	0	0
Itaiw_v1_scaffold_56_g30349	0	0	0	0	0	0	0	3.4746	0	0	2.56113	4.71909	0	0	4.50629	0	0	0	0	0	0
Itaiw_v1_scaffold_3_g03515	23.2095	21.4642	18.5342	29.1414	29.4939	33.7847	61.2779	58.2053	41.8533	40.5916	44.1403	56.0274	44.1413	26.8873	21.4832	41.5341	30.4536	39.9597	33.7916	23.4869	32.7165
Itaiw_v1_scaffold_20_g15124	0	0	0	0	0	0	0	0	0	0	0	0	0	0	0	0	0	0	0	0	0
Itaiw_v1_scaffold_4_g04431	0	0	0	0	0	0.69331	0.415922	0.429283	0	0.421963	0.430952	0.50122	1.4383	0.971087	0.564839	0.716051	0	0.409287	0	1.25635	0
Itaiw_v1_scaffold_64_g32631	0	0	0	0	0	0	0	0	0	0	0	0	0	0	0	0	0	0	0	0	0
Itaiw_v1_scaffold_18_g13810	31.537	13.8876	4.21534	89.5556	32.5486	3.74008	11.7255	38.6963	8.01818	0	19.4309	17.0476	12.3445	0	14.3254	42.9685	89.7793	86.1674	776.065	116.414	68.2467
Itaiw_v1_scaffold_27_g19075	0	0	0	0	0	0	0	0	0	0	0	0	0	0	0	0	0	0	0	0	0
Itaiw_v1_scaffold_37_g23766	8.32194	14.9414	15.2903	10.8118	12.9508	19.7588	21.7659	10.2038	20.2887	20.5476	17.9528	25.7041	17.1303	19.9184	24.655	27.443	22.9732	12.2742	34.0913	12.8142	19.5958
Itaiw_v1_scaffold_56_g30258	2.42817	1.03276	1.73968	1.56997	1.06217	0.971311	2.74491	2.18534	2.91488	3.55837	5.10412	3.72517	3.07213	1.10705	3.11025	5.32171	0.13025	1.6378	1.43109	0.806444	6.65244
Itaiw_v1_scaffold_88_g36452	0	0	0	0	0	0	0	0	0	0	0	0	0	0	0	0	0	0	0	0	0
Itaiw_v1_scaffold_10_g08614	0	0	2.95667	0	3.54245	0	0	1.42839	2.19232	0	0	8.8567	0	5.4274	0	0	0	0	0	4.40267	0
Itaiw_v1_scaffold_42_g25836	0	0	0	0	0	0	0	0	0	0	0	0	0	0	0	0	0	0	0	0	0
Itaiw_v1_scaffold_3_g03282	36.7556	0	0	8.81538	9.57604	32.6204	9.61683	8.85646	4.94184	4.81014	4.61635	8.64132	9.99714	2.32513	7.34832	7.85546	4.44138	18.0688	0	7.77015	0.463897
Itaiw_v1_scaffold_1_g00923	4.77661	3.58166	3.58481	3.56192	3.85414	8.70551	9.42923	4.24964	8.76142	12.1134	8.30365	13.5164	7.34241	4.98798	6.00211	3.94674	6.54541	3.84739	2.52155	3.93181	4.67054
Itaiw_v1_scaffold_64_g32439	0	0	0	0	0	0	0	1.0409	0	0	0	0	0	0	0	0	0	0	0	0	0
Itaiw_v1_scaffold_4_g04713	53.7777	77.9181	50.4105	44.5676	75.9927	97.4931	87.4079	92.6941	80.0205	93.9578	101.98	137.073	56.2662	94.0145	36.2833	44.7729	53.1527	21.4725	61.2896	35.9851	57.8642
Itaiw_v1_contig_259_g46090	0	0	0	0	0	0	0	0	0	0	0	0	0	0	0	0	0	0	0	0	0
Itaiw_v1_scaffold_102_g38100	0.290991	13.2976	0	0	24.4452	25.1956	20.9764	20.3767	22.3437	0	22.1478	31.4297	47.6307	6.57928	0.178033	0.266288	14.6238	17.9592	20.9784	41.319	0
Itaiw_v1_scaffold_21_g15723	53.3755	48.4989	26.5348	25.8905	49.95	18.5015	48.3924	23.0548	18.6919	32.9048	23.4166	41.818	35.5835	47.514	53.5561	86.7934	15.9859	132.275	39.7348	133.771	23.1036
Itaiw_v1_scaffold_14_g11772	4.4982	3.21113	2.75289	5.60288	6.01731	5.72039	5.05054	5.81036	3.36672	4.04957	4.91868	5.31357	5.34878	2.50974	5.79675	8.33301	2.28322	5.71736	9.78558	3.65691	3.3106
Itaiw_v1_scaffold_13_g11037	0	0	0	8.31652	0	0	0	0	0	0	0.543135	0	0	0	0	2.7955	0	0	0	0	3.77294
Itaiw_v1_scaffold_157_g41811	9.80797	4.65664	6.05645	2.82651	7.69648	7.5506	9.1559	6.69563	6.73876	3.94662	7.39731	10.3563	4.13477	6.69282	6.01631	7.93147	5.62843	6.79106	6.7365	8.13883	11.0833
Itaiw_v1_scaffold_24_g17363	8.66346	4.71143	9.67134	14.3286	9.43738	13.5357	17.1434	34.6054	9.47178	11.4854	8.71255	19.094	10.3117	7.91394	8.78506	7.79917	17.0792	3.22621	3.24908	9.43121	6.80507
Itaiw_v1_scaffold_70_g33761	0	1.23833	1.89681	2.08588	0	0	3.58761	0	0	8.5146	0.505246	0	0	1.09911	0	5.99607	7.70621	4.69637	2.41161	5.47485	0
Itaiw_v1_scaffold_20_g14625	1.21952	0.930793	0.181146	0.237905	0.029766	1.53341	0.375237	0.332822	2.75874	0.429265	1.18879	2.23893	0.396934	0.507661	0.174293	0	0	1.53852	0.55316	0.370122	0
Itaiw_v1_scaffold_111_g38999	0	0	0	10.7532	143.689	175.574	0	0	0	0	0	0	0	0	0	0	0	0	0	0	202.206
Itaiw_v1_scaffold_56_g30300	7.84776	4.74976	7.52932	6.3654	18.4185	10.1565	15.2891	7.00003	16.4799	17.8414	5.9291	11.5226	8.81546	10.1572	10.8396	20.578	0	14.6593	10.0503	7.47358	11.6214
Itaiw_v1_scaffold_61_g31783	0	0	0	0	0	0	0	0	0	0	0	1.09005	0	0	0	0	0	0	0	0	0
Itaiw_v1_scaffold_49_g28224	0	0	0	0	0	0	0	0	0	0	0.130739	0.250455	0.072906	0	0.202117	0	0	0	0	0	0
Itaiw_v1_scaffold_132_g40352	8.46867	8.60395	5.18875	4.7331	6.30739	7.39223	14.0911	4.27666	7.87645	2.51097	12.8102	13.429	13.3512	16.3212	15.2496	20.6536	2.11715	11.3367	13.9301	16.0858	19.3399
Itaiw_v1_scaffold_60_g31382	18.0924	0.482983	33.0347	4.33772	3.32292	4.15573	2.87737	0	0	10.2644	8.40914	1.07276	2.93585	5.67263	7.15682	19.1236	0	0.960463	0.624201	0.853612	4.6722
Itaiw_v1_scaffold_73_g34537	0	0	0	0	0	0	0	0	0	0	0	0	0	0	0	0	0	0	0	0	0
Itaiw_v1_scaffold_180_g42667	55.127	76.6563	45.3838	70.5415	94.4874	41.3063	44.874	50.3835	39.7198	43.5775	24.5818	35.5932	25.2375	18.5326	13.1452	51.8897	73.4952	172.046	273.336	126.675	99.3772
Itaiw_v1_scaffold_7_g06846	19.83	29.2113	47.3891	37.641	58.7766	75.0224	82.9375	68.084	76.2724	75.4218	66.5061	76.0943	64.9304	58.1508	58.229	37.5248	32.5857	26.0154	34.7656	22.3787	63.0594
Itaiw_v1_contig_6_g41887	2.01144	0.979192	2.11191	0.858448	1.70548	0.673804	0.427324	3.00152	0.264292	0	1.6373	2.02236	0.425577	0.159325	0.583125	0.83534	2.25414	1.75062	0.991156	1.78847	0.193865
Itaiw_v1_scaffold_81_g35625	1.18038	0.847169	0.514327	0	0.976658	1.59921	0	0	2.16829	2.73887	2.05514	0.377689	0	0	0.230928	0	0	0	0	0.154316	0
Itaiw_v1_scaffold_184_g43160	0.801745	0	0.194859	0	1.55733	0	0	0	0	1.01529	0.745892	0.93288	0	0.201154	0.426947	0	0	0	0.466978	0	0
Itaiw_v1_contig_49_g43743	0	0	0	0	0	5.26787	0	0	0	0	0	0	0	0	0	0	0	0	0	0	0
Itaiw_v1_scaffold_2_g02617	4.43305	2.99614	5.51115	4.42166	7.49069	7.3312	5.5968	4.7533	5.54432	5.48855	5.1858	6.02219	3.31366	4.77165	3.90901	3.6997	2.71916	3.83092	4.89087	3.13258	3.0559
Itaiw_v1_scaffold_49_g28134	0	0	0	0	0	0	0	0	1.14195	0	0	0	0	0	0	0	0	0	0	0	0
Itaiw_v1_contig_666_g47604	0.772461	0.322621	0.104371	0.506421	1.20613	1.05879	1.06716	1.18404	1.17339	0	0.658993	0.9228	0.756524	0.350056	0.731303	1.22566	1.12149	1.25801	3.13599	1.53889	0
Itaiw_v1_scaffold_13_g10932	0	0	0	0	0	0	0	0	0	0	0	0	0	0	0	0	0	0	0	0	0
Itaiw_v1_scaffold_9_g07975	7.12957	4.73925	2.58086	5.32308	9.04874	6.2842	14.832	7.87113	9.55545	19.0253	8.79538	13.9598	7.18541	2.8526	7.05818	8.9486	8.96895	7.2046	5.73196	7.99669	5.60738
Itaiw_v1_scaffold_80_g35486	3.85192	21.0926	19.971	15.2926	16.0522	18.935	18.066	17.1184	1.07761	0.851655	1.8748	16.104	13.5556	9.52004	20.5229	21.5564	3.03832	28.4702	18.9151	4.00237	20.6123
Itaiw_v1_scaffold_20_g14872	1.01443	0	0.746093	0	1.89315	0.271725	2.13329	0	0	0	2.21421	1.39189	0	3.27735	0	0	0	0	0	0	0.812305
Itaiw_v1_scaffold_13_g11071	0	0	0	0	0	0	0	0	0	0	0	0	0	0	0	0	0	0	0	0	0
Itaiw_v1_scaffold_66_g33096	0	0	0	0	0	0	0	0	0	0	10.7935	0	0	0	0	0	0	0	0	0.916536	0
Itaiw_v1_scaffold_65_g32734	17.9821	4.61742	5.68668	4.24451	17.85	21.4046	46.8392	15.9482	21.3181	26.2866	22.5895	0.503044	14.0418	1.40281	0	8.07452	15.4577	15.9915	12.856	0	8.41212
Itaiw_v1_scaffold_136_g40637	0	0	0	3.40901	0.876171	0	0.541377	0.282412	0	1.12672	0.88689	0.654309	0	0.213883	0.240987	0	0	0.994867	0.624483	0.553308	0
Itaiw_v1_scaffold_23_g16572	8.02205	2.3148	4.34394	1.68276	2.74789	3.5673	2.71621	0.594893	2.91318	2.03053	2.24174	3.06699	0.768619	1.01916	1.62093	2.69834	3.60467	1.04232	0	7.91577	4.68984
Itaiw_v1_scaffold_89_g36510	63.1579	51.9192	84.8333	42.8094	36.0442	73.6393	69.1187	47.7101	47.0275	59.2949	60.0896	70.9925	59.5582	49.5555	24.1058	40.6505	37.2443	42.1937	47.2472	25.2523	51.5015
Itaiw_v1_scaffold_10_g09099	0	0	0	0	0	0	0	0.892919	0	0	0	0	0	0	0	0	0	0	0	0	0
Itaiw_v1_scaffold_25_g17713	0.696622	0.764834	0.149159	0.949085	1.07007	0	1.24324	0.111339	3.81129	2.19195	0.994507	1.78883	0.527969	0	1.68801	1.28651	0	0.249316	0	1.55905	0
Itaiw_v1_scaffold_5_g05340	0	0	0.227017	0	0	1.70286	0.687629	0.448181	0.446846	0.287729	0.49983	0.575881	0	0	0	0	0	0	0	0	0
Itaiw_v1_scaffold_16_g12403	5.17249	5.0979	13.1528	0.684898	8.47581	0	16.7974	10.9441	32.4715	14.3208	16.1914	28.3505	30.0216	20.6519	20.6812	5.52191	5.79487	2.51437	4.37382	0	0
Itaiw_v1_scaffold_18_g13596	0	0	0	0	0	0	0	0	0	0	0.079324	0	0	0	0	0	0	0	0	0	0
Itaiw_v1_scaffold_90_g36610	2.06114	3.48909	16.133	6.93705	8.30935	13.9849	13.0274	12.5499	4.2115	10.4967	28.0919	18.809	10.4462	24.5659	6.37125	15.2188	4.59347	3.69367	5.8069	6.45438	6.89642
Itaiw_v1_scaffold_13_g10862	11.3049	9.98496	12.155	29.7471	25.9811	10.2121	10.8372	10.9377	21.6447	20.4902	17.2892	25.6369	18.437	20.2152	25.886	23.0529	23.3907	18.4046	11.9957	33.8009	11.6852
Itaiw_v1_scaffold_65_g32843	0	0	0	0	0	0	0	0	0	0	0	0	0	0	0	0	0	0	0	0	0
Itaiw_v1_scaffold_6_g06178	66.1973	0.248264	1.07908	0.570583	1.08637	19.6477	16.1092	0.636382	0.938213	2.13738	18.4075	18.3728	17.6763	6.64877	37.5413	98.5892	1.17427	116.576	233.194	101.26	0
Itaiw_v1_scaffold_11_g09233	120.787	152.467	96.6552	118.647	61.7063	89.6785	40.1482	67.3216	19.9944	61.5543	25.6789	42.8524	33.2013	22.7464	39.9714	223.233	116.085	312.445	273.092	59.6567	22.0269
Itaiw_v1_scaffold_11_g09844	5.27846	6.34905	21.6221	4.36451	10.579	7.2133	17.3224	9.95517	11.6778	14.326	3.64838	13.0866	3.3516	14.9301	6.84715	8.55245	0.062388	3.58989	3.49301	9.17798	3.89393
Itaiw_v1_scaffold_35_g23032	0	0	0	1.03305	0	0	0	0	0	0	0.538392	0	0	0	0	0.617457	1.41989	0	0	0.798946	0
Itaiw_v1_scaffold_8_g07185	0	0	0	0	0	0	0.265603	0	0.275965	0	0	0	0	0	0	0	0	0	0	0	0
Itaiw_v1_contig_115_g44797	16.3126	17.6087	16.6228	16.6331	19.387	26.2632	31.1487	22.9239	24.8708	37.3067	24.9389	26.6493	17.742	25.4809	18.861	17.481	18.9598	19.3927	23.4085	15.6315	13.875
Itaiw_v1_scaffold_19_g14201	5.87126	8.44411	6.08754	19.145	15.3541	13.0001	35.0014	26.7575	26.8579	22.7629	15.6136	25.8692	20.5442	18.9265	13.6697	22.0934	7.16342	36.0184	52.5562	23.0587	30.5259
Itaiw_v1_scaffold_27_g18825	0	0	0	0	0	1.03054	0	0	0	0	0	1.83292	0	0	0	0	0	0	0	0	0
Itaiw_v1_scaffold_2_g01780	0	0	0	0	0	0	1.34126	0	0	0	1.83209	0.61279	0	0	0	0	0	0.401729	0	0	0.993273
Itaiw_v1_contig_126_g44927	3.36512	5.44741	6.64228	4.62799	6.40711	2.5482	7.12795	14.8194	4.35762	10.0879	14.8764	3.07246	12.9999	4.35108	5.85321	19.2319	12.7519	8.34316	10.8979	11.8401	8.22935
Itaiw_v1_scaffold_32_g21528	0	0	0	0	0	0	0	0	0	0	0	0	0	0	0	0	0	0	0	0	0
Itaiw_v1_scaffold_64_g32498	11.2174	9.83534	9.1924	9.60608	7.65784	4.32699	6.14616	4.05969	4.79633	6.67969	13.62	8.08812	8.4105	10.9051	3.6008	8.66943	9.26309	15.9972	8.47649	4.12842	16.1012
Itaiw_v1_contig_5_g41742	0	0	0	0	0	0	0	0	0	0	0	0	0	0	0	0	0	0	0	0	0
Itaiw_v1_scaffold_133_g40398	0	0	0	0	0	0	0	0	0	0	0	0	0	0	0	0	0	0	0	0	0
Itaiw_v1_scaffold_21_g15291	4.90407	4.63703	5.67818	7.94935	7.06928	4.14425	11.0802	10.3175	16.2646	9.99427	6.8508	10.5179	5.19993	5.34922	6.40457	3.0124	7.61287	6.63342	4.61346	8.48321	8.79832
Itaiw_v1_scaffold_73_g34562	55.0184	48.8765	53.7276	62.2395	82.3741	126.328	109.335	68.6509	93.6289	70.9704	66.2846	95.6578	66.8422	62.8568	55.3046	52.8822	24.288	33.7504	40.9782	30.3406	43.7009
Itaiw_v1_scaffold_13_g10755	0	0	0	0	0	0	0	0	0	0	0	0	0	0	0	0	0	0	0	0	0
Itaiw_v1_scaffold_62_g31949	9.33013	4.12656	6.48074	1.91572	0	2.94654	5.15854	1.36776	1.06817	8.3352	2.88401	11.4342	13.7102	7.0121	4.67201	7.33118	4.08836	3.86574	5.96485	0.74036	13.5458
Itaiw_v1_scaffold_33_g22189	72.68	38.1262	91.662	38.2714	46.8721	125.471	147.958	79.3539	127.372	166.452	185.422	246.995	110.741	173.092	91.5756	62.5859	130.089	82.8874	118.928	104.937	157.108
Itaiw_v1_scaffold_71_g34120	26.2974	21.8624	24.1482	19.0752	24.9916	5.46599	28.6011	25.6315	58.0312	28.7843	29.5434	26.1484	24.2824	19.0167	29.4412	11.2067	41.9487	17.7765	21.9715	30.0948	15.6169
Itaiw_v1_scaffold_17_g13080	2.30528	1.42837	1.41702	0.148531	1.61327	2.88671	2.37602	0.918208	1.94793	0.685259	1.52351	2.44486	0.410009	0.892241	0.91619	1.69313	0	1.03146	1.29058	0.535371	0.794601
Itaiw_v1_scaffold_153_g41619	0	0	0	0	0	0	0	0	0	0	0	0	0	0	0	0	0	0	0	0	0
Itaiw_v1_scaffold_19_g14109	0	0	0	0	0	0	0	0	0	0	0	0	0	0	0	0	0	0	0	0	0
Itaiw_v1_scaffold_18_g13996	0	0	0	0	0	0	0	0	0	0	0	0.80626	2.074	0	0	0	0	0	0	0	0
Itaiw_v1_scaffold_21_g15328	0	0	0	0	0	0	0	0	0	0	0	0	0	0	0	0	0	0	0	0	0
Itaiw_v1_contig_53_g43815	0	0	0	0	0	0	0	0	0	0	0	0	0	0	0	0	0	0	0	0	0
Itaiw_v1_scaffold_26_g18533	9.4042	5.88696	5.1337	8.25018	8.84793	7.68886	10.6678	8.51636	14.581	17.3163	9.4921	13.0028	8.61127	4.5021	9.61301	12.0533	10.6861	13.8806	17.7025	9.7608	21.0388
Itaiw_v1_scaffold_22_g16310	1.72091	5.33751	8.69432	1.50509	3.81579	0	8.17587	6.58394	4.79851	1.5205	3.31328	5.5976	2.26522	2.28688	1.93485	3.07296	10.2516	7.46543	4.34942	10.7145	6.16542
Itaiw_v1_scaffold_2_g02747	6.96781	5.79738	6.26357	1.28756	2.65034	5.02808	2.40365	7.19177	1.07472	4.00745	1.19769	2.29646	0.523455	1.93565	5.83546	0.653146	9.64277	3.83109	1.24982	0.831871	11.7142
Itaiw_v1_scaffold_64_g32619	0	0	0	0	0	0.024191	0	0	0	0	0.001349	0	0.196911	0	0	0	0	0	0.068903	0	0
Itaiw_v1_contig_794_g47858	0	0	0	0	0	0	0	0	0	0	0	0	0	0	0	0	0	0	0	0	0
Itaiw_v1_scaffold_19_g14439	1.97104	1.20122	2.00895	1.04171	2.12496	3.96115	4.38848	2.88512	6.02009	6.62831	4.92553	9.74309	2.02866	0.81677	2.17245	1.07372	0.67688	1.31345	1.72185	1.30727	1.52176
Itaiw_v1_contig_61_g43949	2.80016	0	2.57362	0.709623	0	0	2.40165	2.89836	1.03929	2.87583	0.376461	5.90998	5.272	0.462625	3.08821	0.406005	0	6.44606	5.78359	1.72021	2.71753
Itaiw_v1_scaffold_104_g38307	0	0	0	0	1.30594	0	0	29.4358	0	0	0	0	0.197703	0	0	0	0	0	0	0.794931	0
Itaiw_v1_scaffold_119_g39534	0	0	0	0	0	0	0	0	0	0	0	0	0	0	0	0	0	0	0	0	0
Itaiw_v1_scaffold_1_g00017	0	0	0	0	0	0	0	0	0	0	0	0	0	0	0	0	0	0	0	0	0
Itaiw_v1_contig_217_g45792	0	0	0.056947	0	0.132426	0.164276	0	0.844739	0	0.601583	0.346148	0	0	3.25326	0	0.351804	0.488731	0	0	1.10391	0.131543
Itaiw_v1_scaffold_23_g16959	0	0	0	0	0	0.254862	0	0	0	0	0	0	0	0	0	0	0	0	0	0	0
Itaiw_v1_scaffold_42_g25750	7.62837	47.1549	16.4186	14.5026	3.41096	16.9696	12.7376	18.7962	13.5496	18.0756	38.1357	10.5945	27.6991	33.3573	7.36692	50.0127	33.1295	19.1107	20.445	11.1118	81.1907
Itaiw_v1_scaffold_118_g39477	96.594	163.628	108.674	88.2583	45.2375	61.4592	28.3014	239.355	65.2794	54.5461	50.5014	68.9389	129.283	160.313	67.2073	47.404	67.7355	61.5941	89.0653	60.6558	38.3189
Itaiw_v1_scaffold_11_g09587	0	0	0	0	0	0	0	0	0	0	0	0	0	0	0	0	0	0	0	0	0
Itaiw_v1_scaffold_4_g04750	6.12162	0.691299	6.01507	4.36578	3.92112	1.91029	6.32768	2.97747	4.96515	4.89392	4.07893	5.76622	7.53374	3.28624	7.32501	14.9642	3.69258	12.524	3.03416	10.6602	8.34367
Itaiw_v1_scaffold_55_g30172	0	0	0	0	0	0	0	0	0	0	0	0	0	0	0	0	0	0	0	0	0
Itaiw_v1_scaffold_71_g33962	0	0	0	0	2.72758	0	1.04327	4.09879	0	0	0	1.86744	2.07552	0	4.58371	0	6.35828	0	0	0	0
Itaiw_v1_scaffold_22_g16021	0	0	0	0	0	0	0	0	0	0	0	0.222919	0	0	0	0	0	0	0	0	0
Itaiw_v1_scaffold_132_g40338	6.86328	9.61082	13.8703	6.63884	9.06409	23.4488	14.2989	9.68352	15.4447	13.2132	14.0389	16.9413	12.2903	12.838	6.6873	3.852	6.86749	5.92557	5.07611	7.23912	4.82145
Itaiw_v1_scaffold_27_g19014	0	0	0	0	0	0	2.46426	0	0	0	0	0	0	0	0	0	0	0	0	0	0
Itaiw_v1_scaffold_100_g37845	0	0	0	0	0	0	0	0	0	0	0	0	0	0	0	0	0	0	0	0	0
Itaiw_v1_scaffold_107_g38593	38.1672	29.0442	22.0126	32.2712	45.4207	36.8349	55.2762	27.0813	47.7702	60.9921	40.0626	55.4587	39.1553	41.2275	34.39	54.5271	46.6234	45.0922	37.3134	34.7909	66.0721
Itaiw_v1_scaffold_8_g07696	0.638046	1.14525	2.18545	0.845997	1.79806	1.75628	0.842755	0	0.412231	2.32372	1.9397	2.52054	1.6179	0.187181	0.669066	0.459454	0.938115	0	0	0	2.96503
Itaiw_v1_scaffold_38_g24061	0.13629	15.0835	0	0.937141	9.08156	0	12.3361	10.7194	0.556546	32.1464	1.48292	77.3034	0.315632	0.573428	18.8129	14.0295	14.21	0.414503	14.892	8.37098	4.75622
Itaiw_v1_scaffold_26_g18441	0	0	0	0	0	0	0	0	0	0	0	0	0	0	0	0	0	0	0	0	0
Itaiw_v1_scaffold_40_g24770	0	0.100212	0	0.195619	0	0	0.827719	0	0.094827	0	0.292611	0.728315	0	0	0.087826	0.062682	0.198175	0	0	0	0
Itaiw_v1_scaffold_2_g02198	7.69701	5.69391	8.48791	7.46192	6.13686	9.00808	7.46058	6.93682	10.7406	10.9324	7.94784	8.63034	9.22619	3.63962	5.95522	4.12387	5.19669	3.7624	3.71762	4.5701	0.354331
Itaiw_v1_scaffold_76_g34935	0.176757	0	1.85117	0	0	0.631342	0	0	0	3.28413	0.781751	0	0	0	0	0	1.18359	0	0	0	0
Itaiw_v1_scaffold_1_g00821	3.58202	3.4249	6.94102	2.93595	7.88716	11.6078	21.0046	12.2716	20.7674	26.4951	17.1579	21.2272	5.11659	7.81266	2.90283	0.873865	3.09097	2.82429	1.95504	3.68617	3.60839
Itaiw_v1_scaffold_24_g17371	17.3579	15.1918	22.8001	10.1494	17.1478	25.3845	21.9492	14.8544	20.7115	22.7668	21.577	20.2013	15.1996	15.89	13.1113	12.3983	12.7536	17.0458	14.3527	9.67245	8.24439
Itaiw_v1_scaffold_31_g20968	0	0	0	0	0	2.40838	0	0	0	0	0	0	0	0	0	0	0	0	0	0	0
Itaiw_v1_scaffold_21_g15235	1.4135	4.6913	1.3097	0	1.04647	8.51945	11.5786	2.75384	34.6642	3.54646	12.439	28.9924	8.69703	0	31.2671	3.85582	3.60224	2.29212	3.54133	4.99687	4.23797
Itaiw_v1_scaffold_63_g32276	6.93204	2.91349	4.47045	2.53399	4.08231	7.47269	5.54859	2.73432	4.03541	5.56074	3.63021	3.88672	0	0	0	1.78743	1.99338	3.48276	0	4.11106	0
Itaiw_v1_scaffold_10_g08861	0	0	0	0	2.02508	0	0	1.37265	0	0	0	2.60983	0	0	0	0	0	0	0	0	0
Itaiw_v1_scaffold_101_g37972	4.24484	5.12805	4.39042	6.18695	8.09411	4.23841	7.29646	5.44401	7.64236	7.76708	9.15991	6.32642	5.42886	4.71721	6.50365	9.37103	9.19511	6.74655	21.4355	4.68739	15.4375
Itaiw_v1_scaffold_94_g37232	15.8562	8.73203	10.0634	17.3798	6.97902	9.21287	6.54242	21.2557	8.75168	5.58443	8.65464	13.7803	13.4722	19.5421	9.30278	25.2299	2.47636	11.2857	18.8025	3.87613	5.41058
Itaiw_v1_scaffold_163_g42030	0	0	0	0	0	0	0	0	0	0	0	0	0	0	0	0	0	0	0	0	0
Itaiw_v1_scaffold_39_g24610	1.42119	0.629668	0	0	0	0	0	0	0	0	0	0	0	0	0	0	0	0.932552	0	0	0.71919
Itaiw_v1_scaffold_23_g16647	0	0	0	0	0	0	0	0	0	0	0	0	0	0	0	0	0	0	0	0	0
Itaiw_v1_scaffold_70_g33858	0	0	0	0	0	0	0	0	0	0	0	0	0	0	0	0	0	0	0	0	0
Itaiw_v1_scaffold_38_g24053	0	0.147569	0	0	0	0	0	0	0	0	0	5.33738	0	0	0	0	0	0	0	0	0
Itaiw_v1_scaffold_101_g37961	0.796442	0.520526	0.116863	0	0	1.66457	0.721698	0.403189	1.42413	1.2049	1.98504	3.16126	0.287344	0.301775	0	0	0	0	0	0.589085	0
Itaiw_v1_contig_189_g45569	7.06168	3.67553	4.49838	9.24717	10.1171	5.29591	14.5042	28.0916	14.276	18.4082	8.38269	13.597	7.01758	9.6211	10.1407	9.34731	10.0424	5.422	11.3133	9.4797	18.8156
Itaiw_v1_scaffold_3_g03637	0	0	0	0	0	0	0	0	0	0	0	0	0	0	0	0	0	0	0	0	0
Itaiw_v1_scaffold_153_g41641	24.1675	18.2588	18.2644	17.1173	25.1543	39.7233	51.8532	33.1871	46.561	55.366	39.7425	55.6832	17.3094	20.9515	22.2075	19.8447	23.2065	16.3429	22.3706	18.0516	35.4862
Itaiw_v1_scaffold_26_g18663	0	0	0	0	0	0	0	0	0	0	0	0	0	0	0	0	0	0	0	0	0
Itaiw_v1_scaffold_31_g21133	46.1614	105.997	166.234	72.0298	158.946	3.57364	409.131	242.977	511.647	338.327	256.8	193.231	269.568	20.4241	524.894	251.612	457.317	145.958	120.983	151.3	160.024
Itaiw_v1_scaffold_22_g15957	0	0	0	0	0	0	0	0.192432	0	0.862455	0.516294	0.753721	0	0	0	0	0	0	0.357647	0	0.948918
Itaiw_v1_scaffold_91_g36784	5.13695	3.42328	2.52285	5.97802	10.4621	2.85938	12.3577	7.21886	10.2322	6.73598	8.77483	8.96456	3.84096	2.65635	5.45871	9.98254	7.32428	3.5189	4.31423	5.73509	5.58633
Itaiw_v1_scaffold_39_g24549	0	0	0	0	0	0	0	0	0	0	0	0	0	0	0	0	0	0	0	0	0
Itaiw_v1_scaffold_137_g40757	105.654	93.0016	125.681	96.9001	157.394	390.33	209.216	72.8104	99.0726	85.5626	106.067	147.395	84.3571	210.42	88.5454	62.1838	76.9814	53.0229	123.988	69.1016	63.3533
Itaiw_v1_scaffold_48_g27967	16.2575	4.00629	26.3304	10.9342	20.5492	35.186	30.6464	25.2434	28.6925	36.6911	22.3554	28.2009	18.4648	13.1819	12.0855	11.8135	12.8941	15.5598	25.3882	12.8668	16.117
Itaiw_v1_scaffold_71_g34085	0	0	0	0	0	0	0	0	0	0	0	0	0	0	0	0	0	0	0	0	0
Itaiw_v1_scaffold_2_g01778	37.2262	47.6034	43.8717	36.7851	29.8974	56.5838	58.3877	64.7153	60.2318	60.9886	58.7796	62.6747	60.7464	42.6377	38.1449	47.2488	57.5025	48.1006	67.3412	56.1017	54.7458
Itaiw_v1_scaffold_37_g23649	46.0698	46.5201	39.024	28.1636	37.5738	62.8302	58.8377	34.323	73.1883	48.855	62.2303	74.9874	29.2794	97.492	60.8405	52.8978	109.574	50.4405	63.7007	48.2924	162.92
Itaiw_v1_scaffold_30_g20549	0	0	0	0	0	0	0	0	0	0	0.177653	0.429493	0	0	0	0	0	0	0	0	0
Itaiw_v1_scaffold_45_g26905	5.35341	3.02725	0.760294	0	2.88914	1.25007	4.76166	0	0	3.76156	5.06846	3.21629	3.174	0	5.319	0	6.93631	5.49439	1.67223	0	13.4207
Itaiw_v1_scaffold_18_g13660	3.60388	2.53638	2.92965	3.85403	12.2438	1.54891	9.39619	7.21326	5.28038	8.33216	5.5927	8.41695	7.02243	6.694	12.8134	14.3153	14.4609	12.383	6.67593	11.2536	18.8181
Itaiw_v1_scaffold_30_g20643	7.7925	4.59024	3.76877	8.22381	1.51902	1.70641	4.19041	10.2069	9.59088	4.3556	0.650726	5.69573	3.86414	1.06441	8.58732	10.5342	0.583949	0.878336	2.96235	11.2255	14.1665
Itaiw_v1_contig_263_g46111	1.56432	1.10255	1.17803	0.742735	1.19235	2.81269	1.70831	0.72645	2.18119	3.71438	2.12081	2.8698	0.800131	0.270734	0.625235	0	1.02148	0.573059	0.458956	1.64012	1.17533
Itaiw_v1_scaffold_22_g16104	75.0677	67.0644	128.374	79.9749	106.078	293.486	277.091	107.576	291.276	246.256	168.397	250.747	169.06	243.936	422.999	111.806	136.926	81.3146	88.0785	99.1358	44.9997
Itaiw_v1_scaffold_26_g18099	0	0	0	0	0	0	0	0	0	0	0	0	0	0	0	0	0	0	0	0	0
Itaiw_v1_scaffold_31_g21132	3.99824	14.0056	10.5522	6.20114	12.1517	0	5.78759	11.4127	27.9945	19.3012	9.21135	13.6171	3.3781	36.0859	105.283	33.8568	83.4678	49.4325	4.83719	593.941	12.2536
Itaiw_v1_scaffold_145_g41193	0	0	0	0	0	0	0	0	0	0	0.505444	0	0	0	0	0	4.51653	0	0	0	0
Itaiw_v1_scaffold_2_g02754	17.4549	17.6155	15.192	5.10198	11.3239	12.4992	17.9331	16.4528	11.1216	19.4623	7.88518	16.6439	13.2623	6.63275	8.09586	7.96351	14.8881	11.1791	12.9803	12.7383	12.2658
Itaiw_v1_contig_152_g45245	0.537654	0	0.370042	0	0	0	0	0	0	0	0	0	0	0	0	0	0	0.431099	0	0	0.507667
Itaiw_v1_scaffold_2_g02607	0	0	0	0	0	0	0	0	0	0	0	0	0	0	0	0	0	0	0	0	0
Itaiw_v1_scaffold_15_g12085	0	0	0	0	0	0	0	0	0	0	0.086344	0	0	0	0	0	0	0	0	0	0
Itaiw_v1_scaffold_72_g34275	0	0.347587	0.258013	0	0	1.38669	0	0	0.584057	0	0	0.349725	0	0	0	0	0	0	0	0	0
Itaiw_v1_scaffold_65_g32836	23.929	16.8604	19.0316	23.0604	23.0128	16.0108	19.9361	17.7395	28.4713	33.4977	33.7788	40.4049	26.2332	14.7486	30.9284	35.2572	77.4001	32.3875	32.3133	34.0876	31.7372
Itaiw_v1_scaffold_74_g34689	0	0	0.269822	0	0	0	0.247651	0	0	1.86371	0	0	0	1.17007	0.46589	2.31544	0	0	0.221275	0	0
Itaiw_v1_scaffold_3_g03992	7.09553	7.10171	12.7061	6.93206	7.91532	17.2282	13.2764	6.16732	12.8667	17.9304	12.2013	12.3364	9.72568	5.39805	9.96571	8.0983	7.7263	9.51489	12.1583	11.1652	11.7896
Itaiw_v1_scaffold_25_g17908	3.64601	3.57597	5.35415	5.72674	3.5353	11.5766	17.3098	11.208	4.4855	5.36497	5.14295	19.2693	8.07443	8.46482	7.74844	6.35305	3.65392	6.19302	3.87781	2.88687	7.40661
Itaiw_v1_scaffold_136_g40680	0	0	0	0	1.01779	0	1.56154	0	0	0	0.173604	0.052876	0	0	0	0	0	0	0	0.193366	1.31944
Itaiw_v1_scaffold_87_g36329	0	0	0	0	0	0.486845	1.19734	2.12424	0	3.57013	1.46062	2.51739	0.814512	0	0	0	0	0.982043	0	2.65344	4.76228
Itaiw_v1_scaffold_29_g19934	0	0	0	0	0	0	0	0	0	0	0	0	0	0	0.306253	0	0	0	0	0	0
Itaiw_v1_scaffold_2_g01992	2.23947	2.30836	1.17886	6.25449	4.07546	0.964581	4.01181	3.35424	2.95686	3.91695	3.17771	3.48956	4.31498	3.62355	3.17209	5.28252	1.98189	5.98879	0.975094	4.17222	1.64116
Itaiw_v1_scaffold_57_g30584	31.1811	13.1906	33.9661	9.72595	14.1897	51.3371	12.6168	19.1204	9.77446	10.7119	10.4758	11.9909	11.7765	11.2135	23.8948	16.3724	3.91919	10.3559	6.10058	15.8594	4.96512
Itaiw_v1_scaffold_18_g13731	65.4121	77.0603	69.7678	108.215	109.839	116.361	209.517	200.539	145.469	119.85	265.545	229.342	128.359	167.189	101.677	111.506	86.1057	81.3371	176.236	90.1608	241.308
Itaiw_v1_scaffold_63_g32219	0.728307	0.8956	1.17257	0.454613	2.09903	2.22688	2.70779	1.3496	2.81274	5.42717	1.26188	2.12654	0.672849	0.527338	0.743429	1.05894	0	0.157326	0.193436	0.200908	0.154854
Itaiw_v1_scaffold_111_g38950	0	0	0	0	0	0	0	0	0	0	0	0	0	0	0	0	0	0	0	0	0
Itaiw_v1_scaffold_26_g18425	0	0	0	0	0	0	0	0	0	0	0	0	0	0	0	0	0	0	0	0	0
Itaiw_v1_scaffold_7_g06901	0	0	0	0	0	0	0	0	0	0	0	0	0	0	0	0	0	0	0	0	0
Itaiw_v1_scaffold_3_g04011	54.8724	65.3135	86.2557	61.07	74.0866	126.673	85.8104	45.8803	78.4973	105.738	75.6734	78.6197	63.5667	89.1492	47.8915	57.774	26.8195	35.3275	30.6894	24.3173	44.8743
Itaiw_v1_scaffold_20_g14793	0	0	0	0	0	0	0	0	0	0	0	0	0	0	0	0	0	0	0	0	0
Itaiw_v1_scaffold_16_g12734	1.67511	1.45253	0.451396	0	0	1.92869	5.44991	2.27874	2.61911	0	1.54194	2.23198	1.47552	0	4.38578	1.48831	1.22452	0.688943	0.707254	7.26705	0
Itaiw_v1_contig_101_g44626	0.544106	2.29384	4.6351	1.44994	0.710991	3.03241	1.32418	2.92854	2.27061	0.853425	2.1474	0.822223	1.58102	1.1283	1.41093	0.72411	0.811194	0.618377	2.0112	0.328778	1.02858
Itaiw_v1_contig_96_g44546	0.203357	0.321273	0.723302	0.220783	0.300455	0.159984	0	0	0.58037	0.960412	0.691862	0.5671	0.121857	0	0.304852	0	0.11008	0	0	0.287438	0
Itaiw_v1_scaffold_72_g34181	174.276	119.897	63.5783	76.8063	59.6547	49.1314	54.7755	62.1224	42.9506	50.1185	53.2795	56.4276	49.607	59.5753	72.5973	206.18	138.751	211.49	480.594	227.901	276.139
Itaiw_v1_scaffold_12_g10326	0	0	0	0	0	0	0	0	0	0	0	0	0	0	0	0	0	0	0	0	0
Itaiw_v1_scaffold_72_g34207	0.916508	0.95043	0.133814	0.474915	0.774311	2.61173	3.37967	2.12736	6.50325	5.90523	2.47171	4.62259	0.803455	0.276008	1.69357	0.583497	0.478457	0.120124	0.906015	1.5411	0
Itaiw_v1_scaffold_8_g07711	0	0	0	0	0	0	0	0	0	0	0	0	0	0	0	0	0	0	0	0	0
Itaiw_v1_scaffold_4_g04573	89.2537	76.9314	82.7319	47.5204	69.2443	110.507	169.307	158.142	119.189	115.757	79.4324	94.4625	73.8345	60.0373	65.8708	59.9791	20.0024	43.4493	24.0787	35.2423	24.4806
Itaiw_v1_scaffold_2_g02854	63.4847	73.0393	76.6641	136.331	200.25	104.619	139.791	103.255	137.175	120.142	146.783	153.169	122.933	140.913	136.373	157.513	157.038	148.098	184.819	90.4452	368.908
Itaiw_v1_scaffold_11_g09766	11.8936	12.7276	15.4352	6.41051	12.2843	19.5096	23.6854	22.6068	39.8208	26.0908	26.4649	39.4037	30.2474	28.0836	46.0574	24.7099	53.9462	20.6074	36.5505	20.9358	45.6131
Itaiw_v1_scaffold_1_g00422	7.80026	4.75427	5.21985	23.0971	20.1581	6.80113	16.628	13.2774	16.6179	16.9216	16.9932	26.1596	19.5559	15.6361	38.0587	33.0988	49.704	34.7785	23.7942	46.383	17.8138
Itaiw_v1_scaffold_11_g09384	0.256445	0.823066	1.61225	2.014	4.00478	2.00969	2.65322	3.56875	0.73562	1.50791	1.98846	2.28521	1.29024	0.67112	0.835898	3.37599	1.59376	4.25385	3.72104	2.74109	0.511258
Itaiw_v1_scaffold_181_g42842	53.0875	61.7375	65.2067	86.8725	80.8239	90.1451	108.904	163.076	95.6324	112.29	114.186	113.961	67.6694	72.4185	51.9019	64.6475	107.265	86.9881	144.657	83.2311	160.295
Itaiw_v1_scaffold_12_g10420	0	0	0	0	0	0	0	0	0	0	0.556099	0	0	0	0	0	0	0	0	0	0
Itaiw_v1_contig_10_g42460	0.166286	0.680678	0	0	0.594526	1.3687	1.70513	1.67713	1.27598	0	0.57168	0	0	0	0.091075	0	0	0	1.02159	0	0
Itaiw_v1_scaffold_34_g22448	0	0	0	0	0	0	0	0	0	0	0	0	0	0	0	0	0	0	0	0	0
Itaiw_v1_scaffold_24_g17502	41.8966	18.6998	13.9585	51.8361	22.225	12.4596	36.0103	77.3076	20.9606	15.8152	96.9719	27.1969	40.4762	26.527	83.3229	236.143	209.357	279.469	236.623	256.437	72.0548
Itaiw_v1_scaffold_98_g37683	0	0	0	0	0	0	0	0	0	0	0.024038	0	0	0	0	0	0	0	0	0	0
Itaiw_v1_scaffold_73_g34451	0	0	0	0	0	0	0	0	0	0	0	0	0	0	0	0	0	0	0	0	0
Itaiw_v1_scaffold_6_g06356	3.87712	3.81352	6.01251	7.76534	4.51083	10.6557	7.53255	6.80307	5.7981	7.93114	6.12725	8.98491	5.28502	5.93973	3.73903	3.34747	5.37436	2.76134	3.14738	4.01161	5.40572
Itaiw_v1_scaffold_23_g16792	0	0	0	0	0	0	0	0	0	0	0	0	0	0	0	0	0	0	0	0	0
Itaiw_v1_scaffold_4_g04751	0	0	0	0	0	0	0	0	0	0	0.502143	0	0	0	0	0	0	0	0	0	0
Itaiw_v1_scaffold_175_g42425	0.588466	0.953091	1.21823	2.40745	2.0951	2.56164	1.47215	3.87448	2.30335	0.768994	4.10002	3.39626	2.74615	3.22679	3.01754	0.384715	0	0	0.363825	0.743639	0.478897
Itaiw_v1_scaffold_59_g31160	461.952	493.434	250.512	364.29	339.482	138.645	66.8889	103.613	84.7166	82.1483	79.882	98.2088	162.83	89.0453	382.753	552.628	624.2	555.573	703.67	456.711	114.249
Itaiw_v1_scaffold_11_g09802	0	0	0	0	0	0	0	0	0	0	0	0	0	0	0	0	0	0	0	0	0
Itaiw_v1_scaffold_59_g31338	20.1091	34.9822	21.092	29.4892	46.487	46.1906	241.194	58.095	466.627	55.4918	106.354	161.212	106.994	34.7455	425.536	36.4704	36.5154	30.7165	20.2587	23.9567	24.098
Itaiw_v1_scaffold_11_g09489	0	0	0	0	0	0	0	0	0	0	0	0	0	0	0	0	0	0	0	0	0
Itaiw_v1_scaffold_42_g25749	77.4427	69.6139	59.7142	67.2102	68.0418	89.4012	120.968	115.933	103.688	86.8979	81.3835	97.5039	87.4985	93.502	93.0747	108.595	73.4298	98.1912	65.5453	58.6537	58.3951
Itaiw_v1_scaffold_10_g08809	0	0	0	0	0	0	0	0	0	0	0	0	0	0	0	0	0	0	0	0	0
Itaiw_v1_scaffold_56_g30403	17.3625	15.2191	17.1838	8.25863	15.1684	22.522	23.2971	16.2634	13.8261	21.0902	16.7963	24.2055	12.0598	15.2177	10.0612	11.6109	8.9646	14.9978	12.6718	19.3513	15.036
Itaiw_v1_scaffold_146_g41236	7.04061	5.89055	7.48173	7.11196	7.83819	12.4477	7.82887	2.65941	5.37025	9.91908	8.76372	8.48774	7.08275	4.25184	3.7363	4.35593	4.21563	2.40409	7.67961	6.4619	0
Itaiw_v1_scaffold_23_g16662	21.2148	5.08729	11.9204	12.4253	25.0762	32.5604	15.1624	17.111	13.6146	16.1201	26.3069	21.9954	11.2338	10.0594	8.01353	9.85776	11.1856	8.13738	8.19893	5.58515	25.5232
Itaiw_v1_scaffold_2_g02875	0	0	0	0	0	0	0	0	0	0	0	0	0	0	0	0	0	0	0	0	0
Itaiw_v1_scaffold_79_g35292	6.6115	7.51078	7.73717	4.88098	6.42144	6.65247	8.70288	6.26168	5.93276	12.6267	6.53233	9.03749	6.03473	8.29955	3.86674	7.14288	7.81726	8.21815	7.08626	8.1567	8.17095
Itaiw_v1_scaffold_13_g10966	7.54849	16.0202	8.45551	7.20334	8.35918	11.169	7.59541	10.705	6.02635	5.75746	7.96525	5.06393	1.36371	22.7656	5.07607	7.4261	6.50882	6.15845	9.45657	6.87841	1.99988
Itaiw_v1_scaffold_22_g15854	0	0	0	0	0	0	0	0	0	0	0	0	0	0	0	0	0	0	0	0	0
Itaiw_v1_scaffold_27_g18732	0	0.231895	0	0	1.70798	0	4.70568	0	2.02785	0	1.9498	1.59666	0	0	0	0	0	0	0	0	0
Itaiw_v1_scaffold_54_g29828	2.2075	2.57422	1.83718	4.26358	2.7311	3.94174	5.37223	2.84979	5.56857	5.30079	3.86878	5.87698	3.71644	1.10271	1.26606	4.77449	0	6.79384	2.26228	5.18743	1.94316
Itaiw_v1_scaffold_47_g27560	3.85055	0	2.77664	0	0.10352	1.32522	2.84735	0.690921	3.27086	2.10449	2.26933	2.43526	0	0	1.16288	2.15855	1.98658	0	0.345947	0	0
Itaiw_v1_scaffold_23_g16952	0	0	0	0	0	0	0	0	0	0	0	0	0	0	0	0	0	0	0	0	0
Itaiw_v1_scaffold_1_g00756	0	0	0	0	0	0	2.84029	0	0	0	0	0	0	0	1.12611	2.16352	0	0	0	0.959385	0
Itaiw_v1_scaffold_64_g32441	0	3.3403	0.303582	0	1.173	0.491045	1.5895	1.13509	6.05758	5.97851	1.3382	1.76378	3.19196	1.19021	1.26555	0.413764	0.986304	0	2.61918	0.285249	1.57386
Itaiw_v1_scaffold_192_g44156	0.212549	0.45772	0.146287	0	0	0.777905	0	0	13.5001	0.988272	0.204745	2.49632	0.185825	0.628383	7.87767	0	0	0	0.23327	0.058237	0
Itaiw_v1_scaffold_11_g09643	2.12448	1.22887	0.324173	2.2011	0.825008	2.16464	5.55886	6.87482	5.1096	5.98115	2.6894	4.60396	2.28585	6.72758	0.27734	1.09586	3.68294	4.41262	2.29182	0.806306	1.98372
Itaiw_v1_scaffold_101_g38039	0	0.468857	0.811991	0	0.568671	0.389186	0	0	0	0	0.57052	0.401657	0.230267	1.39571	0.319483	0	1.48091	0.119723	0	0.381398	0.99767
Itaiw_v1_scaffold_42_g25733	0	0	0	0	0	0	0	0	0	0	0	0	0	0	0	0	0	0	0	0	0
Itaiw_v1_scaffold_24_g17428	0	0.205517	0.376105	0	0.228697	1.07678	2.03254	0.653456	0.324726	0	0.381588	0.790298	0.304825	0.567891	0	0	0	0	0	0	0
Itaiw_v1_scaffold_32_g21651	29.5696	16.431	30.6679	25.4154	41.0685	34.4751	44.7596	26.9062	50.6099	58.0545	31.2672	48.2851	21.8427	25.6259	21.1983	9.54039	11.5154	16.9408	16.1103	18.2112	20.1347
Itaiw_v1_scaffold_158_g41852	0	0	0	0	0	0	0	0	0	0	0	0	0	0	0	0	0	0	0	0	0
Itaiw_v1_scaffold_53_g29476	0	0	0	0	0	0	0	0	0	0	0	0	0	0	0	0	0	0	0	0	0
Itaiw_v1_scaffold_62_g32175	9.3635	8.2734	12.8127	21.0687	22.0867	14.7746	27.4148	23.4793	23.8544	23.9879	25.6928	26.2556	17.38	28.6299	21.3227	10.0929	6.38374	8.38528	5.17189	6.64069	8.86606
Itaiw_v1_scaffold_55_g30105	0	0	0	0	0	0	0	0	0	0	0	0	0	0	0	0	0	0	0	0	0
Itaiw_v1_scaffold_103_g38243	14.9892	30.3523	55.2614	14.8483	23.7957	48.6404	64.0137	65.2111	58.3643	56.2989	41.6346	39.8107	121.27	124.186	52.5113	26.9463	50.8069	16.3609	19.3571	18.3942	45.3607
Itaiw_v1_scaffold_68_g33510	0	0	0	0	0	0	0	0	0	0	0	0	0	0	0	0	0	0	0	0	0
Itaiw_v1_scaffold_12_g10664	10.5135	6.59167	4.30458	5.95299	15.0584	7.2239	10.5777	4.89415	8.23953	8.53842	7.56855	10.7714	7.07672	6.1774	9.33048	15.1165	8.20323	20.3979	4.79422	13.6561	5.04678
Itaiw_v1_scaffold_43_g26096	0.36193	1.25348	0.413739	0	0.940406	0	0.669769	1.29438	1.15373	4.27017	1.90773	0.468745	0	0.156733	0.976389	0.051293	0	0.211785	1.34311	0.158731	3.82033
Itaiw_v1_scaffold_12_g10351	0	0	0	0	0	0	0	0	0	0	0.210023	0	0	0	0	0	0	0	0	0	0
Itaiw_v1_scaffold_139_g40830	13.5071	5.31388	2.91303	30.999	3.04281	4.18922	2.07502	36.6631	0.102904	3.32651	10.9862	6.77658	1.82995	71.5127	0	6.95515	12.4044	14.4434	18.6933	20.2254	34.5788
Itaiw_v1_contig_584_g47410	14.2103	4.83388	7.05596	3.98819	7.14478	10.8658	13.6039	16.4892	11.5245	26.5834	9.06521	15.8558	3.17095	2.65773	2.15415	4.48738	6.81755	4.44782	10.0988	6.63546	11.3127
Itaiw_v1_scaffold_72_g34258	0.326244	0.42485	1.54618	0.236979	1.46293	2.99936	2.49095	1.33016	1.4779	1.27377	2.15674	2.71206	1.22514	0.414462	0.193322	0.388565	0	0.476196	0.560121	0.084326	0.658701
Itaiw_v1_scaffold_52_g29354	0	0	0.61005	0	0	0	0	0	0.501683	0.275849	0.03767	0.095916	0	0.069173	0.285887	0	0.180095	0	0.133635	0.517926	0
Itaiw_v1_scaffold_39_g24671	0	0	0	0	0	0	0	0	0	0	0	0	0	0	0	0	0	0	0	0	0
Itaiw_v1_scaffold_25_g17699	42.5463	27.1858	26.8025	28.9644	38.7861	44.1468	63.9906	52.5193	76.0128	67.427	52.8299	54.7683	24.079	14.7407	24.9987	49.2195	40.6033	47.7146	37.4771	55.7779	75.0755
Itaiw_v1_scaffold_58_g31012	20.7276	7.44685	6.67037	9.81757	8.97182	8.50125	10.0271	7.60435	10.6531	11.674	5.38676	6.57861	3.18109	6.84823	5.40761	6.98149	12.266	12.9386	10.8479	6.9016	17.3385
Itaiw_v1_scaffold_2_g02878	7.40436	2.58607	5.65705	7.93466	9.53436	8.71826	11.4822	7.17994	10.0142	11.4916	9.27109	10.0383	6.42441	8.91141	14.0968	16.6137	5.88025	13.1375	3.4767	13.5542	11.8746
Itaiw_v1_scaffold_23_g16863	0.24246	1.13699	0.97608	0.285763	1.27382	0.59791	0.768175	2.31207	1.54249	1.12735	2.27517	2.21608	0.867331	0.106194	1.06055	0	0.216304	0.350696	0.639901	0.195672	1.05444
Itaiw_v1_contig_249_g46009	0.489795	1.2698	1.48374	1.45584	0.476184	1.21903	2.20537	1.82701	1.37749	0	1.62878	6.62554	2.57795	1.80078	6.74651	2.62275	2.20471	3.2547	4.22521	3.29555	8.76127
Itaiw_v1_contig_92_g44478	4.58189	0	3.09807	0	3.16204	0.457133	3.84525	0	7.80815	0	0.204075	0	0	0	0	0	0	0	0	0	0
Itaiw_v1_scaffold_40_g25042	7.08257	4.55597	7.77219	5.2359	7.1943	15.1127	14.5643	9.48465	16.0105	14.4827	14.5419	12.7038	3.74187	1.62417	3.00287	5.37247	3.36766	2.8411	3.8932	4.12621	1.50545
Itaiw_v1_scaffold_20_g14646	2.18759	1.36421	2.5272	0.653681	2.40801	3.16316	3.78613	2.50854	6.36179	5.00325	4.16345	7.71775	2.81643	4.28083	2.54652	1.79651	1.7613	2.48238	1.53704	2.11519	0.665632
Itaiw_v1_contig_223_g45833	19.1113	13.6387	32.3339	11.9719	52.3689	44.7844	62.8729	39.4502	51.9288	81.8386	23.0309	36.5542	18.976	22.0412	34.912	107.241	14.756	42.73	34.5579	20.7845	13.3963
Itaiw_v1_scaffold_3_g03186	0	0	0	0	0	0	0	0	0	0	0	0	0	0	0	0	0	0	0	0	0
Itaiw_v1_scaffold_4_g04197	2.68973	3.21097	4.18468	2.74923	5.25175	4.35124	5.99872	2.61411	3.35535	2.65093	0.693542	2.48806	2.73135	1.71995	1.18264	2.53903	2.91285	3.07301	2.04963	2.64171	3.13557
Itaiw_v1_scaffold_83_g35788	0.118947	0.609167	0	0	1.29094	0.967782	0	0	0.814885	0	0	0	0	0	0.195108	0	0.691846	0	3.13641	1.17841	0.615532
Itaiw_v1_scaffold_33_g21924	0	0	0	0	0	0	0	0	0	0	0.943869	0	0	0	0	0	0	0	0	0.488405	0
Itaiw_v1_contig_110_g44742	2.5656	2.79836	0.619948	4.57151	5.58745	2.37921	2.14434	21.8815	2.9945	6.67842	2.98171	5.70076	12.1445	15.9603	8.3679	8.47305	24.3956	2.56024	16.1911	3.44476	11.799
Itaiw_v1_scaffold_177_g42592	9.65701	6.79372	4.63196	11.9734	10.9678	8.89085	8.80222	8.76427	11.0767	11.1604	8.01866	8.25429	8.38589	8.8862	7.66656	8.3155	8.9263	11.6512	23.4932	8.14768	9.29145
Itaiw_v1_scaffold_14_g11485	1.31535	1.31464	1.31691	1.43262	3.86677	2.70357	5.24644	2.58248	4.5438	5.36667	4.82905	5.9412	2.71342	2.07844	2.49033	2.46739	0.551161	3.45766	0.828768	1.99646	2.17404
Itaiw_v1_scaffold_43_g26122	1.25672	0.422625	0.262179	0.173476	0.146852	0	0.413242	1.3901	0	0.523501	0.159332	0.174805	0	0.631272	0.120686	1.24323	0	0.114854	4.73942	0.115084	6.32346
Itaiw_v1_scaffold_46_g27028	6.70479	3.39213	5.19216	4.26433	3.87703	7.69754	7.79047	12.8606	4.37999	4.10379	4.46226	10.5646	3.86324	6.98625	4.77242	4.88198	6.65802	5.61248	5.75428	2.41071	1.44739
Itaiw_v1_scaffold_48_g27721	4.9257	6.01648	0	0	1.93857	6.50027	8.82537	0	7.94203	0	9.69292	9.40585	0	0	0	4.26853	17.6319	0	3.79951	4.99912	6.35202
Itaiw_v1_scaffold_3_g03338	2.19964	1.81588	4.00961	2.31731	1.17502	2.19118	1.02178	0.948149	3.00589	4.41301	3.46744	2.83847	0.838167	2.36296	0.647293	1.58089	1.05892	1.19483	0.387612	0.759848	1.03269
Itaiw_v1_scaffold_31_g20871	3.43178	3.27141	2.61403	1.54092	0.096212	0	1.75965	3.04809	0.226891	1.98714	0.941362	2.07797	1.9396	0.790589	0	0	1.53386	0	1.37853	1.89506	0
Itaiw_v1_scaffold_59_g31145	5.87557	5.07309	4.96712	1.64196	2.06358	4.41007	6.44962	3.97324	6.3739	10.0775	6.77205	6.73836	3.5059	3.07465	1.71893	2.55812	5.10642	4.0891	6.6062	11.1958	5.51855
Itaiw_v1_scaffold_17_g13285	0	0	0	0	0	0	0	0	0	0	0	0	0	0	0	0	0	0	0	0	0
Itaiw_v1_scaffold_4_g04250	9.39737	7.85407	5.69099	5.27209	11.2116	10.1321	12.6504	10.7092	14.8885	16.745	7.29487	11.5161	7.10068	6.01654	16.3728	9.14366	7.0081	9.31381	11.1119	7.9004	4.5604
Itaiw_v1_scaffold_46_g27253	1.5003	8.85021	9.3584	2.27606	21.3529	8.00562	12.0255	5.11851	3.28774	20.8527	32.0491	22.1282	15.8556	20.8233	12.2814	10.6521	48.3052	36.0127	61.8052	1.77667	35.599
Itaiw_v1_scaffold_33_g22054	0.157717	0.992976	0	0	0	0	0	0	0	0	3.50668	6.04176	0.945098	0	8.83035	0	0	6.06262	0	5.70972	11.9383
Itaiw_v1_scaffold_23_g16678	0	0	0	0	0	0	0	0	0	0	0	0	0	0	0	0	0	0	0	0	0
Itaiw_v1_scaffold_11_g09309	0	0	0	0	0	0	0	2.47675	0	0	0	0	0	0	0	0	0	0	0	0	0
Itaiw_v1_scaffold_29_g20231	2.59932	0.155858	5.42537	21.3272	0.873053	0.617571	0.994046	0.633722	0	0.453033	14.8657	1.98748	3.67526	2.37923	2.5281	3.28683	0.194628	0.21878	0.485608	0	4.02923
Itaiw_v1_scaffold_63_g32358	4.34499	4.34954	3.842	2.70362	2.38967	4.72344	10.8905	1.08729	11.7345	5.36964	6.68322	0.967851	4.29453	1.41826	4.65424	4.03807	0.863111	2.33622	2.15414	4.1802	1.81711
Itaiw_v1_scaffold_34_g22668	0	0	0	0	0	0	0	0	0	0	0	0	0	0	0	0	0	0	0	0	0
Itaiw_v1_scaffold_85_g36150	0	0	0	0	0	0	0	0	2.44801	0	0	0	0	0	0	0	0	0	0	0	0
Itaiw_v1_scaffold_14_g11658	11.3165	5.99723	7.39353	7.34858	14.138	11.0409	19.6396	11.0815	15.8316	15.8972	12.3935	19.2232	9.60838	11.295	9.50736	16.2009	1.33122	11.8726	3.26234	6.84648	7.13643
Itaiw_v1_scaffold_127_g40115	14.8729	11.5104	7.76543	9.485	15.8819	12.8107	13.4176	10.0448	19.0508	23.2227	14.2792	21.7702	11.2606	11.0776	12.0651	14.2682	18.7716	19.829	19.6656	11.0989	13.1242
Itaiw_v1_scaffold_87_g36337	0	0	0	0	0	0	0.510579	0	0.426922	0	0	0	0	0	0	0	0	0	0	0	0
Itaiw_v1_scaffold_62_g31981	16.8377	5.50855	6.67611	10.0139	8.63477	11.5932	21.8196	9.29458	23.6748	23.9017	11.3397	28.9988	12.8241	30.9451	17.1534	17.4529	4.23066	17.6662	9.81416	9.17285	12.1246
Itaiw_v1_scaffold_65_g32902	2.55984	1.9195	2.6111	0.318855	0.387607	4.76708	5.50504	4.27609	7.97377	6.88504	4.29252	4.1895	4.21394	0.567714	2.87769	0.34569	1.70355	4.72172	4.3486	1.23962	2.12312
Itaiw_v1_scaffold_9_g08231	0	0	14.5521	0	0	13.5858	0	0	0	0	0.081182	0.087496	0	0.928687	0	29.0211	0	0	0	0	1.85758
Itaiw_v1_scaffold_57_g30634	10.9523	4.15644	7.77798	6.41054	10.8631	9.51194	0	9.65137	3.95592	7.07532	8.16773	2.88532	7.72294	4.93208	3.13434	7.17998	6.93158	8.74987	17.4434	3.9342	3.09055
Itaiw_v1_scaffold_117_g39443	1.22935	1.8819	2.64114	0.843053	1.5759	3.23896	1.70501	1.69297	5.53108	6.26665	2.51677	2.59638	1.25341	0.374915	0.509231	1.33036	1.19693	0.070675	0.680579	1.37342	0
Itaiw_v1_scaffold_70_g33848	1.66468	3.93023	7.69872	5.11199	3.28249	4.83655	6.48511	5.62149	3.83948	6.00077	7.40319	8.20797	2.41144	2.54028	1.19864	3.69796	7.2744	5.12461	9.94879	6.46123	5.96354
Itaiw_v1_contig_306_g46368	8.0408	6.99562	8.66045	11.8051	12.526	8.14809	14.0962	8.68273	12.3637	16.5472	15.2038	11.4898	8.60825	9.45012	3.60937	9.56717	6.60659	9.3537	14.5731	17.4667	23.5885
Itaiw_v1_contig_33_g43332	6.70582	37.1155	9.06164	15.3108	18.0945	2.93561	2.05417	1.68942	0.479369	3.87694	1.93202	4.17863	25.2114	20.6691	2.30186	13.5129	10.9207	8.83319	4.68348	9.91778	0
Itaiw_v1_contig_56_g43866	40.2721	24.2248	45.2619	44.5051	54.9351	102.494	62.7613	20.2019	70.1707	129.953	83.2877	109.12	20.8262	64.0171	15.7532	83.311	93.2664	68.6551	70.3635	50.0113	22.9701
Itaiw_v1_scaffold_43_g25944	0	0	0	0	0	0	0	0	0.125422	0	0	0	0	0	0	0	0	0	0	0	0
Itaiw_v1_scaffold_109_g38784	14.0398	44.5078	44.4791	17.6178	8.11282	30.5477	9.8467	25.2433	52.1832	36.1588	10.3264	21.0205	30.8982	21.3732	19.367	37.9951	148.219	70.8151	107.979	9.50488	33.5231
Itaiw_v1_scaffold_5_g05185	0	0	0	0	0	0	0	0	0	0	0	0	0	0	0	0	0	0	0	0	0
Itaiw_v1_scaffold_53_g29501	6.15578	3.88851	4.42346	2.74647	8.95495	5.15136	10.7571	3.59838	11.1507	5.25634	4.47265	6.95912	2.73059	2.41638	5.40873	4.46729	3.59227	4.16355	8.53164	2.38858	3.00209
Itaiw_v1_scaffold_1_g00969	0	0	0	0	0	0	0	0	0	0	0	0	0	0	0	0	0	0	0	0	0
Itaiw_v1_scaffold_33_g21934	144.025	157.33	153.638	94.994	82.2633	184.286	157.694	174.305	164.61	167.949	148.16	176.97	159.444	176.247	146.969	108.594	129.188	144.777	180.319	139.638	93.2058
Itaiw_v1_scaffold_1_g00452	44.427	27.4149	46.224	21.8576	21.1053	45.4709	22.1118	67.3738	61.5695	53.1703	25.1581	49.4979	16.1971	10.2953	27.5414	17.8512	21.5483	17.9807	27.6888	22.4956	45.2579
Itaiw_v1_scaffold_20_g15064	8.00142	10.9956	26.9873	31.1475	22.973	19.0469	19.0113	16.5512	30.7521	17.4586	43.9691	52.6845	18.3709	17.8718	28.8509	27.6081	21.0547	31.4227	43.2958	12.0238	27.4386
Itaiw_v1_scaffold_17_g13072	0	0	0	0	0	0	0	0	0	0	0.080016	0	0	0	0	0	0	0	0	0	0
Itaiw_v1_scaffold_31_g21166	10.119	4.5385	18.2993	10.3002	18.2887	16.4073	23.6519	21.7233	24.3492	45.9419	14.84	22.5224	31.0158	22.2682	18.8547	17.024	8.19806	15.4981	5.88808	16.3215	13.4479
Itaiw_v1_scaffold_29_g20083	0.237769	0	22.5207	0	0	0.478778	0.503741	0	0.306333	0	1.11569	1.06958	0	3.01353	0.198349	0	0	0.396796	0	0	0
Itaiw_v1_scaffold_5_g05151	13.9069	11.401	40.742	15.1613	22.1002	76.84	56.8373	58.2615	19.4003	27.8074	40.2043	29.5663	44.603	51.592	11.7421	11.4546	17.7753	8.15876	11.1635	9.85954	16.4627
Itaiw_v1_scaffold_22_g15878	0	0	0	0	0	0	0	0	0	0	0.402911	0	0	0	0	0	0	0	0	0	0
Itaiw_v1_scaffold_24_g17229	4.5617	4.46524	5.151	4.08695	3.27807	9.46401	8.92606	4.61364	6.86748	8.50646	4.77597	5.91163	3.68446	1.84868	1.65183	1.52328	1.05431	2.07345	0.133641	1.30332	4.34635
Itaiw_v1_scaffold_85_g36134	3.67087	1.29283	2.15193	0.650387	1.13978	1.66574	1.28673	0.822578	3.15504	5.16298	0.644207	1.15439	2.31387	0.158929	0.797973	0	0.533693	0.056531	1.0394	0.818757	0
Itaiw_v1_scaffold_1_g00420	3.5019	8.51886	3.79593	4.86256	4.47856	1.29171	4.202	3.03239	14.1753	8.72613	7.80028	5.92666	1.41492	2.62547	4.31334	1.78752	0.626549	3.19217	3.95244	2.29387	2.68661
Itaiw_v1_scaffold_50_g28584	0	0	0	0	0	0	0	0	0	15.6539	0.459839	41.7152	0	0	0	0.79444	0	0	0	0	0
Itaiw_v1_scaffold_14_g11774	0.074336	0.136995	0.695385	0.3626	0	0.55885	0.976481	0.53806	0.834647	1.84279	1.09561	0.549659	0	0.286743	0	0.463272	0	1.18538	0.522586	0.170923	0
Itaiw_v1_scaffold_107_g38606	0	0	0	0	0	0	0	0	0	0	0	0	0	0	0	0	0	0	0	0	0
Itaiw_v1_scaffold_160_g41940	5.59666	4.51225	5.34172	4.42691	6.31643	8.53983	9.32763	5.07341	11.4324	12.4809	9.16055	10.1407	5.17361	3.23016	4.88526	6.37689	7.87757	6.15565	6.77416	6.06517	6.85124
Itaiw_v1_scaffold_68_g33506	0	0	0	0	0	0	0	0	0	0	0	0	0	0	0	0	0	0	0	0	0
Itaiw_v1_contig_54_g43833	0	3.30045	0	7.83591	3.12664	7.86583	0.833622	2.06101	0	5.78151	2.38262	0.362509	2.44208	0.887866	0.058368	2.14045	0	6.79376	0.823813	2.6101	0.782022
Itaiw_v1_scaffold_11_g09690	0	0	0	0	0	0	0	0	0	0	0	0	0	0	0	0	0	0	0	0	0
Itaiw_v1_scaffold_26_g18643	2.20639	1.54682	1.85416	0.827223	0.168695	0	2.4101	1.22237	3.47742	2.47432	0	0	2.25047	0.588775	0	1.77662	5.07034	0	0	0.27394	0
Itaiw_v1_scaffold_6_g05811	8.13042	5.07012	8.8901	3.19317	5.18581	6.14826	8.45649	6.4299	13.7791	20.2062	11.2435	16.7992	13.3824	9.65653	5.97283	6.86585	12.9755	7.46666	4.21127	6.01228	7.64246
Itaiw_v1_scaffold_18_g13872	1.83785	2.33853	2.25949	0.208583	0.833623	3.07291	3.3169	1.33652	1.70049	0.866673	2.01284	3.08023	0.635133	0.901748	0.359273	0.89232	1.29448	0.03174	0.671429	0.743427	0.631751
Itaiw_v1_contig_2_g41081	0	0	0	0	0	0	0	0	0	0	0	0	0	0	0	0	0	0	0	0	0
Itaiw_v1_scaffold_25_g18081	3.48014	2.94518	0	2.37815	8.03687	3.45267	3.46772	0	3.23412	16.6694	6.57156	6.2226	7.42605	1.63037	2.9544	5.67769	6.94273	0.371364	3.87471	3.5609	0
Itaiw_v1_scaffold_21_g15337	0	0	0	0	0	0	0	0	0	0	0	0	0	0	0	0	0	0	0	0	0
Itaiw_v1_scaffold_9_g08267	2.82678	0.940762	2.26788	2.16137	2.87282	3.14529	4.5498	2.15138	1.29717	2.65564	1.93416	3.51573	2.1101	1.98635	0.67411	0.959833	1.32698	1.08895	1.83298	1.27533	0
Itaiw_v1_scaffold_11_g09514	4.67152	3.2337	3.62879	1.94237	2.65704	8.85035	3.9069	3.28697	2.46239	7.03808	3.39745	4.73884	1.428	3.58376	1.59846	0.845334	1.80365	2.67091	3.39826	3.43187	1.93819
Itaiw_v1_scaffold_5_g05268	0.689175	0.371031	0	0	0	0	0	0	0	0	0.138753	0.25345	1.01425	0	0	2.49137	0.873702	0	0	0	0
Itaiw_v1_scaffold_98_g37690	0	1.95389	0.284678	0	0	0.728137	5.30817	6.18321	1.29624	0	0	3.55781	0	0	1.15937	0.550479	0	0	1.99093	0	0
Itaiw_v1_scaffold_3_g03474	0	0	0	0	0	0	0	0	0	0	0	0	0	0	0	0	0	0	0	0	0
Itaiw_v1_scaffold_19_g14014	0.791823	0.419741	0.701664	0	0.442565	1.02603	0.231855	1.50694	1.65344	1.59736	1.2476	1.65143	0	0.259938	0.469965	0.291419	0.291843	0.227103	0.3834	0.252581	0.617339
Itaiw_v1_scaffold_105_g38464	0	0	0	0	0	0	0	0	0	0	0	0	0	0	0	0	0	0	0	0	0
Itaiw_v1_scaffold_2_g01863	5.53685	16.7696	3.18484	17.0254	6.96566	3.05172	11.2583	11.0788	4.73626	3.8975	7.20693	8.98573	37.0164	9.28888	5.58979	18.9745	42.638	49.6412	23.0247	83.2134	26.4158
Itaiw_v1_scaffold_33_g21874	6.41136	2.97928	3.74584	1.78352	3.58884	4.00887	3.87178	3.73748	2.77433	2.07945	3.94941	4.30978	2.27906	2.14788	1.91182	2.29521	3.20529	3.67572	2.72327	5.63895	4.1326
Itaiw_v1_scaffold_107_g38612	0	0	0	0	0	0	0	0	0.459843	0	0.04711	0	0	0	0	0	0	0	0	0	0
Itaiw_v1_scaffold_23_g16992	7.75325	3.4336	5.35421	1.76872	6.75562	7.85874	8.05004	6.74742	9.3024	14.0639	9.48259	15.7661	9.26072	7.89406	12.2726	13.8183	13.0965	7.38953	16.6942	13.5332	21.4973
Itaiw_v1_contig_686_g47652	0	0	0.128585	0	0.446531	0	4.17941	2.85383	0	0	0	0	0.979691	0	0	0	0	2.59835	0	0	0
Itaiw_v1_scaffold_50_g28622	3.6896	2.79775	6.87113	1.1497	2.2162	3.00014	0	2.69626	0	3.34558	9.39721	3.61721	3.37885	0.817509	5.128	2.04039	4.09171	2.23182	2.30139	2.58805	3.58458
Itaiw_v1_contig_99_g44589	0	0	0	0	0	0	0	0	0	0	0	0	0	0	0	0	0	0	0	0	0
Itaiw_v1_scaffold_19_g14256	1.68617	0.60605	2.03606	2.19807	2.08512	1.18677	1.32081	0.624093	4.00057	7.63596	2.37912	0.934668	4.3715	0.329646	2.97973	5.58844	0.615935	1.39111	1.46727	2.65312	3.29641
Itaiw_v1_scaffold_20_g14714	17.5082	7.13923	9.06386	9.30317	9.84229	12.962	22.6614	12.2428	22.7385	24.5825	22.0107	29.54	12.3927	15.6209	15.4373	16.0795	14.778	14.3782	11.5436	19.7528	30.4355
Itaiw_v1_scaffold_2_g01577	1.05349	2.72448	0.151075	0.455264	0.586014	2.83969	7.60073	0	4.14387	6.98831	3.1644	0.234923	2.58915	1.16641	0	0.472549	0	1.09064	0	4.36395	2.52958
Itaiw_v1_scaffold_58_g30954	0	0.216814	0.100508	0.060247	0.167195	0.513287	0.726931	0.17346	0.227116	0.69457	0.240659	0.205132	0.073614	0	0.01466	0.05456	0.081935	0.207629	0.022497	0.282966	0.06015
Itaiw_v1_scaffold_15_g11908	0.945529	0	0.594647	0.380865	0.496352	2.41338	0.261496	1.35261	1.26987	0.562172	2.29298	1.72799	0.176516	0.20933	0.243443	0.520268	0.292237	2.60962	0.4426	0	0
Itaiw_v1_scaffold_60_g31658	0.478099	2.04842	0.370209	0.31069	0.190275	0.41732	1.16507	0.817685	0.78674	2.17599	1.76013	1.28713	0.878596	2.06283	0.246876	0.392727	0.858627	0.693181	0.455132	0.506358	0.687556
Itaiw_v1_scaffold_8_g07647	1.34345	0.755671	2.30028	0	2.01074	2.23958	0	1.06167	0	0	0.889723	0	0	0	0	0	0	0	0	2.19805	0
Itaiw_v1_scaffold_91_g36781	9.91511	6.89506	7.11755	8.78848	10.6949	12.541	15.3627	11.2126	15.449	21.8139	11.5925	13.9943	7.22346	7.69453	5.57197	7.61031	10.4626	7.59507	12.7909	10.4116	7.77493
Itaiw_v1_scaffold_5_g05126	0	0	0	0	0	0	0	0	0	0	0	0	0	0	0	0	0	0	0	0	0
Itaiw_v1_scaffold_8_g07425	0.582695	0.656525	0.237544	0	0.389372	0	2.35302	0	0	0	2.13641	1.1194	0.707246	0.7665	0.867014	1.36862	0.562097	1.27734	0	1.71941	1.48641
Itaiw_v1_scaffold_47_g27345	0	0	21.6136	0	0	11.3845	0	0	28.0786	28.5678	0	0	0	2.49896	0	0	0	0	0	0	0
Itaiw_v1_scaffold_6_g06381	2.22446	2.51455	1.86866	2.36805	0.890354	1.03317	1.83221	1.92935	1.37339	2.58893	2.70728	2.36482	1.25491	1.19232	0.225077	2.70584	6.71603	9.64686	0.493887	7.83143	0.249703
Itaiw_v1_scaffold_10_g08527	75.4933	95.8289	75.7609	130.316	85.3299	40.2048	55.9395	76.9394	47.8886	48.2106	41.2096	45.0139	47.3258	116.831	61.3773	53.8908	76.8129	43.1661	34.0713	27.7628	56.254
Itaiw_v1_scaffold_88_g36413	0	0	0	0	0	0	0	0	0	0	0	0	0	0	0	0	0	0	0	0	0
Itaiw_v1_scaffold_44_g26407	12.6397	7.63613	10.5126	5.89083	8.21624	14.4627	13.8422	10.8564	14.7324	15.6178	10.3373	9.44218	4.98065	5.1572	4.3842	5.58831	6.10088	5.18835	3.27865	4.72383	7.94795
Itaiw_v1_contig_16_g42774	0.889375	0.31003	0.151371	0	1.60003	1.60655	2.61718	0.402188	6.31265	0.570871	1.99323	1.33234	1.37864	0.761757	0.248107	1.94328	0.601979	1.18599	0.524367	0.096001	2.08267
Itaiw_v1_scaffold_3_g03134	1.14596	0.391794	0	0	0	0	0	0	4.0203	5.25818	0	0	0	0	0	0	0	0	0	5.0066	0
Itaiw_v1_scaffold_82_g35714	0	0	0.946391	0	0	0	0	0	0	0	0	0	0	0	0	0	0	0	0	0	0
Itaiw_v1_scaffold_10_g08630	0	0	0	0	0	0	0	0	0	0	0	0	0	0	0	0	0	0	0	0	0
Itaiw_v1_scaffold_20_g14760	18.6524	17.2019	6.67128	14.8354	6.99283	14.1334	8.48623	9.45274	4.00536	6.28337	10.0812	1.87823	4.97774	5.85431	3.44427	8.44368	23.288	15.4875	28.5455	16.7787	32.9345
Itaiw_v1_scaffold_18_g13549	0	0	0	0	0	0	0	0	0	0	0	0	0	0	0	0	0	0	0	0	0
Itaiw_v1_scaffold_40_g24778	0.121564	0	0	0	0	0.095929	0.246077	0	0	0.074149	0.043591	0.023979	0	0	0	0	0	0	0	0	0
Itaiw_v1_scaffold_46_g27053	2.88666	1.89806	3.99729	3.34359	3.90923	5.67866	7.25785	2.80529	6.12015	4.69726	5.83262	8.34398	4.77088	5.96082	5.14109	5.19815	3.17066	2.77391	5.01692	2.90816	4.33228
Itaiw_v1_scaffold_30_g20711	3.14179	1.52079	1.27684	1.71574	1.04325	7.11644	4.73386	1.02091	6.05287	5.84117	2.93031	6.78719	0.940468	1.90803	0.85795	1.04663	1.04817	0.682274	0.554178	0.796592	0.936581
Itaiw_v1_scaffold_95_g37304	20.6964	22.8287	51.3511	16.2004	9.07227	63.8599	18.9965	30.6803	30.4214	50.5372	23.4931	17.6441	8.00857	16.0442	5.25358	16.1163	0	9.67652	3.38506	9.02642	16.7253
Itaiw_v1_scaffold_23_g16637	0	0	0	0	0	0	0	0	0	0	0	0	0	0	0	0	0	0	0	0	0
Itaiw_v1_scaffold_98_g37669	0	0	5.18845	0	4.28907	3.42389	0	0	2.41376	11.1957	4.49143	0	0	0	0	2.86913	0	3.19211	2.93969	0	0
Itaiw_v1_scaffold_18_g13919	0.295621	0.145482	0.981938	0.664878	1.15656	0.227923	0	0	2.02616	1.46672	0.135905	0.188453	0	0	0	2.28604	0	1.71961	0.850406	0	5.16272
Itaiw_v1_scaffold_3_g03529	0	0.115437	0	0	0	0	0	0	0	0	0	0	0	0	0	0	0	0	0	0	0
Itaiw_v1_scaffold_52_g29368	0	0	0	0	0	0	0	0	0	0	0	0	0	0	0	0	0	0	0	0	0
Itaiw_v1_scaffold_102_g38165	0.531768	0	0	1.80347	1.72768	0	1.02831	0.265194	0	0	0	0	2.09543	0.321089	0.792963	0	0.29349	0	0	0	0
Itaiw_v1_scaffold_20_g14877	11.7468	9.49581	8.30545	6.31365	7.68528	15.0879	20.2	18.4893	15.0527	10.4194	13.4941	14.0063	4.90452	8.42471	2.16481	5.32478	8.5379	15.7707	9.01019	11.5646	11.4759
Itaiw_v1_scaffold_75_g34735	3.90648	2.95834	0.478287	0.21016	0.56603	2.33735	3.1047	2.02692	3.21427	1.26842	0.082206	1.62018	1.73073	0.702603	3.04724	0.663112	0.614386	0.82351	0.33627	0.074975	1.97002
Itaiw_v1_scaffold_2_g02752	3.44654	3.90654	5.06311	5.42706	8.46242	2.64159	7.96836	9.88708	12.4107	12.7239	11.1392	16.3061	10.8504	10.5609	8.73426	7.77979	5.42664	5.45831	5.12971	5.25511	6.35776
Itaiw_v1_scaffold_82_g35672	0.386373	0.9976	4.86306	8.30984	5.62365	1.46199	9.93247	0.763794	9.01654	21.7242	7.72049	11.7192	3.5919	8.88658	4.33776	15.8769	3.29807	11.179	9.74229	0.916591	1.97927
Itaiw_v1_scaffold_17_g13149	0.286433	0	0	2.47213	0	0	0	0	0	0	1.88452	0.121284	0	0	1.34839	0	0	0	0	0	0.814738
Itaiw_v1_scaffold_21_g15741	4.20517	4.31925	7.54033	6.32121	6.69129	9.80505	10.2535	9.5017	11.3825	13.0055	9.28355	9.77755	13.0628	14.357	6.00059	8.30033	5.44882	4.45285	9.30109	5.1839	4.12271
Itaiw_v1_scaffold_14_g11416	0	0	0	0	0	0	0	0	0	0	0	0	0	0	0	0	0	0	0	0	0
Itaiw_v1_scaffold_25_g17639	5.482	1.28706	3.05403	4.65702	6.97932	6.08762	3.60933	1.71546	2.71254	1.69057	1.78574	3.07543	3.7395	5.7732	4.60638	4.41176	5.2158	4.78484	9.83261	4.01419	5.77174
Itaiw_v1_scaffold_5_g05446	0	0.365626	0	0	0	0.189619	1.07388	0	0	0	0	0	0	0.926078	1.13057	0	3.23798	0	0	0	1.53279
Itaiw_v1_scaffold_26_g18214	0.828751	1.8167	0.820362	7.62049	2.31861	3.9775	1.49247	20.1652	12.2077	1.91894	8.71572	9.6276	10.8494	9.50515	11.2958	1.49086	7.80139	2.11919	6.02437	31.5154	1.55173
Itaiw_v1_scaffold_73_g34558	0	0.910945	0.971233	0	0	0	0	0	4.52424	0	3.27466	0	5.63427	0	17.3814	0	0	0	0	0	0
Itaiw_v1_scaffold_18_g13695	46.8376	74.3287	48.2995	70.5275	87.4361	96.6476	112.395	78.3019	77.7068	52.5775	140.279	118.819	161.738	255.259	251.848	138.712	75.5648	72.9118	45.3643	64.9882	64.6878
Itaiw_v1_scaffold_11_g09468	9.39201	5.9779	5.3798	1.76334	0.876433	5.03338	0.97716	2.13769	4.43666	7.11944	4.58866	2.25443	2.37568	0.76248	0.928747	2.43585	7.16435	5.74859	4.89593	3.6376	7.59828
Itaiw_v1_scaffold_23_g16513	0	0.422278	0	0	0	0	0	0	0	0	0	0	0	0	0	0	0	0	0	0	0
Itaiw_v1_scaffold_3_g03909	0	0.16457	0	0.470985	0	0	0	0	0	0	0	0	0	0	0	0.259444	0	0	0	0	0
Itaiw_v1_scaffold_26_g18351	0	0.190223	0	0	0	0	0	0	0	1.57923	0.906054	0	1.52362	0	0	0	0	0	0	0	1.0976
Itaiw_v1_scaffold_11_g09653	25.4326	31.4762	48.502	43.7084	73.466	86.9858	102.966	87.7945	104.054	94.2451	78.6595	81.9941	35.7913	64.6976	34.8994	42.9993	33.6706	17.9055	34.1771	14.0444	69.448
Itaiw_v1_scaffold_81_g35612	0	0	0	0	0	0	0	0	0	0	0	0	0	0	0	0	0	0	0	0	0
Itaiw_v1_scaffold_46_g26988	0.192087	3.86164	0	0	0	0	0.48846	0	0.294296	0.54031	3.08288	0.205771	5.50209	0	0	0	0	0	0	0	0
Itaiw_v1_scaffold_1_g00101	0	0	0	0	0	0	0	0	0	0	0	0.314087	0.313359	0	0.751679	0	0	0	0	0	0
Itaiw_v1_scaffold_41_g25335	0	0.872697	1.58884	1.444	0.79565	5.4612	4.56577	2.37581	7.42046	4.86538	4.84488	3.8391	0.910249	0.11295	0.349438	2.19639	0	1.48526	0.799179	1.41013	3.155
Itaiw_v1_scaffold_36_g23603	11.6096	3.56962	4.90956	2.49687	2.58371	7.42441	4.06156	4.84436	4.19742	5.82038	4.53477	6.24235	2.05223	3.14285	2.22541	5.5264	0.659239	1.9292	3.38176	3.3696	1.72754
Itaiw_v1_scaffold_96_g37360	95.49	76.1564	117.676	33.6305	33.3566	58.8753	49.4094	45.5437	35.1215	20.2952	47.5872	41.9632	15.9729	15.8471	36.8972	63.0569	1.46999	101.519	97.8295	47.9685	39.2749
Itaiw_v1_scaffold_73_g34438	0.433772	1.06092	0.263186	0	0	0	1.5412	0.271979	1.31818	1.72191	1.07364	1.51794	0.554861	0	0.965974	0.374329	0.581366	0	0.384647	0.104449	0.7587
Itaiw_v1_scaffold_62_g32153	0	0	0	0	0	0	0	0	0	0	0	0	0	0	0	0	0	0	0	0	0
Itaiw_v1_scaffold_21_g15566	3.28764	6.33382	2.6287	3.94586	1.19002	1.94495	5.19356	5.41468	7.02534	6.42611	6.56265	7.32099	1.76668	1.20581	0.897821	0.732451	1.18314	1.10999	1.63985	1.16815	0
Itaiw_v1_contig_490_g47153	0.429053	0.459324	0.205351	7.7375	2.78423	1.23439	3.01213	4.33285	1.18339	1.45036	3.66262	1.01262	4.27816	1.51079	0.679504	0	0.689294	1.76965	0.481705	0.390036	1.22702
Itaiw_v1_contig_566_g47372	5.30146	2.12787	12.2275	14.7492	19.1877	6.38689	26.4537	24.3132	25.037	11.681	7.33778	10.762	14.5118	32.9184	29.0333	27.0398	21.1535	22.0242	2.6568	23.8376	9.35008
Itaiw_v1_scaffold_5_g05643	0	0	0	0	0	0	0	0	0	0	0	0	0	0	0	0	0	0	0	0	0
Itaiw_v1_scaffold_2_g02511	0	3.68623	4.09967	4.94526	4.26351	9.30856	4.85792	5.13376	8.1899	8.91144	2.0115	3.14193	2.13035	1.34053	1.3239	0	0	1.47136	0.758683	2.917	0
Itaiw_v1_scaffold_25_g17772	0	0	0	0	0	0	0	0	0	0	0	0	0	0	0	0	0	0	0	0	0
Itaiw_v1_scaffold_58_g30840	1.27448	0.280305	1.59252	0.619415	1.61231	1.86225	2.51769	1.77212	2.33904	0	2.68076	2.19529	3.1205	2.01108	1.5155	2.76723	0.988473	1.71969	5.65643	1.93087	6.79082
Itaiw_v1_scaffold_34_g22432	11.7536	3.70659	7.16582	5.02456	7.66543	5.94139	12.4676	8.82717	6.37475	6.66556	6.08395	7.10653	7.00338	4.4867	7.27435	11.1003	5.26507	9.86272	4.20293	8.63697	4.75787
Itaiw_v1_scaffold_12_g10069	0.514957	0.635072	0.978591	2.58051	0	1.80226	0.433325	1.71872	0.87897	2.70621	0.288785	1.61076	1.20839	0.624084	1.76267	0.315608	1.07298	0.379966	1.14419	2.76807	1.91342
Itaiw_v1_scaffold_168_g42239	2.13354	2.37946	7.04689	1.92176	4.72694	6.76037	9.14802	3.27813	4.44277	5.04977	4.53557	5.82435	4.25626	6.15357	4.72452	2.88758	3.0842	2.27943	4.3599	4.74606	12.3675
Itaiw_v1_scaffold_2_g02309	0	0.289776	0.30083	0	0.83414	0	1.13604	0	0.405767	1.10182	0.531866	0.086005	1.01258	0	0.283278	2.00307	2.30627	0.421973	0.718184	11.8738	4.29331
Itaiw_v1_scaffold_64_g32523	29.9854	37.6532	27.0363	58.4738	54.9217	18.6398	21.8884	10.4439	27.4841	23.1853	30.5085	14.4374	30.0247	60.0246	50.0445	56.4087	65.5447	102.645	31.7845	53.2815	57.0223
Itaiw_v1_contig_558_g47354	0	0	0	0	0	0	0	0	0	0	0	0	0	0	0	0	0	0	0	0	0
Itaiw_v1_scaffold_97_g37600	0	0.119805	0	0	0	0	0	0	0	0	0	0	0	0	0	0	0	0	0	0	0
Itaiw_v1_scaffold_1_g01133	0	2.94355	4.93317	0	3.96162	0	0	0	0	4.91747	2.40014	0	2.34275	0	2.15716	0	0	0	0	0	0
Itaiw_v1_scaffold_24_g17593	0	0	0	0	0	0	0	0	0	0	0	0	0	0	0	0	0	0	0	0	0
Itaiw_v1_scaffold_7_g06638	0.42679	4.09505	2.80644	0.280914	0	3.58313	6.75519	2.6098	0	5.45492	7.32577	0.780896	3.29182	1.10908	1.76982	1.76121	0.65372	1.02373	0	0.166048	1.98269
Itaiw_v1_scaffold_25_g17704	11.3689	12.6922	9.91925	8.18496	4.38181	7.52062	12.6438	5.22661	8.70812	8.85745	7.57273	10.5322	10.3504	8.33234	8.38977	11.3662	11.7401	17.8098	12.2127	9.96938	7.48341
Itaiw_v1_scaffold_90_g36710	0	0	0	0.87024	0	0	0	0	0	0	0.144974	0	0	0	0	0	0	0	0	0	0
Itaiw_v1_contig_12_g42525	0	0	0	0	0	1.31685	0	0.464377	0	0	0.934264	1.06782	0	0	0.379052	1.03377	0	0	0	0	0
Itaiw_v1_scaffold_31_g21201	0	0	0	0	0	0	0	0	0	0	0	0	0	0	0	0	0	0	0	0	0
Itaiw_v1_scaffold_132_g40366	0	0	0	0	0	0	0	0	0	0	0	0	0	0	0	0	0	0	0	0	0
Itaiw_v1_scaffold_24_g17085	2.3577	2.3648	0	0	0	2.4268	0	0	0	0	1.17223	0.671781	0	0	0	0	2.10362	2.09145	0	0	0
Itaiw_v1_scaffold_13_g11215	0.301837	0	1.1095	0	0.318501	0.164944	0.763534	0.508839	0.968227	0.392938	0	1.26718	0.182669	0.715317	0.248377	0	0.986944	0.073834	0	0	1.10419
Itaiw_v1_scaffold_46_g26930	0	0	0	0	0	0	0	0	0	0	0.118267	0	0	0	0	0	0	0	0	0	0
Itaiw_v1_scaffold_3_g02982	0	0	0	0	0	0	0	0	0	0	0	0	0	0	0	0	0	0	0	0	0
Itaiw_v1_scaffold_46_g26982	1.23254	1.32407	1.0086	4.22252	4.98457	1.93017	4.54446	6.81127	5.3437	4.17971	5.74404	4.90515	7.17194	4.18139	5.59442	6.06707	3.19878	3.25783	1.79223	1.30417	1.53284
Itaiw_v1_scaffold_20_g14667	0	0	0	0	0	0	0	0	0	0	0	0	0	0	0	0	0	0	0	0	0
Itaiw_v1_scaffold_41_g25438	0	0	0	0	0	0	0	0	0	0	4.77924	0	0	0	0	0	0	0	0	0	0
Itaiw_v1_scaffold_6_g06092	0	0.582566	0.867848	0.320718	0	0.709248	0.70389	2.40214	0	1.23431	0.468364	1.84838	1.25063	1.46044	0	0.78941	1.60839	0.421852	0	0	0
Itaiw_v1_scaffold_60_g31619	63.3751	79.1053	13.442	359.572	115.705	24.3324	40.9712	211.198	16.9955	60.0042	29.0895	50.4368	184.352	114.614	59.2	3.69783	81.089	64.4254	129.795	144.841	14.6229
Itaiw_v1_scaffold_103_g38291	0.547688	0	0	0	0	0.527899	1.82092	0	1.26801	0	2.02037	3.73456	0	0	0	0	0	1.28675	1.07102	0	0
Itaiw_v1_scaffold_2_g02663	10.5941	8.6431	11.3648	10.7182	14.3168	17.1002	20.0705	12.3509	22.4706	32.6821	24.6374	29.686	15.1996	20.9555	15.644	12.4591	15.2488	8.42578	16.1918	12.1381	21.9188
Itaiw_v1_scaffold_28_g19688	0	0	0	0	0	0	0	0	0	0	0	0	0	0	0	0	0	0	0	0	0
Itaiw_v1_contig_86_g44382	1.50506	9.04692	8.20986	0.353782	3.57416	3.66378	5.95809	6.21044	11.6098	1.15408	6.57138	0.120484	17.7755	2.8065	0.285128	3.63005	0	3.65816	4.43792	6.40548	12.1971
Itaiw_v1_contig_6_g41869	2.34438	0	0.843574	0	0	0	0	0	0	0	0	0	0	0	0	0	0	0	0	0	0
Itaiw_v1_scaffold_34_g22648	30.7225	19.2679	23.5581	27.1567	25.2327	30.9583	38.3411	30.4873	50.1184	42.922	31.7808	42.7561	19.35	22.4759	21.9713	25.5321	29.1652	16.0751	27.2996	18.4113	37.1411
Itaiw_v1_scaffold_39_g24466	1.14498	0	0	0	0	0	0	0	0	0	0.696294	0	0	0	0	0	0	0.459093	0	0	0
Itaiw_v1_scaffold_3_g03138	0	0.681132	0	0	0.423366	0.467991	0	0.578714	0	0.826839	0.405314	0.170318	1.10333	0	0.765538	1.00222	2.03342	1.55626	2.68538	0.862934	1.17419
Itaiw_v1_scaffold_23_g16920	0.917047	0	0	0	0	0	0.375471	0.691293	0	0	0	0.38882	0	0	0.501408	0	1.9197	0	1.01976	0.479682	1.11142
Itaiw_v1_scaffold_37_g23868	3.11102	2.93451	2.48162	0.412143	3.54471	7.33723	5.06122	1.65603	6.67945	4.94873	4.87818	5.79539	1.34762	1.82858	1.8236	0.4328	3.13006	0.192918	0	0.36063	1.15995
Itaiw_v1_scaffold_45_g26791	0	0	0	0	0	0	0	0	0	0	0	0	0	0	0	0	0	0	0	0	0
Itaiw_v1_scaffold_22_g15811	0	0	0	0	0	0	0	0	0	0	0	0	0	0	0	0	0	0	0	0	0
Itaiw_v1_scaffold_4_g04536	4.97741	0.787443	0.563068	1.61539	0.70314	2.50343	0.602753	1.09693	0.942273	5.85954	3.23927	3.22939	0	0	0.902761	2.00332	0	1.31004	0	0.767632	0
Itaiw_v1_scaffold_51_g28842	4.44363	1.18474	2.02652	0	1.83181	1.86002	2.99878	1.44445	3.1463	2.57712	2.45656	2.9653	1.31297	0	2.15755	2.66379	4.4681	1.0905	0	2.95718	0
Itaiw_v1_scaffold_1_g00023	0	0.4597	0.288989	0.574105	0.179026	0.931833	0.40114	0	1.32686	0.589099	1.38797	0.884409	0	0.129322	0.244633	0	0.60166	0.366216	1.46179	0.090613	0.255987
Itaiw_v1_scaffold_33_g21931	10.99	1.65011	0	4.12066	8.57651	6.59421	0	9.30327	0.605303	0	2.44654	1.38382	0	0	5.21009	3.19862	13.8966	12.0073	15.7078	12.0109	18.3226
Itaiw_v1_scaffold_20_g15030	50.3572	52.4862	65.3684	68.7044	64.6462	68.1698	89.9443	88.546	149.408	74.5204	103.632	126.806	68.3925	31.5883	66.7838	61.1735	70.6401	63.2909	69.1828	63.7163	51.2767
Itaiw_v1_scaffold_57_g30512	30.5006	10.7131	8.77065	30.2944	21.3247	18.4706	23.9121	28.5595	12.4533	28.346	29.9646	32.4654	24.4042	76.0035	26.7755	74.0941	88.202	59.3904	82.3618	53.7183	101.71
Itaiw_v1_scaffold_5_g05109	0	0	1.4807	0.482858	0.365147	1.34399	0.99486	0	1.36162	1.07794	0.444245	0.025228	0.606406	1.30415	0.159619	0	0.345362	0.510994	0.791661	0.180913	1.03189
Itaiw_v1_scaffold_2_g01899	0.419099	0.125837	0.790321	0.211027	0	0.337767	0.339857	1.11352	0	0	1.84248	1.59279	0.254499	0	0.303168	0.955985	1.04627	0	0.493827	0.757508	0.821169
Itaiw_v1_scaffold_184_g43168	0	0	0	0	0	0	0	0	0	0	0	0	0	0	0	0	0	0	0	0	0
Itaiw_v1_scaffold_50_g28530	12.2603	7.65552	10.3672	9.86771	8.25009	7.16172	8.02923	7.07953	6.94048	10.1196	7.39184	12.6237	10.7927	7.22241	11.1843	21.4021	29.037	13.1463	24.306	14.3888	19.7248
Itaiw_v1_scaffold_24_g17380	11.0155	9.98949	7.19158	11.2884	9.39799	5.73089	8.59589	8.44663	13.736	11.934	9.78755	12.4655	12.7678	4.71744	12.8824	19.5996	26.479	27.565	46.7212	23.9663	31.3316
Itaiw_v1_contig_21_g42943	2.20323	1.62511	0.682042	1.9644	1.93449	1.05742	5.97663	3.97966	1.96055	5.21668	5.40202	7.99469	3.28162	3.05594	0.793914	1.8836	4.58785	3.31731	2.83792	1.72794	1.57444
Itaiw_v1_scaffold_94_g37167	239.854	79.6746	46.8832	36.779	23.4665	51.9651	16.4737	121.065	19.722	16.1051	14.6472	27.1845	9.15444	10.5688	38.345	75.1826	64.9179	31.1494	704.144	91.8025	205.324
Itaiw_v1_scaffold_14_g11487	1.81727	3.2112	0.719471	2.71806	1.68313	1.9412	1.41976	0.395748	0.700564	1.27118	2.8932	4.54842	4.1691	4.56506	2.36297	3.48701	4.699	8.81563	23.9984	17.6819	19.4722
Itaiw_v1_scaffold_31_g20770	0	0	0	0	0	0	0	0	0	0	0.851363	0	0	0	0	0	0	0	0	0	0
Itaiw_v1_contig_109_g44738	0	0.774938	0	0	0	0	0.715637	0	0	0	0	0	0	0	0	0	0	0.693995	0	0	0
Itaiw_v1_scaffold_2_g02356	0	0	0	0	0	0	0	0	0	0	0	0	0	0	0	0	0	0	0	0	0
Itaiw_v1_scaffold_9_g07849	0	0	0	0	0	0	0	0	0	0	0	0	0	0	0	0	0	0	0	0	0
Itaiw_v1_scaffold_20_g14896	0	2.00106	0.952311	1.92642	0.306198	4.46705	3.56436	3.0617	4.71478	1.15637	1.38559	4.74375	1.9889	3.56334	0	0.152666	0	1.45199	0.421779	1.02531	1.14748
Itaiw_v1_scaffold_142_g40984	5.61997	4.41073	4.69905	2.54115	2.97707	7.53384	4.64444	5.66688	5.46837	15.2941	3.65424	6.18149	2.93459	1.42837	2.10982	4.64267	2.89744	3.69275	3.52575	3.60463	7.85868
Itaiw_v1_scaffold_60_g31543	72.566	60.0892	81.0132	20.843	30.5194	34.3907	25.2534	51.1015	26.4438	14.3823	10.8805	13.334	16.3446	8.14973	9.02855	18.5164	26.0205	57.0234	57.5946	43.6006	41.9927
Itaiw_v1_scaffold_17_g13033	5.56198	5.81677	4.19877	4.48584	8.71565	9.8704	5.63506	4.86475	6.68195	0	4.04757	4.03063	5.144	12.1787	7.64916	10.8954	8.94218	11.5853	10.2514	0	1.03373
Itaiw_v1_scaffold_9_g08087	5.83953	4.36084	4.26975	4.4952	10.4879	9.93981	12.897	6.61086	11.5897	17.4165	11.0458	13.8659	6.72402	5.63844	4.51139	4.50831	2.85142	3.07428	3.97938	5.01661	2.06441
Itaiw_v1_contig_388_g46769	0.661063	2.15838	0.918073	0	2.40362	0.753328	0	1.78265	4.22125	0.303768	0.961276	1.56577	2.82423	2.35434	2.67959	0.370401	1.37725	2.44428	0	1.54362	0
Itaiw_v1_scaffold_20_g15008	2.31378	1.60487	1.74669	1.2544	5.45897	2.53149	3.02051	1.49144	1.1409	0	4.64781	6.1867	1.31334	0.411531	3.2313	1.01284	5.18737	6.86492	3.3697	0	5.05574
Itaiw_v1_scaffold_120_g39639	0	0.354557	0	0	0	0	0	0	0	0	0	0	0	0	0	0	0	0	0	0	0
Itaiw_v1_scaffold_16_g12286	0	0	0	0	0	0	0	0	0	0	0	0	0	0	0	0	0	0	0	0	0
Itaiw_v1_contig_182_g45507	0.127693	0.313809	0.162091	0.896942	0.558523	0.448001	1.73622	0.407636	0.928628	2.52044	0.683312	0.55263	0	0	0.66925	0.919038	0	0.736892	0.672109	0.889657	0.600605
Itaiw_v1_scaffold_11_g09684	8.44865	15.1061	10.0329	19.4842	18.6925	12.916	29.7672	12.6782	16.3551	13.2315	18.0046	34.94	27.523	41.3512	60.5171	56.1969	67.3808	45.4567	48.8177	38.5612	78.7367
Itaiw_v1_scaffold_31_g20794	1.64338	1.14684	1.00215	0	0	0.60029	0	0	1.72361	1.11527	0.337877	0.918234	0.326823	0.091908	0.55517	1.13004	0.084955	1.4157	0	0.416391	0.265367
Itaiw_v1_scaffold_1_g00797	6.21507	9.30669	10.2139	3.98433	7.34702	11.3117	9.3587	14.6676	14.6737	31.0458	12.4126	25.8058	11.5136	10.8272	10.2925	8.87689	9.76811	5.14115	4.11167	2.94353	1.8989
Itaiw_v1_scaffold_106_g38577	0.458566	0.681796	0	0.464617	1.85757	1.37291	0.575398	1.05357	1.21522	2.55209	1.44891	2.48619	1.38803	3.10817	1.26787	0	0.29556	0.970596	0	1.085	1.26008
Itaiw_v1_scaffold_185_g43191	1.0927	0.167051	1.30314	1.09603	1.96587	1.17032	1.3076	2.50277	4.24325	0.394142	3.14206	1.78272	1.63993	2.50538	0.455876	0	0.635324	0.289912	2.14053	1.21099	1.15318
Itaiw_v1_scaffold_47_g27546	8.50906	9.0306	10.9808	7.66257	11.9264	21.3051	17.4149	14.6513	17.2186	19.596	13.317	17.8314	9.25685	9.28252	5.37063	4.99785	7.25404	5.90389	6.92527	9.49569	6.32617
Itaiw_v1_scaffold_52_g29326	0	0	0	0	0	0	0	0	0	0	0.088309	0	0	0	0	0	0	0	0	0	0
Itaiw_v1_scaffold_146_g41276	0	0	0	0	0	0	0	0	0	0	0	0	0	0	0	0	0	0	0	0	0
Itaiw_v1_scaffold_98_g37670	16.8064	9.72201	14.3086	11.8385	14.4937	17.6885	17.7802	13.7981	17.7145	20.7551	17.9055	17.5412	10.7102	9.03363	7.17036	10.2964	10.3789	13.3626	11.9839	10.1946	17.2395
Itaiw_v1_scaffold_105_g38507	0	0	0	0	0	0	0	0	0	0	0	0	0	0	0	0	0	0.644679	0	0	0
Itaiw_v1_contig_243_g45961	57.6592	49.7948	47.8811	24.5811	16.3213	44.3818	33.3984	56.8389	21.6387	30.6457	14.1003	20.2712	26.3863	30.1724	23.9569	27.2342	45.8753	39.3854	55.0885	51.2985	26.8635
Itaiw_v1_contig_264_g46113	0	0	0	0	0	0	0	0	0	0	0	0	0	0	0	0	0	0	0	0	0
Itaiw_v1_contig_296_g46319	0	0	0	0	0	0	0	0	0	0	0	0	0	0	0	0	0	0	0	0	0
Itaiw_v1_scaffold_120_g39653	7.95885	4.94907	9.27991	6.45899	3.76305	10.0595	6.57171	12.6467	3.07285	5.07585	0.125829	0.452271	2.29181	8.73082	7.99603	12.9144	30.4793	18.1391	18.0748	22.1407	16.879
Itaiw_v1_scaffold_87_g36399	0	0	0	0	0	0	0	0	0.13432	0	0.166246	0.155755	0	0	0	0	0	0	0	0	0
Itaiw_v1_scaffold_5_g05689	3.17702	1.53752	1.87401	0	0.704336	4.11148	3.41102	1.45883	2.96687	6.13852	2.38481	3.08086	0.741326	0.604118	2.0432	1.43806	0	0	0	0.319328	0
Itaiw_v1_scaffold_47_g27537	9.87993	5.48365	8.92484	4.89859	7.98198	18.4779	15.3673	9.00122	16.6021	19.2206	8.57949	14.8249	4.92289	5.75464	4.1328	6.77781	6.24969	6.75214	5.88002	6.49134	9.08557
Itaiw_v1_scaffold_21_g15740	0.379701	0.97116	0	0	0	1.48638	0	0.272441	0	2.72696	1.52037	0.039014	0.34208	0	0.315106	0	0	0	0	2.27888	0
Itaiw_v1_scaffold_132_g40385	4.75807	0.498175	0	0	0	0	0	0	0	0	0.336922	0	2.14458	2.86132	0	1.28202	0	0.69184	0	0	0.180465
Itaiw_v1_scaffold_64_g32475	0	0	0	0	0	0	0	0	0	0	0	0	0	0	0	0	0	0	0	0	0
Itaiw_v1_scaffold_3_g03363	0	0	0	0	0	0	0	0	0	0	0	0	0	0	0	0	0	0	0	0	0
Itaiw_v1_scaffold_21_g15581	0	0	0	0.239815	0	0	0	5.76289	0	0	0	0	0.161797	0	0	0	0	0	0	0	0
Itaiw_v1_scaffold_16_g12588	0	0	1.04682	0	0	0	0	0	0	0	0	0	0	0	0	0	0	0	2.387	0	9.11832
Itaiw_v1_scaffold_31_g20765	47.6067	1.13819	0.786903	21.6056	34.721	1.22035	5.07344	2.8509	24.1404	25.0071	21.1952	5.41859	3.3829	18.9994	21.3421	22.6022	21.5589	2.31261	3.24027	2.62156	9.84051
Itaiw_v1_scaffold_30_g20496	1.81874	1.96528	2.22811	1.49628	1.91931	4.62035	5.95579	3.65807	11.371	8.24465	4.9722	5.80361	2.4459	1.05667	2.33066	2.26589	0.12797	1.29934	1.88307	2.52494	2.9798
Itaiw_v1_scaffold_60_g31692	1.4465	0.329311	3.63337	14.6463	18.5784	1.82405	14.1573	11.0252	12.5137	10.4757	2.3275	0	4.54627	0.783975	7.09526	3.33208	0.302938	1.57134	1.82399	0.952529	0.822324
Itaiw_v1_scaffold_49_g28241	15.014	8.70167	9.37802	15.8228	19.364	11.0319	25.6093	14.384	30.8906	30.4039	29.9712	41.406	22.0206	25.3879	31.5612	28.6221	11.3647	16.2523	9.35879	22.2023	18.9336
Itaiw_v1_contig_4_g41418	0	2.8731	0	0	0	0.737085	0	0	0	0.930196	0.234187	0	0	0	0	0	0.294722	0.33163	1.12044	1.86423	0
Itaiw_v1_scaffold_7_g06658	0	0.686755	0	0	0	0	0	1.30244	0	0	0.974378	0	0	0	0	0	0	0	0	0.416775	0
Itaiw_v1_scaffold_33_g21810	0	0	0	0	0	0	0	0	0	0	0	0	0	0	0	0	0	0	0	0	0
Itaiw_v1_scaffold_57_g30569	35.5546	19.5531	71.4561	63.4111	36.9721	67.0287	44.6509	38.5123	46.3601	66.0828	112.929	72.5598	83.5747	59.9581	59.4034	44.1708	58.9484	34.0875	58.2952	53.372	186.896
Itaiw_v1_scaffold_29_g19854	0	0.646977	0.78812	1.09804	1.91434	3.53471	2.26489	1.23499	1.57265	2.72979	0.938657	2.09574	0	0.085231	0.947567	0	0	0.144878	0	0.211776	1.68793
Itaiw_v1_scaffold_54_g29816	0.927966	2.84953	2.87912	1.99336	2.56427	2.41207	4.28472	4.50101	2.39523	5.41235	3.60235	6.27084	6.00258	1.49992	1.87926	1.94174	6.298	1.44196	5.31606	0.687992	8.6073
Itaiw_v1_scaffold_8_g07650	0	0	0	0	0	0	0	0	0	0	0.126071	0	0	0	0	0	0	0	0	0	0.624509
Itaiw_v1_scaffold_15_g11874	1.1124	0.767227	0.383528	1.12005	1.78501	3.44693	1.98383	1.12964	1.92079	1.52185	2.28123	1.37097	1.38596	0.655071	0.26323	1.23508	0.192499	2.45275	0.814042	0.84232	0.798034
Itaiw_v1_scaffold_52_g29202	0	0	0	0	0	6.78512	1.81346	1.62955	2.40315	0	0.498267	0.995395	0	3.7932	0	0	0	0	0	0	0
Itaiw_v1_scaffold_43_g26245	1.30864	0.60899	0.433821	0.858346	0	0	0	0	0	0	0.233488	0.191953	0	0.323613	0	0	2.68745	2.66153	0	2.14871	1.28327
Itaiw_v1_scaffold_27_g18770	0	0.277388	0.152114	0.692729	0	0.229908	0.594093	3.06243	0.333504	0	0.458894	1.68331	0.865763	0.393325	0.788578	0.495139	1.20508	1.24443	0.220443	0.144297	0
Itaiw_v1_contig_228_g45865	0	0	0	0.273111	0.71349	0	10.9719	0.227182	0	0	0	0.325989	0	0	0	0	1.69213	0	0	0	0
Itaiw_v1_scaffold_18_g13602	0	0.630096	0.417386	0	0	0	0	0	0	0	0.601123	0.414932	0	0	0	0	0.109253	0	0	0	0
Itaiw_v1_scaffold_3_g03263	0	0	0	0	0	0	0	0	0	0	0	0	0	0	0	0	0	0	0	0	0
Itaiw_v1_scaffold_49_g28127	5.51522	7.78017	3.76567	8.18003	0	4.65244	7.02483	5.30538	2.21145	6.05372	2.14375	4.76257	4.57345	9.17616	5.38071	2.99913	32.8942	10.3327	7.60274	4.79688	17.8736
Itaiw_v1_scaffold_37_g23850	45.4069	60.8683	41.795	141.257	148.091	48.7062	91.1254	133.6	93.1495	78.0282	142.291	129.745	140.968	142.294	121.283	109.41	117.534	141.81	195.059	155.145	74.1798
Itaiw_v1_scaffold_1_g00925	6.21518	4.78506	6.70735	3.49437	6.73042	10.6449	11.3143	5.85505	8.93458	17.3768	10.1181	12.3619	4.85668	6.37108	3.73648	4.28937	4.48451	4.74046	2.26463	4.14577	5.17085
Itaiw_v1_scaffold_20_g14942	0	0	0	0	2.83478	14.0475	21.0854	13.7251	11.5204	0	3.04565	0.492557	0	20.7187	1.51964	0	0	0	5.52984	2.2502	0
Itaiw_v1_scaffold_21_g15197	18.7277	21.3947	37.2458	9.12582	12.2828	64.5052	36.2821	18.092	25.982	39.7027	31.5755	39.0322	12.9422	17.6996	10.8306	14.0294	5.53695	7.01159	12.0512	8.52508	18.669
Itaiw_v1_scaffold_18_g13961	0	0	9.77837	7.51426	0	0	0	0	24.8937	0	0	0	0	0	0	8.7077	0	10.0632	5.92073	0.638135	0
Itaiw_v1_scaffold_29_g20067	2.1604	1.85188	2.23911	1.21496	4.41744	4.01608	5.65973	2.2103	3.21307	4.8932	4.81893	6.80287	2.60132	1.17864	2.1038	2.91488	4.85349	2.52463	1.78502	3.12574	3.13162
Itaiw_v1_scaffold_48_g27708	5.36038	1.9062	2.11517	2.1839	3.11845	1.74487	2.94912	2.15219	1.62391	2.22576	2.07924	0.966872	1.70478	1.95702	2.94231	2.78887	3.16076	3.34584	3.96869	2.12795	3.40712
Itaiw_v1_scaffold_180_g42696	0	3.65784	8.21675	0.351853	3.10111	6.25048	1.92109	11.7399	6.6518	4.60363	0.344	4.69486	0	1.81588	1.53412	4.19192	0	1.62635	4.53549	6.77299	5.40386
Itaiw_v1_scaffold_27_g18914	0	0	0	0	0	0	0	0	0	0	0	0	0	0	0	0	0	0	0	0	0
Itaiw_v1_scaffold_85_g36136	0	1.10144	0.092821	0	0	1.58131	1.55653	0.815712	1.75919	0	1.01445	0.419721	2.27517	0.804269	1.86296	0	0.572067	0.555924	0	0	0
Itaiw_v1_scaffold_15_g12088	14.4392	23.8185	15.1988	10.452	34.4458	14.0344	21.735	11.8245	15.5787	23.4824	14.5639	30.313	14.345	17.7062	18.6395	57.9367	8.29806	64.288	116.691	86.8314	9.98195
Itaiw_v1_scaffold_109_g38786	0	0.097175	0	0.29841	0.257897	0	0	0	0.131692	0	0.070497	0	0.076634	0	0	0	0	0	0.262476	0	0
Itaiw_v1_scaffold_65_g32887	0	0	0	1.34463	0	0.632218	0	0	2.2611	0	1.68596	0.613861	0	0	0	0	0	0	0	1.52577	1.00595
Itaiw_v1_contig_114_g44779	7.81287	6.55213	7.25564	11.5687	1.05602	8.96299	9.98531	15.3716	0	36.555	0.317686	34.7172	22.7548	2.9865	5.83968	20.6365	19.9371	16.5431	15.3058	0	10.3845
Itaiw_v1_scaffold_29_g20097	17.322	18.7797	19.3975	12.8384	20.941	38.2273	31.1422	25.3472	27.7827	34.5371	27.3737	35.182	17.6722	13.6898	13.2877	14.3995	6.94624	8.58984	11.2367	11.4481	12.8188
Itaiw_v1_scaffold_40_g24758	18.0844	7.68697	8.43557	8.53539	13.2781	15.4061	19.8194	5.08021	15.3704	30.2059	13.3238	18.51	5.93136	4.62968	5.51478	9.35704	9.83361	4.43854	2.78891	6.33744	14.0834
Itaiw_v1_scaffold_8_g07637	13.9056	14.9365	35.5805	10.1989	12.5038	32.5894	1.80059	21.878	14.2331	15.7351	5.63855	3.56358	2.57006	7.11345	25.6691	3.92838	11.4815	12.0748	13.5491	48.7361	10.3066
Itaiw_v1_scaffold_1_g00851	1.3636	0.726156	1.25402	0.572289	1.149	0.401421	1.00957	0.873356	0.735627	1.3593	0.682663	0.978118	0.736961	0.636472	0.618199	1.41078	0.966234	1.22445	0.834378	1.09741	1.26991
Itaiw_v1_scaffold_133_g40418	0	0	0.471577	0	0	0	0	0	0	0	0.391426	0	0	0	0	0	0	0	0	0	0
Itaiw_v1_scaffold_19_g14005	2.0456	3.57615	0	2.64039	0.723412	2.50375	6.79736	2.48189	3.36566	0	2.64546	1.64954	0.241685	1.51017	0.677195	0	0	0.449903	0	1.30815	0
Itaiw_v1_scaffold_32_g21471	5.23001	3.95079	4.05747	6.55848	6.10932	4.24438	6.23097	3.93703	6.81425	9.13892	7.68424	12.8371	7.13984	4.17379	4.24342	8.02024	5.60595	8.53967	3.67452	3.8952	4.62847
Itaiw_v1_scaffold_14_g11690	1.36873	1.72932	0.290635	0	0	0	2.86698	1.89232	0	4.14885	0.125609	1.09852	0	0	0	0	0	0	0	0	0
Itaiw_v1_scaffold_26_g18305	9.14275	9.03973	6.80783	15.9216	21.0758	6.04437	21.2202	25.0084	19.0002	6.23617	16.465	27.2302	13.9739	16.4999	16.1491	22.8863	19.3706	32.6535	29.2966	63.2964	16.0828
Itaiw_v1_scaffold_93_g37106	4.45417	0	1.59356	1.2972	2.09926	0.524707	0.280916	0.643658	1.18986	3.41174	0.646082	1.02605	2.22809	0.613243	1.20622	3.48794	4.19055	3.41355	10.581	2.8634	7.50986
Itaiw_v1_scaffold_36_g23309	1.81956	1.23701	0.486219	1.18232	1.65396	2.6928	3.15594	0.72833	1.58225	0.439595	1.05988	2.03253	1.01582	1.29922	0.713668	1.32956	0	1.02928	0	1.47034	2.14373
Itaiw_v1_scaffold_19_g14090	0	0.374993	0.229051	0	0	0	0	0	0	0.947025	0	1.20892	0	0	0	0	0	0	0	0	0
Itaiw_v1_scaffold_1_g00838	35.8977	37.873	29.5269	56.2171	73.6583	40.8424	67.8671	59.5414	58.5734	64.8873	65.8438	59.9943	47.2512	40.1687	60.005	102.119	57.6481	107.409	291.019	92.0457	153.476
Itaiw_v1_scaffold_75_g34763	74.7351	42.6667	70.5578	46.8739	73.6524	127.049	127.358	65.7608	154.029	121.987	83.6689	117.5	30.8692	55.2461	38.3413	32.3371	39.5356	23.809	27.5829	26.3002	59.1557
Itaiw_v1_scaffold_3_g03035	0.609638	0.426035	1.48976	0	0.581046	0.654269	0.177079	0.192412	1.33679	2.10447	1.33873	1.34526	2.43835	0.296225	1.20963	0	0	0	0.777296	0.424143	0
Itaiw_v1_scaffold_46_g26985	5.83635	5.70354	5.71984	13.5424	12.4235	9.85215	22.678	11.2789	19.0089	18.452	36.2696	28.4975	20.7572	24.6385	26.0221	24.1863	21.126	7.87645	21.9338	6.7553	70.3531
Itaiw_v1_scaffold_136_g40689	0	0	0.14101	0	0	0	0.730305	1.07636	0	2.16764	2.31997	1.37868	0	0	0	1.50346	0	0	0	0	1.16556
Itaiw_v1_scaffold_16_g12668	0	3.93349	0	0.868693	3.70683	4.42187	13.7491	0.845033	7.61207	5.23891	0.723436	0.4155	4.26866	6.08406	0	11.8449	7.57453	0	6.12221	0	5.78013
Itaiw_v1_scaffold_91_g36842	3.9294	16.7704	12.4909	4.61545	10.7726	6.46353	11.3386	6.83254	5.81404	6.03841	10.1836	7.84194	19.9981	1.76864	9.25141	5.07466	8.33012	4.24298	3.70765	6.10824	0
Itaiw_v1_scaffold_13_g10847	0	0	0	0	0	0	0	0	0	0	0.019239	0	0	0	0	0	0	0	0	0	0
Itaiw_v1_contig_49_g43749	0	0	5.05413	1.48738	3.00957	0	5.05482	6.4409	2.16689	0	0	53.664	33.4317	0	6.8746	0	0	1.70014	0	1.64898	7.0783
Itaiw_v1_scaffold_39_g24503	0	0.951704	1.73888	1.04259	4.20494	3.36246	5.46585	1.86807	2.19535	5.87101	5.09208	14.0681	2.19351	0	0	3.26261	0	0	0.566409	1.17129	0
Itaiw_v1_scaffold_132_g40328	0	0	0	0	0	0	0	0	0	0	0.614622	0	0	0	0	0	0	0	0	0	0
Itaiw_v1_scaffold_21_g15570	0	0	0	0	0	0	0	0	0	0	0	0	0	0	0	0	0	0	0	0	0
Itaiw_v1_scaffold_14_g11797	5.6332	6.07871	10.1809	4.77398	6.10133	19.148	13.4304	7.68074	11.9084	16.0138	11.4149	12.3285	5.61946	2.11947	6.01149	2.08913	1.57411	2.96441	1.69111	2.51937	2.94951
Itaiw_v1_scaffold_50_g28686	265.064	156.529	75.9526	149.501	290.824	37.7746	116.23	95.5581	110.055	96.8803	152.987	161.919	551.36	416.546	329.022	1107.7	698.76	734.27	294.731	596.409	243.696
Itaiw_v1_scaffold_36_g23354	0	0	0	0	0	0	0	0	0	0	0	0	0	0	0	0	0	0	0	0	0
Itaiw_v1_contig_293_g46305	0	0	0	0	0	0	0	0	0	0	0.312007	0.564575	0	0	0	0	0	0	0	0	0
Itaiw_v1_scaffold_50_g28675	54.3683	86.5237	97.8669	68.1807	92.3088	146.609	201.268	140.826	275.514	202.608	264.708	323.012	189.916	219.587	207.045	152.776	159.889	65.0143	93.4511	82.3071	359.751
Itaiw_v1_scaffold_16_g12621	0	1.38357	0	0	0	0.690612	0	0	0	0.953414	0	0	0.510814	1.00455	0	0	0	0	0	0	0
Itaiw_v1_scaffold_102_g38083	0	0	0	0	0	0	0.345672	0	0	0	0	0.477965	1.26036	0	0	0	0	0	0	0	0
Itaiw_v1_scaffold_8_g07757	0	0	0	0	0	0	0	0	0	0	0	0	0	0	0	0	0	0	0	0	0
Itaiw_v1_scaffold_22_g15780	0	0	0	0	0	0.120018	0	0	0	0	0	0	0	0	0	0	0	0	0	0	0
Itaiw_v1_scaffold_107_g38627	8.23026	0	18.1381	26.8897	8.32716	0	3.50339	0	0	1.66928	27.1091	2.08481	0	3.12528	10.0459	62.6562	0	0	7.1015	0	309.724
Itaiw_v1_scaffold_7_g06668	1.09837	1.97782	1.47997	4.98104	1.1912	0.313367	5.59714	4.13013	8.64622	0	1.04256	0.47129	4.7985	2.69866	0	0	0	0	0	3.15198	0
Itaiw_v1_scaffold_2_g01822	0	0	0	0	0	0	0	0	0	0	0	0	0	0	0	0	0	0	0	0	0
Itaiw_v1_scaffold_27_g19083	0	0	0	0	0	0	0.47583	1.15528	0.350081	0	0	0	0	0	0	0	0	0	0	0	0
Itaiw_v1_scaffold_6_g06006	6.42062	2.55495	4.40101	1.52983	4.50033	9.98005	6.8565	3.05922	16.6023	14.5469	8.36993	11.2998	4.84741	0.295287	2.76324	1.66928	3.365	2.2225	1.90678	2.0511	2.31156
Itaiw_v1_scaffold_32_g21540	1.37392	1.07376	1.10131	0.534974	0.774504	0.289881	2.15056	0.754777	0.994551	1.75161	0.705596	0.924935	0.386694	0.207247	0.18318	1.63082	0.919457	1.42313	0.85794	1.06798	1.28769
Itaiw_v1_scaffold_36_g23540	5.18557	4.61231	4.98596	4.72642	4.98733	11.5033	10.2665	2.46944	9.96719	11.4565	11.8251	16.9039	2.2692	3.45146	3.21637	4.09282	2.28952	2.05974	2.25763	5.46585	5.80368
Itaiw_v1_scaffold_4_g04541	0	0	0	0	0	0	0	0	0	0	0	0	0	0	0	0	0	0	0	0	0
Itaiw_v1_scaffold_85_g36106	0	0	0	0	0	0	0	0	0	0	0	0	0	0	0	0	0	0	0	0	0
Itaiw_v1_scaffold_53_g29447	2.56232	0.791669	6.09523	0.248949	2.60641	7.16626	6.21516	7.62852	4.1994	4.57507	0	1.43762	2.51003	2.36479	0.95498	0	0	0.484008	1.16883	0	0
Itaiw_v1_scaffold_38_g24062	0	0	0	0	0	0	0	0	0.304842	0	0.485165	0.925341	0.197823	0	0.316313	0	0.713403	0.592246	0.374602	0.787764	0
Itaiw_v1_scaffold_8_g07551	0	0	0	0	0	0	0	0	0	0	0	0	0	0	0	0	0	0	0	0	0
Itaiw_v1_scaffold_20_g14924	0	0	0	0	0	0	0	0	0	0	0.411086	0	0	0	0	0	0	0	0.359118	0	0
Itaiw_v1_scaffold_6_g06013	18.9863	23.6495	31.5434	12.2381	21.0267	31.4528	29.7742	17.9138	37.4267	30.3805	23.7384	28.7226	25.3454	25.2101	16.7509	12.8149	10.6679	15.028	7.66805	11.2485	19.6095
Itaiw_v1_scaffold_7_g06813	3.80635	4.9805	6.32127	3.69503	5.04352	6.88985	4.55387	3.14165	5.03036	7.32773	4.9668	6.63349	5.37221	1.66069	3.07818	5.3156	4.66934	3.56161	6.05675	4.64783	4.00015
Itaiw_v1_scaffold_3_g03741	0	0	0	0	0	0	0	0	0.225002	0	0	0.143151	0	0	0.220069	0	0	0.428659	0	0	0
Itaiw_v1_scaffold_56_g30386	0	0	0	0	0	0	0	0	0	0	0	0	0	0	0	0	0	0	0	0	0
Itaiw_v1_scaffold_84_g35946	23.7946	31.8315	38.7458	49.7367	46.2494	27.8574	39.8618	62.0547	49.2733	34.1658	36.418	79.7625	63.9163	48.6829	28.6306	14.8818	28.3587	22.2094	38.6138	27.8799	24.0593
Itaiw_v1_scaffold_11_g09343	3.36403	0	2.45407	0	5.43173	1.99001	3.77012	3.25374	1.93167	5.43478	2.75307	1.52193	0	1.33218	0.148204	2.49104	0.209633	1.69272	0	0	0
Itaiw_v1_scaffold_7_g07098	3.27099	0.351598	1.21597	1.89061	1.40211	1.15956	0.395455	0.554951	0	0	0.556411	0.540988	2.13341	0	0	0	0	1.69714	0	1.61307	0.292922
Itaiw_v1_scaffold_101_g38011	1.58825	0.714193	1.81476	1.30318	2.00403	2.96481	2.79051	0.330302	3.31876	4.47595	2.5141	5.34917	0.194971	2.15441	1.73001	0.190789	2.93666	0	1.04363	1.74321	0.277629
Itaiw_v1_scaffold_50_g28634	0	0	0	0	0	0	0.108425	0.328756	0	0	0	0	0	0	0	0	0	0.320078	0	1.95096	0.228186
Itaiw_v1_scaffold_45_g26893	2.6685	1.66963	1.96375	0	0	4.66181	2.56999	0.242263	0	12.2723	0.589248	2.84756	0	0	0.076884	0	1.78418	0.667523	0.800284	0	0.834943
Itaiw_v1_scaffold_17_g13240	0	0	0	0	0.509953	0	0	0	0	0.514928	0.767793	0.725522	0.08814	1.67584	0.415571	0	0	0	0	0	0
Itaiw_v1_scaffold_17_g13231	2.51672	21.491	4.36219	5.6527	9.33577	4.21303	2.63604	166.875	1.1055	6.45641	7.89029	26.2658	21.7092	6.1587	8.67245	13.4602	16.5642	1.73748	4.37101	28.4893	2.90998
Itaiw_v1_scaffold_86_g36204	0.728715	0.25399	0.681894	0.339997	0.110852	1.73339	1.2973	0.664993	0.116444	0	0.35459	0.241166	0	0.634668	0.422045	0.197368	0	0.655918	0.171553	0.122573	1.10866
Itaiw_v1_scaffold_49_g28271	0	0	0	0	0	0	0	0	0	0	0	0	0	0	0	0	0	0	0	0	0
Itaiw_v1_scaffold_3_g03683	2.04591	1.6953	1.69148	0.675853	1.37874	1.45726	3.05923	1.65183	1.93205	2.11063	2.73297	2.36669	0.597732	1.00746	0.977377	0.439	0.583094	1.95501	1.54897	0.998017	0.755296
Itaiw_v1_scaffold_7_g06591	0	0	0	0	0	0	0	0	0	0	0	0	0	0	0	0	0	0	0	0	0
Itaiw_v1_scaffold_1_g01375	0	0	0	0	0	0	0	0	0	0	0	0	0	0	0	0	0	0	0	0	0
Itaiw_v1_scaffold_5_g05751	0.714872	0	0	2.35865	0.286668	0	0	0	0	1.32531	1.24533	0	0	0.562953	0.064556	1.37406	2.19643	0.463186	0	0	0
Itaiw_v1_scaffold_23_g17001	0	0	0	0	0	0	0	0	0	0	0	0	0	0	0	0	0	0	0	0	0
Itaiw_v1_scaffold_1_g00532	0	0	0	0	0	0	0	0	0	0	0	1.36472	0	0	0.990131	0	0	2.0797	2.78069	0.170806	0
Itaiw_v1_scaffold_10_g08461	19.7705	18.4158	12.3461	19.3053	26.9499	15.6736	23.901	18.6159	10.2725	16.2221	18.4976	26.0019	17.8403	11.9578	18.462	26.8418	29.2489	32.8928	27.7326	20.1307	15.8945
Itaiw_v1_contig_103_g44647	0.220269	0.192124	0	0	0	0.448535	1.74548	0	1.26781	0	0.797785	0.600438	1.04085	0	0.354307	0	0	1.20286	1.19298	0.288042	0
Itaiw_v1_scaffold_5_g05089	13.4181	13.4325	3.71109	4.86333	6.56237	8.911	6.47368	5.08102	8.13573	7.37058	6.15686	5.89288	8.85289	9.06997	8.22678	9.62266	3.04541	4.56353	9.66866	4.66977	10.6188
Itaiw_v1_contig_97_g44555	0	0	0	0	0	0	0	0	0	0	0	0	0	0	0	0	0	0	0	0	0
Itaiw_v1_scaffold_85_g36037	0	0	0	0	0	0	2.34202	3.22311	0	0	0	0	0	0	0	0	0	0	0	0	0
Itaiw_v1_scaffold_7_g07070	1.40879	0.746298	1.93184	4.99865	2.38302	6.0042	1.95171	3.43957	2.77536	3.12887	1.74038	8.29658	5.00871	7.96008	2.14743	2.55506	4.59524	1.18055	0.538939	3.66566	1.25488
Itaiw_v1_scaffold_20_g14605	0	0.286632	0.06736	0	0	0	0	0	0	0	0.296196	0.607788	0.481296	0	0	0	0	1.09651	4.07528	1.90333	0
Itaiw_v1_scaffold_21_g15748	0	0	0	0	0	0	0	0	0	0	0	0	0.673755	0	0	0	0	1.91964	0	0	0
Itaiw_v1_scaffold_10_g08762	0	0	0	0	0	0	0	0	0	0	0	0	0	0	0	0	0	0	0	0	0
Itaiw_v1_scaffold_12_g10605	1.66006	0.501242	0.190424	0	0	0.579104	0	0.98547	0	0	0.259044	0	0	0	0.755182	0	0	0	1.17121	1.14192	2.14849
Itaiw_v1_contig_596_g47445	0	0	0	0	0	0	0	0.382364	0	0	0	0	0.660386	0	0	0	0	0	0	0	0
Itaiw_v1_scaffold_86_g36175	17.432	3.69321	13.4493	6.91318	10.5841	15.5205	14.3433	8.23639	6.99661	27.0541	9.79415	11.6601	9.0993	14.0385	6.64678	0.934879	2.90022	2.80243	4.51854	0	5.89109
Itaiw_v1_scaffold_10_g08608	6.81491	0.96949	0.50931	0.248476	0.180379	2.38567	2.18349	0.388274	2.26673	0.36895	1.6423	0.814685	0.462073	1.84464	1.23357	0.652883	1.15663	0.43925	1.91627	2.57505	9.89099
Itaiw_v1_scaffold_73_g34570	19.9147	13.5433	22.131	12.6168	11.6763	27.1112	23.312	20.418	16.9065	23.3969	20.9461	22.6124	16.9759	9.9059	9.89498	12.0621	7.15069	15.019	12.7199	10.8555	19.4445
Itaiw_v1_scaffold_29_g19987	6.23515	6.47577	0	0	5.52579	2.43354	18.8438	14.4253	0	0	16.5868	28.0628	5.19619	18.6198	9.93963	5.47682	16.7766	0	0	10.1136	1.21252
Itaiw_v1_scaffold_39_g24410	0	0	0	0	0	0	0	0	0	0	0	0	0	0	0	0	0	0	0	0	0
Itaiw_v1_scaffold_16_g12697	0	0	0	0	0	0	0	0	0	0	0	0	0	0	0	0	0	0	0	0	0
Itaiw_v1_scaffold_28_g19561	7.15621	3.93165	2.76977	0.764792	1.70105	3.93254	3.03608	2.1654	2.46034	2.8701	1.07443	3.16357	0.831499	1.54872	0.748593	1.25451	2.65898	3.37395	2.71141	2.49988	1.3707
Itaiw_v1_contig_228_g45869	0.926577	0.882295	0	1.89412	0	0.985928	2.65612	1.46793	2.90893	5.37861	0.581521	5.0821	2.75886	1.79152	2.6668	0.806255	6.27461	1.94383	3.57254	0.607994	0
Itaiw_v1_scaffold_39_g24625	0	0	0	0.415058	0	0	0	0	0	0	0	0	0	0	0	0	0	0	0	0	0
Itaiw_v1_contig_515_g47223	0.17944	0.171959	2.51579	0	3.53203	4.09286	3.54983	2.42532	8.2597	0.406857	4.26762	5.30383	0.085889	0.965037	2.15713	0.106821	0.047986	0.121604	0	3.45922	0
Itaiw_v1_scaffold_46_g27120	0	0	0	0	0	0	3.11467	0	4.70791	0	0	2.45486	0	0	5.53051	0	0	0	0	0	0
Itaiw_v1_scaffold_1_g00157	2.53308	0.201673	1.54878	4.92863	4.15874	0	0.759457	1.42498	0	1.48971	0	0	0	1.74238	0	6.90003	9.60358	1.05773	0.700466	2.01285	3.87594
Itaiw_v1_scaffold_39_g24367	0	0	0	0	0	0	0	0	0	0	0	0	0	0	0	0	0	0	0	0	0
Itaiw_v1_scaffold_3_g03317	2.55167	2.72245	2.76595	0.599161	0	0.918385	7.67044	0	0	0	0.139072	1.10357	2.6017	3.67843	0.485845	0	0	0	1.52271	0	13.8368
Itaiw_v1_scaffold_18_g13932	4.87148	6.10774	4.7952	7.12785	9.45274	10.886	10.3202	4.24038	11.8791	14.125	5.99267	9.46938	3.85056	3.74592	4.20629	4.18684	2.46117	2.76701	3.70455	2.48246	5.92403
Itaiw_v1_scaffold_48_g27674	14.7566	5.96076	2.8433	8.27731	9.41663	4.28822	8.94714	2.049	1.80831	7.17613	9.80848	9.4812	18.7835	18.021	25.6882	47.0384	69.2422	42.1907	51.4314	54.6868	39.5063
Itaiw_v1_scaffold_5_g04892	7.39102	0.908476	1.06602	0.25875	1.62305	1.41035	1.34152	0.074636	0.540274	0.482282	0.728771	0.343519	0.584846	0.337575	0.97061	0.364819	0.619104	2.27817	0.767602	0.355895	1.63692
Itaiw_v1_scaffold_25_g17913	0	0.855304	2.18846	0	0.991456	2.82934	0	2.12784	0	0	2.44894	3.8324	0	1.73726	0.598824	1.19675	0	0	0	0	0
Itaiw_v1_scaffold_72_g34201	5.7191	2.45875	1.2324	0.607127	1.32425	10.1247	11.8665	7.31256	13.2564	5.52956	3.64073	8.17456	0.98496	3.22931	0.610721	0.615282	6.54835	1.31531	3.37728	4.08989	1.47445
Itaiw_v1_scaffold_47_g27395	0	0	0.11086	0.550789	0	0	0	0	0.256381	0	0.130999	0.274651	0	0	0	0	0	0	0.691273	0.142759	0.114253
Itaiw_v1_scaffold_28_g19303	0	0	0	0	0	0	0	0	0	0	0	0	0	0	0	0	0	0	0	0	0
Itaiw_v1_scaffold_4_g04168	5.8338	5.56457	9.45454	5.97196	8.8143	14.4185	19.5236	9.92277	17.5299	9.31546	10.8151	13.9632	9.42979	9.29052	8.25454	7.06557	6.80201	7.13109	4.82749	6.55417	6.65306
Itaiw_v1_scaffold_7_g06740	0	0	0	0	0	0	0	0	0	0	0	0	0	0	0	0	0	0	0	0	0
Itaiw_v1_scaffold_34_g22273	0	0	0	0	0	0	0	0	0	0	0	0	0	0	0	0	0	0	0	0	0
Itaiw_v1_scaffold_156_g41769	23.3133	18.3246	76.0013	89.9949	83.6467	43.824	4.97167	16.3854	0	13.8052	75.5319	12.5875	76.3748	71.6955	62.6176	7.98881	22.3023	21.6232	6.08575	36.0324	0.31695
Itaiw_v1_scaffold_133_g40440	4.16136	1.8887	3.68761	1.66694	0.995458	5.57634	3.42846	1.96206	3.37471	6.37228	1.15505	5.01908	1.7514	2.76204	1.24241	1.19538	2.41317	1.87972	1.56181	1.8532	1.46503
Itaiw_v1_contig_18_g42815	6.25405	3.30658	3.4459	0	0	11.5914	0	0	12.1215	0	4.22574	0.42198	1.20747	0	0	3.63983	0	0	0	1.32715	5.46342
Itaiw_v1_scaffold_97_g37530	1.21728	0	1.81223	0.995233	0	1.35696	4.66711	48.658	0.241532	0	13.3968	0.198114	1.84642	15.9427	3.07382	0.651489	36.081	0.2883	55.154	1.35832	1.85408
Itaiw_v1_scaffold_19_g14384	1.65121	3.50866	2.61414	5.46645	5.80857	2.35579	9.91592	6.8513	4.18842	2.43519	7.69171	4.63084	5.85337	4.18429	3.35514	2.6297	5.2277	5.21696	5.89158	3.2478	3.52518
Itaiw_v1_scaffold_24_g17198	0	0	0	0	0	0	0	0	0	0	0	0	0	0	0	0	0	0	0	0	0
Itaiw_v1_scaffold_43_g26299	0	0	0	0	0	0	0	0	0	0	0	0	0	0	0	0	0	0	0	0	0
Itaiw_v1_scaffold_6_g06129	0	0.645468	0	1.27379	0.402682	0	0	0	0	0	0	0	0	0	0	1.05454	0	0	0	0	0
Itaiw_v1_contig_311_g46392	0	0	0	0	0	0	0	0	0	0	0	0	0	0	0	0	0.118907	0	0	0	0
Itaiw_v1_scaffold_2_g02951	0	0	0	0	0	0	0	0	0	0	0	0	0	0	0	0	0	0	0	0	0
Itaiw_v1_contig_209_g45731	1.78342	3.44271	7.20813	7.56197	3.44901	12.2745	4.64954	5.27433	11.8669	1.20694	1.48306	9.32063	11.7657	8.69427	7.67773	0.307763	11.681	5.65129	2.35168	4.40304	12.6023
Itaiw_v1_scaffold_103_g38244	0	0	0	0	0	0	0	0	0	0	2.98027	0	0	0	0	0	0	0	0	0	0
Itaiw_v1_scaffold_27_g19062	685.73	219.209	530.179	108.877	192.431	579.132	262.281	163.807	91.259	189.367	96.1575	159.568	87.6742	101.793	87.5405	234.957	100.431	190.115	54.5346	147.277	83.5008
Itaiw_v1_scaffold_79_g35352	1.71399	2.2391	1.12748	1.70631	1.1851	1.42339	1.06347	0	4.61341	0	3.56718	4.40415	4.81926	2.36715	10.6367	4.14611	0	1.45072	3.42102	3.91164	0
Itaiw_v1_scaffold_137_g40742	12.618	13.0402	28.0067	8.69325	8.07542	17.753	30.8506	34.0955	87.5927	115.231	49.3162	92.671	37.0463	32.8044	36.953	18.6118	7.83676	18.822	32.0218	24.3006	25.6567
Itaiw_v1_scaffold_86_g36208	0	0	0	0	0	0	0	0	0	0	0	0	0	0	0	0	0	0	0	0	0
Itaiw_v1_scaffold_5_g04995	0	0	0	0	0	0	1.23823	0	0	0	0	0	0	0	0	0	0	0	0	0	0
Itaiw_v1_scaffold_14_g11434	1572.66	2266.35	3022.29	8683.22	6402.57	3555.42	6148.95	7316.88	5680.67	8313.08	8755.14	13406.9	17014.9	10873.7	10073.9	4299.4	3816.54	6462.58	2306.75	8360.14	5811.21
Itaiw_v1_contig_298_g46330	0.937508	0.448211	2.82368	3.70402	1.63428	2.41851	2.97498	4.16698	3.59905	6.51256	3.91318	1.85597	2.90503	2.20906	1.32553	2.45946	1.07071	2.05384	3.69823	1.57614	4.08571
Itaiw_v1_scaffold_14_g11426	15.6074	12.0561	15.5533	7.56222	11.0436	22.5235	17.4854	15.0149	20.4984	23.4294	12.3562	20.96	8.05868	7.97274	8.30218	10.1953	8.31481	7.94308	9.2646	7.80658	11.8477
Itaiw_v1_scaffold_6_g06332	10.7569	2.15547	8.37933	2.23097	1.28838	9.88953	17.8616	20.1983	8.4409	5.11129	6.66743	15.8045	16.2892	1.56751	6.61198	3.12775	3.81635	7.66571	0	10.641	8.30117
Itaiw_v1_scaffold_41_g25353	3.0474	1.43633	3.7937	1.32315	2.22472	6.23009	5.1327	2.63894	4.90552	7.15034	4.29587	8.34619	4.19235	0.746461	3.35498	0.727785	0.918114	0.507463	0.746616	2.50078	1.44163
Itaiw_v1_contig_280_g46223	0	0.2067	0	0	9.30421	0.071996	0	1.16977	0	3.16491	0.350052	0.094681	0.314867	0	2.18466	0	0	0	0	0.174716	0
Itaiw_v1_scaffold_160_g41939	2.73298	0.887769	1.63312	2.6993	4.06024	8.11203	6.24449	3.35186	8.35528	0.730942	3.90862	10.1835	1.43879	3.99469	3.19394	0.333697	5.93946	1.6982	5.80529	5.59386	0.494746
Itaiw_v1_scaffold_9_g07987	7.63593	2.5539	10.7492	0.832042	5.29584	12.0203	11.9126	7.97619	7.47394	8.26553	8.88678	8.0897	6.68301	2.02544	5.5199	8.53559	4.1448	6.17201	6.47841	4.19115	4.88673
Itaiw_v1_scaffold_41_g25164	0	0	0	0	0	0	0	0	0	0	0	0	0	0	0	0	2.13436	0	0	0	0
Itaiw_v1_scaffold_29_g19962	0	0.471361	0	0	0	0	0	0	0	0	0	0	0	0	0	0	0	0	0	0	0
Itaiw_v1_scaffold_48_g27703	37.9142	36.6522	61.7459	61.795	60.4138	72.8122	69.3273	74.285	40.4132	68.838	54.6745	66.3585	39.676	53.3607	37.3991	42.9346	29.9406	31.3668	31.5386	32.5409	39.2994
Itaiw_v1_scaffold_4_g04188	87.8237	40.574	59.3075	75.595	112.514	90.8581	146.076	115.102	110.913	117.638	74.4757	103.603	88.184	78.1989	102.437	145.357	46.5955	63.3483	38.4336	58.5688	56.0271
Itaiw_v1_scaffold_52_g29232	66.7111	75.6924	91.2737	58.2822	69.8806	104.742	60.4156	61.3398	49.888	60.2051	41.6586	54.337	41.7222	67.8569	48.6535	46.2736	78.2533	55.6699	152.753	29.2735	104.814
Itaiw_v1_scaffold_31_g20868	7.55841	3.74321	4.21307	1.4706	2.32087	4.41777	2.14193	6.15498	7.37643	15.8596	6.88783	5.94875	3.96663	5.05517	3.97826	11.0483	3.95042	3.37389	2.79387	0.440778	8.7622
Itaiw_v1_scaffold_8_g07180	4.86027	2.1563	1.51862	3.73024	5.39488	6.96871	7.08171	6.36949	5.41814	11.658	9.98063	7.22324	7.0373	5.8318	4.67546	9.34784	8.92739	6.05917	3.23498	3.71402	14.3891
Itaiw_v1_scaffold_26_g18275	0	0	0	0	0	0	0	0	0	0	0	0	0	0	0	0	0	0	0	0	0
Itaiw_v1_scaffold_135_g40510	0	0	0	0	0	0	0	0	0	0	0	0	0	0	0	0	0	0	0	0	0
Itaiw_v1_scaffold_11_g09692	10.9391	14.6738	9.81453	10.2371	12.9796	6.15464	7.45736	13.0554	7.6041	7.07231	5.64818	10.1891	13.8885	9.74791	9.47008	11.6991	19.1171	14.0565	10.4279	12.9229	3.11867
Itaiw_v1_contig_61_g43954	33.8372	4.44231	56.6736	32.0069	12.4057	4.28866	18.3428	99.3743	29.4168	17.2176	15.7668	34.6183	73.8344	34.7405	25.7426	13.6151	14.9691	13.4098	11.1275	9.17296	20.388
Itaiw_v1_scaffold_3_g04004	0	0.401683	1.37782	0	1.34789	1.29224	0.996081	0.709115	0.684273	0	1.05843	2.1569	0.653781	0	0	0	0	0.239137	0	0	0
Itaiw_v1_scaffold_68_g33273	0	0	0	0	0	0	0	0	0	0	0	0	0	0	0	0	0	0	0	0	0
Itaiw_v1_scaffold_34_g22323	10.6345	7.99694	6.57054	13.8097	19.8901	9.47158	9.63518	10.564	10.0221	14.6899	8.73576	10.8133	7.55428	5.91232	10.3904	28.7287	29.4602	26.3526	28.2663	24.1195	1.94745
Itaiw_v1_scaffold_20_g15050	20.775	12.1366	11.4809	16.9316	22.2916	13.0187	18.1455	14.9043	22.2384	18.6791	18.7424	20.0016	19.2677	13.6309	18.0397	29.6412	19.682	33.286	29.0094	32.426	21.3101
Itaiw_v1_contig_616_g47482	0.844719	0.140283	0.529789	0	0.473182	1.08934	1.1674	0.818426	1.12282	0.957717	1.75757	1.41903	0.89096	0.388281	1.12034	1.27216	1.24306	0.478486	1.57735	1.59227	0.947807
Itaiw_v1_contig_345_g46574	0	0	0	0	0	0	0	0	0	0	0	0	0	0	0	0	0	0	0	0	0
Itaiw_v1_scaffold_40_g24777	0.805025	0.476793	0.351529	0	0	0	0	0	0	0.847548	0.345131	0	0.250133	0	0	0	0	0	0	0	0
Itaiw_v1_scaffold_60_g31513	10.5543	22.9435	10.0709	16.0988	17.206	15.4849	45.9738	22.5021	27.5766	46.1645	16.9144	42.9393	24.9055	15.4199	10.572	14.4634	9.51386	23.5306	12.7406	22.5849	11.0451
Itaiw_v1_scaffold_3_g03795	0	0	0	0	0	0	0	0	0	0	0	0.345942	0	0	0.967725	1.08488	1.39793	0	0	1.47013	0
Itaiw_v1_scaffold_91_g36822	0.741999	0.726478	0.503172	0.217998	0	1.28206	1.00571	0.298007	1.1759	0.753783	0.870106	1.23727	0.358141	0.750847	0.383261	1.43276	0.251275	0	0	0	0.18572
Itaiw_v1_scaffold_101_g38028	0	0	0	0	0	0	0	0	0	0.130057	0	0.019312	0	0	0	0	0	0	0	0	0
Itaiw_v1_scaffold_16_g12540	1.6288	4.36228	5.72187	0.295784	7.65484	1.94175	6.6472	3.8793	2.37287	3.05564	3.65874	4.15838	4.25352	0.814056	4.10236	9.8265	1.41875	5.69136	2.574	7.08939	3.67745
Itaiw_v1_scaffold_131_g40291	1.18969	0	0.277651	0	0.494104	0.787012	0.750402	0.227426	2.15771	0.981952	0.738361	8.89993	0	0	0	0	0.499434	0.35858	0.363999	0	0.856298
Itaiw_v1_scaffold_11_g09530	13.9365	4.42905	13.5048	2.58233	5.04305	0	16.0525	10.7488	7.2329	15.2078	5.43246	12.0639	6.59185	1.49736	4.06679	7.04995	1.81826	0.400568	0.530215	5.24204	0.449499
Itaiw_v1_scaffold_54_g29859	7.36122	10.4123	6.7216	3.57944	6.8324	15.2035	8.46395	1.59136	8.91778	14.8071	6.76211	5.87471	4.18849	7.88344	4.49447	3.70181	1.33042	0	1.9656	3.95034	2.14715
Itaiw_v1_scaffold_24_g17297	0	0	0.497812	0	0	0	0	0	0	0	0	0	0	0	0	0	0	0	0	0	0
Itaiw_v1_contig_288_g46275	2.08449	0	0	1.64275	0	3.03367	0	1.90998	0	0	0	1.91845	2.30081	0.522558	0	2.04063	9.29414	10.732	3.41857	0	4.08758
Itaiw_v1_scaffold_25_g17756	0	0	0	0	0	0	0	0	0	0	0	0	0	0	0	0	0	0	0	0	0
Itaiw_v1_scaffold_38_g24223	4.19678	4.58432	7.84398	0.966372	1.28818	10.3125	4.38206	5.37989	2.85894	3.53874	3.84681	4.52777	1.85544	2.21512	0.368707	1.21018	2.62037	1.05016	1.89901	0.714026	0.894518
Itaiw_v1_scaffold_7_g06909	0	0	0	0	0	0	0	0	0	0	0	0	0	0	0	0	0	0	0	0	0
Itaiw_v1_scaffold_9_g08408	16.9828	4.12192	2.29129	16.1299	13.922	0	1.95748	6.40759	5.77315	13.7215	0	7.35753	0	4.23601	1.70726	5.99283	5.82357	6.83633	0	11.965	0.381522
Itaiw_v1_scaffold_26_g18180	0	0	0	0	0	0	0	0	0	0	0	0	0	0	0	0	0	0	0	0	0
Itaiw_v1_scaffold_11_g09449	41.7557	25.1523	36.7152	9.54232	11.947	20.9735	18.4053	9.16481	7.90397	34.6536	20.2452	34.5031	26.1597	6.4359	9.41303	16.5711	8.80315	11.8909	2.72095	8.81549	21.9738
Itaiw_v1_scaffold_23_g16884	0	0.956505	0.317878	0.678873	0.939245	2.46993	0.547747	0.960151	0	1.76778	0.438687	1.0893	0	1.95758	0.487644	0	0.65956	1.61252	2.84712	0	3.58342
Itaiw_v1_contig_66_g44030	0.146132	0.116837	0.107851	0.242405	0	0	3.68345	0	0	0	0.174322	0.132837	0	0	0	0	13.771	0.488507	0.495463	0.727163	0
Itaiw_v1_scaffold_39_g24384	20.2454	11.2685	11.2696	75.3176	27.45	11.4811	16.6205	73.2805	19.0591	41.1355	16.2593	54.2916	124.806	52.0622	59.918	37.4138	66.4881	22.6225	35.4346	100.33	26.9295
Itaiw_v1_scaffold_9_g07915	8.28369	7.14215	7.22663	7.5101	11.8826	9.32748	10.0323	10.0884	12.1638	10.0148	11.3337	10.659	10.0136	13.2845	5.5745	9.74729	7.25584	9.12988	8.19263	5.96759	6.48784
Itaiw_v1_scaffold_7_g06583	0	0.535063	0	0	0	0	1.21713	2.82235	0	1.15986	1.03164	0	0	0	0	0	3.33365	0	0	0	1.61596
Itaiw_v1_scaffold_1_g01266	11.9634	0.767099	1.10537	2.1126	2.37012	2.68805	2.79951	0.282446	0.706113	1.3338	2.49616	2.21288	1.36114	1.10825	1.1008	0.56668	0.280183	10.9478	11.6771	1.36208	0
Itaiw_v1_scaffold_84_g35968	0	0	0	0	0	0	0	0	0	0	0	0	0	0	0	0	0	0	0	0	0
Itaiw_v1_contig_3_g41384	0	0	0	0	0	0	0	0	0	0	0	0	0	0	0	0	0	0	0	0	0
Itaiw_v1_contig_403_g46834	0	0.30688	12.77	9.93011	16.8334	15.5348	13.8357	25.8802	0	2.65415	3.28487	23.4875	11.2305	10.602	28.3394	8.13839	23.5407	0	2.86168	1.82151	1.30606
Itaiw_v1_scaffold_44_g26319	0	0	0	0.0227	0	0	0	0	0	0	0.063305	0.055106	0	0	0	0	0	0	0.123474	0	0
Itaiw_v1_scaffold_50_g28632	3.62179	1.89072	2.97427	0.627446	1.68991	3.26957	0.190983	0.802624	2.1417	3.38456	0.687362	1.12512	0.757102	2.9443	0.79839	0.892528	0.60242	0.417056	0	0.430696	1.43502
Itaiw_v1_scaffold_24_g17119	22.5978	20.3603	32.6464	22.7027	21.6081	38.846	37.3508	69.2668	33.5061	32.1721	38.1131	51.3885	30.8058	36.2153	25.1904	26.2923	30.8636	10.2723	10.0234	21.2695	16.4835
Itaiw_v1_scaffold_93_g37130	0	0.17329	0.276096	0	1.20545	0	0	0.382787	0.593042	0	0.769775	0.965266	0	0.160804	0.191744	0	0	0	1.40443	0	0
Itaiw_v1_scaffold_24_g17248	0	0	9.35248	0	0	0	0	0	0	0	0	0	0	0	0	6.41371	0	0	0	0	0
Itaiw_v1_scaffold_30_g20723	1.84279	1.79404	2.14003	0.91968	0.562693	5.86622	3.04575	3.75671	3.58716	5.79849	3.18163	3.57956	1.6938	2.12089	0.950161	0.621382	0.913595	0.805205	0.816476	1.22819	3.42377
Itaiw_v1_scaffold_36_g23590	0.21415	0.666042	3.65258	2.69442	0	0.396073	0.261303	0	0.190344	0	0.248117	0	0	0	0	1.56592	0	0.444102	0	0.142065	0
Itaiw_v1_scaffold_20_g15076	1.17152	0.542199	1.03901	0	1.53153	2.14215	1.94816	0.938559	1.64871	1.35416	0.747732	2.00486	1.54588	0.396912	0.519083	0.36641	0	0.537332	0	0.167245	0
Itaiw_v1_scaffold_69_g33613	1.47175	1.78652	0.996695	1.26291	0	0.754977	0	0.174737	0.160281	0.800459	0.174964	0.61268	0	0	0	1.38583	0	1.06207	0.176761	0.568225	2.02337
Itaiw_v1_scaffold_30_g20512	0	0	0	0	0	0	0	0	0	0	0	0	0	0	0	0	0	0	0	0	0
Itaiw_v1_scaffold_81_g35639	0.678724	0.88283	1.28983	2.46829	1.08695	2.96873	2.3877	3.35551	1.31546	0.920666	0.77176	0.912126	0.314239	2.10628	0.41065	0.599227	3.26471	0.360996	2.32501	0.051118	0.285306
Itaiw_v1_scaffold_13_g10901	66.7654	72.1104	40.7607	13.0505	24.1567	44.4541	35.0541	29.0049	31.215	45.8868	45.8385	48.0854	17.5943	53.2401	28.8603	38.1815	31.5682	33.974	40.2919	48.0086	36.172
Itaiw_v1_scaffold_26_g18447	3.72012	2.40495	4.20924	3.67787	5.16157	4.92173	8.90149	6.75167	6.0614	7.86192	9.41167	9.70506	5.28657	4.3361	5.26103	7.05949	3.31485	4.18265	7.22676	7.23719	4.9127
Itaiw_v1_scaffold_150_g41537	0	0	0	0	0	0	0	0	1.60455	0	0	0	0	0	0.410006	0	0	0	0	0.141802	2.52685
Itaiw_v1_scaffold_3_g03902	0	0	0	0	0	0	0	0	0	0	0	0	0	0	0	0	0	0	0	0.117783	0
Itaiw_v1_scaffold_8_g07276	0	0	0	0	0	0	0	0	0	0	0	3.08705	0	0	0	0	0	0	0	0	0
Itaiw_v1_scaffold_4_g04520	69.6686	39.5974	27.318	25.092	31.4247	46.6565	64.7593	57.6292	62.9834	59.6136	78.5313	42.7461	10.0171	24.915	32.7113	69.8439	95.0084	144.625	156.369	205.437	198.003
Itaiw_v1_contig_2_g41052	0	1.87498	0	0	0	0	2.8424	0	0	0	0	2.10916	0	0	0.652277	0	0	0	0	0	0
Itaiw_v1_contig_33_g43325	0	1.29269	0	0	0	0	0	0	11.4034	0	0.265094	0	0	0	0.073609	0	0	0.258456	0	0	0
Itaiw_v1_scaffold_1_g01462	0	0	0	0	0	0	0	0	0	0	0	0	0	0	0	0	0	0	0	0	0
Itaiw_v1_contig_154_g45262	3.3215	1.74094	2.19701	0.478651	2.29885	0.177384	2.44744	0.868682	1.22061	0.109086	3.4466	2.46434	0.308481	0.922856	2.8565	3.76914	2.77095	1.45115	1.87239	0	1.20931
Itaiw_v1_scaffold_32_g21286	0	0	0	0	0	0	0	0	0	0	0	0	0	0	0	0	0	0	0	0	0
Itaiw_v1_scaffold_30_g20721	60.362	47.6946	43.2237	53.518	71.0754	39.2055	55.487	72.6864	67.6755	56.0828	54.4729	50.4665	42.5518	38.037	38.5499	57.0242	81.2314	80.4527	129.73	71.4224	110.426
Itaiw_v1_contig_204_g45689	0	0	0	0	0	0	0	0	0	0	0	0	0	0	0	0	0	0	0	0	0
Itaiw_v1_scaffold_59_g31281	0	0	0	0	0	0	0	0	0	0	0	0	0	0	0	0	0	0	0	0	0
Itaiw_v1_scaffold_129_g40160	0	0	0.155594	0	0	0	0	0	0	0	0	0.041189	0.207529	0	0	0	0	0	0	0.212853	0
Itaiw_v1_scaffold_65_g32864	23.8455	22.7887	11.0859	14.7417	21.2457	17.3897	23.29	66.0468	45.8202	36.216	15.8578	27.2553	28.1963	15.6114	19.933	47.1094	32.1021	21.3955	33.4573	0.893189	29.4253
Itaiw_v1_scaffold_3_g03306	0	0	0	0	0	0	0	0	0	0	0	0	0	0	0	0	0	0	0	0	0
Itaiw_v1_contig_20_g42904	0	0	0	0	0	0	0	0	0	0	0	0	0	0	0	0	0	0	0	0	0
Itaiw_v1_scaffold_24_g17075	0	0.062996	0	0	0	0	0	0	0	0	0	0	0	0	0.308695	0	0	0	0	0	0
Itaiw_v1_scaffold_17_g13052	1.30103	0.211987	1.00655	0	0	0.313152	0	1.40394	0.915316	2.32731	1.86681	2.64571	0	0	0.560808	0.751849	0	0.388193	0	2.27276	0
Itaiw_v1_contig_29_g43243	35.7945	25.9685	43.9448	7.18525	25.2944	75.0971	50.0529	13.3286	47.2806	40.2962	35.5165	49.5539	31.6066	22.991	24.9935	34.6527	11.8925	11.4899	4.19545	15.5085	10.5636
Itaiw_v1_scaffold_3_g03279	0	0	0	0	0	0	0	0	0	0	0	0	0	0	0	0	0	0	0	0	0
Itaiw_v1_scaffold_25_g17836	4.70681	0.789577	5.83998	12.2616	9.35936	9.69324	17.1186	13.663	17.0742	21.3435	20.1605	24.4797	18.9998	25.1064	23.4931	21.4954	10.2516	5.89529	8.51915	10.7474	34.9416
Itaiw_v1_scaffold_13_g11024	0	0	0	0	0	1.75302	0	3.83312	0	0	2.48134	0	0	0	0	0	0	0.597952	0	0	0
Itaiw_v1_contig_583_g47408	5.47009	2.8649	3.48447	1.96088	3.08655	3.42481	5.33913	2.87004	4.65653	5.79413	3.82137	5.14538	2.6785	2.61903	2.6857	2.05205	2.03652	2.6307	1.22823	3.49685	2.02401
Itaiw_v1_contig_13_g42564	3.76555	4.67009	5.79212	4.73756	8.77217	6.06427	11.5652	3.49822	7.17822	0	3.38608	8.46675	7.25806	4.96967	7.08693	4.57555	6.87478	8.53655	6.15184	6.79519	0
Itaiw_v1_scaffold_35_g22976	1.11032	0	0.819378	0	0	0	0	8.61645	0	0.466256	1.30865	0.242564	0	2.0781	0	3.54699	0.492056	6.21993	3.81027	0	4.96659
Itaiw_v1_scaffold_32_g21244	0	0	0	0	0	0	0	0	0	0	0	0	0	0	0	0	0	0	0	0	0
Itaiw_v1_scaffold_16_g12334	58.4282	54.3846	81.0885	112.916	101.725	115.328	170.462	56.942	233.022	261.889	151.04	270.623	143.882	92.7978	88.2832	85.734	65.4077	68.494	112.245	45.0407	91.4133
Itaiw_v1_scaffold_102_g38080	0.535909	1.73146	0.329944	0	7.877	20.3136	12.7838	9.03646	8.5824	1.4557	22.6203	28.9905	16.4722	7.1894	0.391718	0.300221	10.6344	5.96963	3.98865	11.1169	0.204162
Itaiw_v1_scaffold_10_g08622	3.43953	9.98318	14.4808	8.54781	16.1251	14.7403	10.8269	7.39555	14.2092	19.6068	11.4089	22.0065	15.8913	8.93002	21.2405	16.2172	7.28612	2.75417	11.5854	7.19035	11.4991
Itaiw_v1_scaffold_1_g01468	1.19138	3.12403	1.99862	8.53551	16.5454	0	13.975	495.136	11.2376	0	8.60411	17.3796	8.17409	12.6407	13.9512	18.3749	7.6714	3.83775	7.38654	28.607	3.2365
Itaiw_v1_scaffold_83_g35784	14.335	12.9313	9.26887	6.43737	10.1754	39.6312	26.2514	15.9092	22.2445	15.8736	13.9911	14.8025	4.9577	5.88587	13.5106	3.17867	13.6883	2.38503	14.1489	9.21164	10.0738
Itaiw_v1_scaffold_147_g41338	1.70974	3.39552	3.23247	7.58256	4.05912	3.52605	4.88016	7.43037	5.62266	4.31782	6.67497	5.28627	5.58697	0.67643	6.53918	8.39497	5.92994	4.81716	17.901	5.38371	9.11378
Itaiw_v1_scaffold_3_g03153	2.51487	2.45188	2.27193	2.57394	4.73141	5.36864	7.15389	5.22019	4.14038	2.70282	2.9807	5.92241	1.56456	0.914591	5.28407	5.73343	7.28663	4.48727	2.96871	6.36108	2.14657
Itaiw_v1_scaffold_56_g30329	0.993859	2.21397	1.20893	0.308631	2.43515	1.40736	2.38516	2.08243	3.04304	4.03261	4.07005	4.1491	0.975526	1.00903	1.88447	0	0	1.1851	0	0.916403	1.74948
Itaiw_v1_scaffold_19_g14025	0	0	0	0	0	0	0	0	0	0	0	0.801953	0	0	0	0	0	0	0	0	0
Itaiw_v1_scaffold_17_g13376	0	0.550406	0.599331	0	0	1.24942	1.74948	0.622967	0.295801	0.43894	1.02407	1.97814	0.140295	0.226597	0.305123	0.667253	0	0.437984	0	0.224585	0
Itaiw_v1_scaffold_121_g39717	11.4919	9.2269	14.249	5.95359	10.5442	14.6339	16.2578	12.3714	14.6625	18.9811	17.3322	14.226	7.71115	13.4161	8.09835	8.4673	15.1485	7.62288	5.27184	7.0423	10.306
Itaiw_v1_scaffold_44_g26309	0	0	0	0	0	0	0	0	0	0	0	0	0	0	0	0	0	0	0	0	0
Itaiw_v1_scaffold_12_g10549	3.27682	0	2.29248	5.06525	0	6.00431	5.0831	3.71468	6.99252	0	5.23772	3.63525	0	0	1.63187	5.201	0	6.19485	4.15602	2.58324	6.09349
Itaiw_v1_contig_233_g45900	0	0	0	0	0	0	1.54206	0	0.633071	2.07091	0.402591	0.157867	0	0	0	0	0	0	0	0.376784	0.682216
Itaiw_v1_scaffold_47_g27528	28.9494	21.4384	30.6702	44.5325	39.0822	42.2752	32.1943	27.2273	38.2689	36.0213	50.6988	40.8636	30.0974	64.1224	42.5363	45.146	48.8087	21.7738	34.3977	20.8291	73.8243
Itaiw_v1_contig_518_g47236	0	0	0	0	0	0	0	0	0	0	0	0	0	0	0	0	0	0	0	0	0
Itaiw_v1_scaffold_60_g31508	0	0	0	0	0	0	0	0	0	0	0	0	0	0	0	0	0	0	0	0	0
Itaiw_v1_scaffold_11_g09631	5.52643	2.86104	4.42097	4.87323	4.94771	4.9405	4.71878	4.98753	11.1141	11.5636	7.08089	9.53898	3.27264	1.24819	1.53945	4.09762	6.03135	3.6399	7.17666	5.84674	6.93532
Itaiw_v1_scaffold_26_g18212	0	0	0	0	0	0	0	0.223347	0	0	0	0.092236	0	0.089268	0	0	0	0	0	0	0
Itaiw_v1_scaffold_31_g21092	1.10768	1.73243	0	2.07768	4.45979	0.05695	4.10513	3.12311	0.583845	1.51178	1.55619	1.14805	1.59847	5.42319	4.9572	10.2599	0	1.18789	2.68063	2.31881	0
Itaiw_v1_scaffold_96_g37458	4.13392	0.723847	3.12502	5.41198	1.45014	2.3477	2.07359	9.59462	0.646988	5.92168	6.20761	1.88857	1.26606	0.221412	1.14638	8.38819	1.88478	10.5121	11.9538	1.83552	3.94875
Itaiw_v1_scaffold_105_g38510	0	0	0	0	0	0	0	0	0	0	3.76785	0	0	0	0	0	0	0	0	0	0
Itaiw_v1_scaffold_51_g29084	12.1504	17.7649	20.4802	42.2658	45.238	40.5899	68.4293	63.1676	40.4793	41.5778	55.4116	60.6198	44.0505	69.5001	31.4216	53.91	11.2116	17.7983	12.606	12.5742	18.3983
Itaiw_v1_scaffold_40_g25018	1.55093	1.81488	1.07343	1.20011	1.30145	1.63772	5.96136	2.79097	2.70048	3.88402	3.8735	4.68808	3.00481	1.57929	1.51124	3.40024	2.74842	1.23206	1.17695	3.42601	0.725634
Itaiw_v1_scaffold_140_g40920	36.9984	43.2735	41.9954	93.4714	72.768	37.8726	52.2321	77.263	68.3399	52.5171	32.1007	52.1423	103.256	68.6819	197.612	91.8014	74.1597	24.6202	29.1672	44.8065	137.384
Itaiw_v1_scaffold_27_g18946	1.35196	0.573532	2.20567	0.788045	1.53463	3.78388	3.97582	3.93143	1.71075	5.92861	3.31561	3.58813	2.07826	0.970709	0	0.467987	0	1.97488	1.66359	1.61503	0.994941
Itaiw_v1_scaffold_40_g24937	0	0	0	0	0	0	0	0	0	0	0	0	0	0	0	0	0	0	0	0	0
Itaiw_v1_contig_351_g46613	0	0	0	0	0	0	0	0	0	0	0	0	0	0	0	0	0	0	0	0	0
Itaiw_v1_scaffold_36_g23457	6.4626	0	8.91293	0	0	3.02536	1.14929	0	0	0	1.94771	0	0	0	0	3.39346	0	0	0	0	0
Itaiw_v1_scaffold_11_g09702	0.555714	1.80043	2.08693	1.54973	2.53423	2.32344	3.93847	3.42618	2.46156	1.44143	2.939	5.34072	2.2375	3.86618	8.01033	7.88554	10.8369	3.5361	10.8513	5.29369	7.38761
Itaiw_v1_scaffold_156_g41771	0	0	0	0	0	0	0	0	0	0	0	0	0	0	0	0	0	0	0	0	0
Itaiw_v1_contig_38_g43484	12.3474	11.7281	4.19694	8.01396	13.0911	18.548	21.4135	27.2913	21.5962	14.7165	19.1648	13.7848	8.32043	12.2072	11.2597	10.9055	7.90457	6.1635	12.8479	12.8404	29.5441
Itaiw_v1_scaffold_17_g12884	6.71487	4.04948	5.41841	5.59919	8.5108	6.63399	11.264	10.6461	11.5606	15.9061	11.8979	16.7729	9.27095	5.76389	7.11631	6.33397	5.18729	4.71511	4.8486	6.15823	9.8078
Itaiw_v1_scaffold_80_g35564	2.88497	2.40887	8.55189	3.76746	2.18755	2.08891	9.13771	2.7692	6.04826	2.12234	3.33584	4.46372	4.21807	4.73978	4.92676	3.23155	1.11274	2.9093	4.7575	1.05761	13.6617
Itaiw_v1_scaffold_23_g16750	0	0	0	0	0	0	0	0	0	0	0	0	0	0	0	0	0	0	0	0	0
Itaiw_v1_scaffold_32_g21547	20.8959	19.3354	20.1366	40.1558	43.0568	27.3761	31.508	27.384	28.9945	35.5961	32.9044	34.8229	35.6726	30.3793	34.2403	51.5918	41.9497	43.7826	50.2585	49.3287	36.0153
Itaiw_v1_scaffold_116_g39398	0	0.614834	0	0	0	0	0	0	0	0	0	0	0	0	0	0	0	0	3.79458	3.12618	2.12334
Itaiw_v1_scaffold_67_g33151	0	0	0	0	0	0	0	0	0	0	0	0	0	0	0	0	0	0	0	0	0
Itaiw_v1_scaffold_63_g32335	0	0	0	0	0	0	0	0	0	0	0	0	0	0	0	0	0	0	0	0	0
Itaiw_v1_scaffold_110_g38841	13.3051	14.8118	12.6009	11.492	14.1479	4.53124	33.0753	26.4589	45.9062	34.8689	8.34564	38.0744	14.5352	10.9514	13.2733	10.4087	4.54906	12.9463	1.87168	8.19351	17.9533
Itaiw_v1_scaffold_16_g12276	9.47376	7.72966	3.80031	3.34402	1.88768	13.5594	3.50697	9.42145	16.2455	7.86362	10.1548	2.89677	3.51113	7.13244	1.77273	1.15253	1.86248	2.49372	1.54985	3.25368	10.5904
Itaiw_v1_scaffold_60_g31587	0	0	0	0	0	0	0	0	0	0	0	0	0	0	0	0	0	0	0	0	0
Itaiw_v1_scaffold_2_g01959	24.6652	4.28588	13.2782	17.1097	5.70597	7.11895	6.23297	10.4847	3.2707	13.0892	32.9829	7.215	13.7951	32.1385	3.3827	10.7618	29.6167	12.7229	43.0389	10.8016	62.8745
Itaiw_v1_scaffold_15_g12063	0	0	0	0	0	0	0	0.329061	0	0	0	0.39497	1.6329	0	0.114918	0	0	0	0	0	0
Itaiw_v1_scaffold_7_g06702	0.514791	0.125877	0.474068	0.327413	0.401083	0.259707	1.0758	0.916467	1.13458	0	0.467586	3.32931	0.15973	0	0.041019	0	0	0	1.15054	0.963174	0
Itaiw_v1_scaffold_4_g04540	20.9693	28.0789	40.1856	39.98	69.8054	166.276	127.42	67.6286	138.979	128.572	72.862	106.598	28.3479	28.6893	22.9203	11.3673	7.55687	6.10654	5.04009	7.98222	12.0181
Itaiw_v1_scaffold_141_g40928	0.916333	0.618856	1.29432	2.72191	1.50087	1.24399	2.86425	1.51271	1.74153	1.79761	3.00376	4.47328	3.58783	2.90808	5.69373	6.49353	3.39152	1.63925	2.69007	2.78213	1.59842
Itaiw_v1_scaffold_31_g21130	44.7689	23.6534	84.6232	74.2477	47.6305	35.5677	96.7715	73.3399	72.5609	83.4816	86.5984	47.893	48.4673	65.7099	35.3904	47.437	23.7805	60.9085	33.7398	69.7805	34.7215
Itaiw_v1_scaffold_57_g30708	10.2394	8.59122	9.94612	9.71205	17.3267	16.9848	15.7602	14.2398	14.8463	15.841	12.6618	19.6959	6.49016	8.28546	7.57436	8.22761	11.9914	11.5735	8.37404	8.84883	6.40348
Itaiw_v1_scaffold_97_g37489	10.5569	8.50264	9.23913	13.364	12.8754	17.3381	12.9456	9.21229	10.202	9.20996	10.1053	12.3815	10.6949	5.18697	8.53926	8.61682	9.03985	6.39242	8.94547	6.70887	4.92704
Itaiw_v1_scaffold_13_g11225	0	0.117613	0	0	0	0	0	0	0	0	0	0	0	0	0	0	0	0	0	0.141621	0
Itaiw_v1_scaffold_80_g35542	14.057	6.8689	8.93434	6.64012	11.88	14.0759	11.5585	1.81597	11.4712	31.1495	2.47411	5.1972	7.45664	16.1073	6.58382	12.1908	6.36863	2.01995	2.37357	2.71646	6.76348
Itaiw_v1_scaffold_47_g27342	4.85052	3.02441	4.8023	4.44591	8.60244	11.4632	16.3357	9.43493	15.2447	12.8132	12.4312	17.9476	11.809	7.91043	3.76359	4.8376	3.15274	3.07692	6.75892	5.73961	5.22566
Itaiw_v1_scaffold_15_g12216	2.61561	0	1.61184	0	2.81383	0	0	2.5839	0	0	1.8731	0	0	0	3.97577	0	0	0	0	0	0
Itaiw_v1_scaffold_4_g04124	0.721992	2.47874	4.24225	0.239327	0.235188	0	0	0	10.4436	0	0	0	2.44541	4.99267	0.50605	2.14951	4.25107	3.86583	0	0	9.18553
Itaiw_v1_scaffold_57_g30602	0.578343	1.09375	0.623855	1.13088	0	1.75542	4.67336	1.20368	1.61851	1.13832	8.08985	11.5881	2.05972	7.88308	6.38405	1.4829	1.76033	2.64581	2.39761	10.4552	28.6985
Itaiw_v1_contig_110_g44741	0.523008	0.914636	0	0	0	0	0	0	0	0	0	0.499392	0	0.463971	0	3.11423	1.30653	1.11982	2.3666	0	0
Itaiw_v1_scaffold_55_g30165	4.73632	4.84611	0.747104	0	5.58019	0.848035	3.89531	0.909101	0	1.72186	7.22719	19.4205	1.26097	15.3597	3.87001	6.12159	5.11172	0	0	0	0
Itaiw_v1_scaffold_53_g29569	3.96839	3.59564	3.08202	3.32306	3.29901	1.0548	5.61057	5.91535	4.01706	4.73143	3.01431	0.874395	3.12183	4.44547	4.47136	7.84836	8.78342	4.55472	5.39815	2.51797	6.27339
Itaiw_v1_scaffold_1_g00699	0	0	0	0	0	0	0	0	0	0	0	0	0	0	0	0	0	0	0	0	0
Itaiw_v1_scaffold_36_g23262	0	0	0	0	0	0	0	0	0	0	0	0	0	0	0	0	0	0	0	0	0
Itaiw_v1_scaffold_3_g03236	0	0	0	0	0	0	0	0	0	0	0	0	0	0	0	0	0	0	0	0	0
Itaiw_v1_scaffold_124_g39922	18.4739	14.6156	16.5458	10.8501	47.5511	26.3863	42.5276	21.3808	40.3363	57.1974	24.831	45.018	20.071	28.1318	29.7605	27.8767	8.84931	19.1808	10.2932	11.3308	22.3394
Itaiw_v1_scaffold_17_g12950	0	0	0	0	0	0	0	0	0	0	0	0	0	0	0	0	0	0	0	0	0
Itaiw_v1_scaffold_99_g37778	0	0	0	0	0	0	0	0	0	0	0	0	0	0	0	0	0	0	0	0	0
Itaiw_v1_scaffold_1_g00150	31.1394	31.9153	22.7993	8.82312	9.89486	27.9753	15.1221	13.3384	7.41598	5.18199	10.955	14.0291	12.499	10.5263	10.5442	13.8713	22.3062	23.3087	13.8491	16.1469	17.9302
Itaiw_v1_scaffold_81_g35605	1.4307	2.11742	0.6401	2.41618	0.964139	0.681252	2.55519	3.22649	1.79933	1.50612	4.46499	2.78893	3.73701	8.76008	3.1016	10.2097	1.51909	1.88454	1.09005	1.79066	1.08973
Itaiw_v1_contig_334_g46516	0	0	0	0	0	0	0	0.933482	0	0	0	0.614095	0	0	0	0	0	0	0.525434	0	2.56312
Itaiw_v1_scaffold_71_g34087	1.43907	0	2.19278	0	0.144411	0	0	3.11183	6.07653	0	0.191871	0.31863	0	0	0.759088	0	0.905611	0.083538	0.230323	0	0
Itaiw_v1_scaffold_87_g36376	0	0	0	0	0	0	0	0	0	0	0	0	0	0	0	0	0	0	0	0	0
Itaiw_v1_scaffold_49_g28342	19.302	13.7925	25.2397	22.246	34.5676	55.2529	54.8285	21.9319	55.032	55.6953	36.3927	57.42	42.4263	54.9866	33.5585	22.0517	20.381	20.0784	28.269	19.5678	21.5297
Itaiw_v1_scaffold_20_g14805	47.8697	46.0042	72.7589	66.0356	58.3913	130.314	106.244	58.2602	80.8925	103.14	55.2642	82.9806	67.7927	87.2558	27.4916	40.4608	33.581	27.8319	28.9286	22.8911	55.5597
Itaiw_v1_scaffold_7_g07112	0	0	0	0	0	0.157402	0	0	0	0	0	0	0	0	0	0	0	0	0	0	0
Itaiw_v1_scaffold_43_g26143	1.93302	4.74479	4.91508	1.91537	6.44424	7.80838	8.99199	5.52269	12.3737	11.3396	8.48599	9.02359	7.30572	4.70086	10.9083	6.03389	2.52762	5.23376	2.94857	1.32424	4.52076
Itaiw_v1_contig_278_g46211	8.46408	3.59108	9.48289	4.15325	7.09488	12.2122	12.038	5.64936	10.5415	17.4272	10.0698	14.366	6.90996	9.10689	4.03408	5.60651	6.41046	6.09248	6.12992	6.07004	6.55461
Itaiw_v1_scaffold_42_g25659	1.24866	0.984574	1.51249	0	1.70541	2.69376	4.81669	2.1799	9.12855	7.00178	2.97308	4.75421	1.99562	3.75486	4.0538	4.51048	0	2.81247	0	1.25388	3.98756
Itaiw_v1_scaffold_39_g24560	6.87943	5.38087	10.1419	5.87932	12.1543	15.4938	14.4272	14.6124	23.7396	26.3166	16.1943	24.2034	8.89285	6.1254	7.832	5.31493	1.33661	3.77558	3.66358	3.37486	12.3728
Itaiw_v1_scaffold_38_g24205	0.464952	0	0	0	0	0	0	0	0.682296	0	0	0.474481	0	0	0	0	0	0	0	0	0
Itaiw_v1_scaffold_13_g10971	2.18466	1.96276	1.53333	2.35945	3.28943	2.26103	3.59807	3.48993	5.8281	2.90417	2.52278	3.14695	1.98649	2.56396	1.64969	2.83748	1.32194	3.54113	4.12699	2.73563	1.81684
Itaiw_v1_scaffold_28_g19761	20.9147	12.5797	18.4115	25.0325	27.7614	30.8508	40.1867	23.662	51.6935	43.3331	43.3256	48.1517	24.461	39.5057	27.7725	22.9635	16.2324	14.2507	12.7962	14.2114	26.9763
Itaiw_v1_scaffold_26_g18440	0	0	0	0	0	0	0	0	0	0	0	0	0	0	0	0.89098	0	0	0	0	0
Itaiw_v1_scaffold_39_g24599	0	0	0	0	0	0	0	0	0	0	0.464623	1.50964	0	0	0	1.17162	0	0	0	0	0
Itaiw_v1_scaffold_8_g07633	1.07984	0.848682	2.00643	0.72332	0.209344	3.88095	0	1.62963	3.69659	2.06982	0.881442	1.08895	0	0.222413	2.00531	3.95144	0	0.508467	0.402101	2.42262	0
Itaiw_v1_scaffold_13_g11065	1.56384	1.17066	0.587084	0.32489	0.687836	1.16112	0.109271	0.345793	0.948025	0.65612	0.796091	1.31684	0.74907	0.152051	0.555308	0.646915	0.457155	1.55784	1.05853	1.77222	0.794904
Itaiw_v1_contig_295_g46318	8.53755	5.83346	7.75593	5.11205	4.42735	13.1495	8.84886	6.05311	10.4618	7.11456	6.12868	6.43276	4.33613	3.27724	2.82541	6.0964	3.16885	3.99087	5.553	5.98559	10.9718
Itaiw_v1_scaffold_12_g10357	2.67736	2.96296	3.84528	8.13592	9.63566	8.63981	9.34836	3.12477	13.8445	16.8154	19.3478	10.3417	8.51333	12.7108	7.17092	7.28922	5.89673	1.86871	3.44808	1.35616	7.08026
Itaiw_v1_scaffold_16_g12749	0	0	0	0	0	0	0	0	0	0	0	0	0	0	0	0	0	0	0	0	0
Itaiw_v1_scaffold_13_g11110	0.86261	2.03415	1.44459	0.643198	1.92987	4.2271	3.91616	0.818971	1.87563	5.24894	3.49766	2.24233	0.711859	2.44033	0.573402	0.809301	1.4801	1.87933	1.20607	1.13111	2.81752
Itaiw_v1_scaffold_9_g08013	0	0	0	0	0	0	0	0	0	0	0	0	0	0	0	0	0	0	0	0	0
Itaiw_v1_scaffold_11_g09951	18.0298	21.2466	16.5652	20.388	11.3732	19.546	14.4355	10.4078	10.2257	12.0437	10.2751	12.0647	12.4764	16.1254	8.64288	11.0026	8.45426	7.4193	13.8364	12.2406	29.9674
Itaiw_v1_scaffold_56_g30419	4.34705	9.71005	7.8862	3.1633	2.47551	5.09396	6.07785	12.1174	4.26493	9.91785	6.00133	5.48527	7.66227	4.71545	2.15356	5.23969	4.57817	7.15992	11.0825	8.10966	3.24067
Itaiw_v1_scaffold_7_g06974	7.53002	13.0942	5.53723	8.82527	15.4496	5.03491	11.2485	12.8919	12.4189	16.8302	13.1939	20.0948	3.63287	7.8396	6.43747	11.6322	12.3276	6.18027	6.32401	13.6542	4.78526
Itaiw_v1_scaffold_61_g31849	4.16746	3.93548	4.49052	2.63359	3.96462	6.14069	7.08415	5.7465	7.10628	8.68411	7.67013	7.42542	1.90423	2.2872	3.07574	3.77678	4.06142	2.76717	3.14015	3.23659	8.96635
Itaiw_v1_scaffold_1_g00454	2.25536	1.14929	3.65293	3.33184	1.25137	1.12237	5.15863	0	7.8598	0	2.76721	0	1.69436	0	0	0	0	1.64907	0	0	0
Itaiw_v1_scaffold_58_g31019	16.3242	19.9515	11.7888	24.5741	15.0502	25.6009	24.8334	31.2709	18.6148	28.3279	23.0995	32.3696	47.6925	106.042	50.9621	40.0293	71.8914	28.6778	32.5584	21.0446	36.555
Itaiw_v1_scaffold_139_g40837	1.75666	1.21318	0.942566	0	0.375641	2.54689	1.73407	0	2.24412	0.882105	0.937888	0	0	0	0	0	0	0.407431	0	0.936819	0
Itaiw_v1_scaffold_19_g14143	10.3926	23.6954	15.6548	14.924	20.6248	20.7931	8.28584	16.006	19.7385	34.6464	26.7391	53.1831	15.3328	22.7106	38.9507	6.79084	7.01173	16.0813	31.8769	21.0256	9.52127
Itaiw_v1_scaffold_98_g37640	0	0	0	0	0	0	0	0	0	0	0	0	0	0	0	0	0	0	0	0	0
Itaiw_v1_scaffold_12_g10443	0	0	0	0	0	0	0	0	0	0	0	0	0	0	0	0	0	0	0	0	0
Itaiw_v1_scaffold_17_g13038	286.462	96.228	110.163	71.1524	77.3605	123.294	135.015	112.18	146.481	225.637	133.729	225.686	153.653	172.591	131.337	304.552	506.039	340.825	652.063	203.889	396.271
Itaiw_v1_contig_190_g45573	7.23496	5.89515	5.20432	2.79289	11.7505	6.03608	9.00632	10.1122	6.54634	22.9986	6.865	11.2109	8.17725	14.1351	13.4372	10.478	7.7633	9.62542	4.08694	7.28906	6.82639
Itaiw_v1_contig_71_g44115	15.6536	26.0087	29.1017	24.4878	16.9076	15.899	29.3429	47.9986	23.5662	45.7412	19.3099	42.0111	18.9095	22.3101	20.1742	26.6892	22.323	20.5446	25.7556	7.16977	23.7197
Itaiw_v1_scaffold_10_g08856	23.8103	23.2114	26.329	30.0961	30.6797	40.4579	43.8307	65.9507	52.7045	50.187	35.0679	49.6986	55.3269	62.7978	50.7503	35.0694	39.3088	33.1118	30.3097	37.9565	49.3808
Itaiw_v1_scaffold_7_g07116	5.67927	7.96453	10.3753	10.8004	8.90256	12.7756	21.434	15.5151	19.2011	26.8914	13.694	17.6029	7.59142	4.70966	6.46745	10.4058	3.69708	0	3.31757	4.17221	7.36997
Itaiw_v1_contig_52_g43810	17.8087	5.65311	7.92399	12.694	12.2894	39.079	22.3571	16.0431	10.976	17.5291	14.195	23.9715	10.9254	13.5764	6.55813	8.65822	7.57586	5.35952	11.5803	7.50539	20.069
Itaiw_v1_contig_586_g47417	7.35358	2.08388	2.28375	2.26168	1.74589	5.64979	6.15961	1.13078	0.915666	4.60381	1.24619	2.31918	0.320353	3.60403	0.114484	2.55327	2.54041	2.10046	1.28264	0.900583	1.31001
Itaiw_v1_scaffold_75_g34738	3.73334	2.2214	1.42969	1.56103	2.82206	0.425539	2.23641	0.659512	0.613577	3.1371	0.463103	1.98906	1.81449	1.70566	2.65666	2.46963	2.0293	4.1649	5.11829	3.04828	5.80884
Itaiw_v1_scaffold_25_g17742	0	0	0	0	0	0	0	0	0	0	0	0	0	0	0	0	0	0	0	0	0
Itaiw_v1_scaffold_4_g04845	0	0	0	0	0	0	0	0	0	0	0.093066	0	0	0	0	0	0	0	0	0	0
Itaiw_v1_scaffold_17_g13260	37.0713	13.1868	24.5827	18.4902	32.3477	41.7751	44.5867	22.4209	43.7282	59.8943	28.295	40.2464	33.9882	39.9733	45.0252	53.6055	18.4521	23.7162	17.1758	33.9401	37.7276
Itaiw_v1_contig_243_g45966	0	0	0	0	0	0	0	0	0	0	0	0	0	0	0	0	0	0	0	0	0
Itaiw_v1_scaffold_2_g02365	0	0	1.00888	0	0	1.50823	0	0	0	0	0	0	0	0	0	0	0	0	0	0	0
Itaiw_v1_scaffold_2_g01752	74.6562	43.5542	68.2546	50.313	57.152	96.0732	87.7074	66.6077	113.102	72.294	73.2064	80.9531	37.0347	27.3316	58.4535	51.0695	38.1501	54.5497	94.5256	38.8934	78.9625
Itaiw_v1_contig_713_g47706	0	0	0	0	0	0	0	0	0	0	0	0	0	0	0	0	0	0	0	0	0
Itaiw_v1_scaffold_123_g39882	0	0	0	0	0	0	0	0	0	0	0	0	0	0	0	0	0	0	0	0	0
Itaiw_v1_contig_63_g43984	0	1.85381	0	3.98806	0	9.7697	5.15529	6.11025	27.0786	0	4.12225	8.53478	2.81204	16.5977	8.49608	11.0931	0	0	0	8.25967	0
Itaiw_v1_scaffold_129_g40213	3.68967	1.73422	3.88927	0	3.10491	7.14001	4.35784	2.83057	6.931	3.91637	4.61826	6.4627	0.749306	7.99441	4.57396	6.19957	0.827411	3.3189	5.78374	5.26435	1.03711
Itaiw_v1_scaffold_24_g17309	0	0	0	0	0	0	0	0	0	0	0	0	0	0	0	0	0	0	0	0	0
Itaiw_v1_scaffold_30_g20321	0	0.132453	0.362525	0	0.809212	0.311842	0	0	0	0.714028	0.118821	2.49517	0.562001	1.20277	0.105019	0	0.644867	0.59688	0	0	0.204267
Itaiw_v1_scaffold_29_g20110	0.114767	0.106932	2.7255	0	1.35768	1.04978	1.37795	0	0.71531	0.967892	0	0	0.515215	0	0.220319	0.503119	1.25831	3.77592	0	4.09638	1.8604
Itaiw_v1_scaffold_95_g37246	1.72404	1.07743	0	0.438736	0.334487	1.45104	0.475981	0.195231	0.998642	2.25419	1.99572	2.66878	1.26962	0.19809	0.853779	0.801247	0	0	0.234561	0.34165	1.19058
Itaiw_v1_scaffold_1_g01384	0	0	0	0	0	0	0	0	0	0	0	0	0	0	0	0	0	0	0	0	0
Itaiw_v1_scaffold_6_g05951	0	0	0	0	0	0	0	0	0	0	0	0	0	0	0	0	0	0	0	0	0
Itaiw_v1_scaffold_108_g38685	0	0	0	0	0	0	0	0	0	0	3.34609	0	0	0	0	0	0	0	0	0	0
Itaiw_v1_scaffold_2_g01621	0	0	0	0	0	0	0	0	0	0	0	0	0	0	0	0	0	0	0	0	0
Itaiw_v1_scaffold_13_g11142	0	0	0	0	0	0	0	0	0	0	0.051121	0	0	0	0	0	0	0	0	0	0
Itaiw_v1_contig_59_g43910	23.3307	20.7492	18.7375	33.5397	11.3168	8.84198	9.93049	13.9951	23.0511	8.55786	37.0045	24.9355	8.30201	14.0218	13.9866	35.7455	11.9598	27.6655	12.6303	19.9443	16.5765
Itaiw_v1_scaffold_44_g26450	0	0	0	0	0	0	0	0	0	0	0	0	0	0	0	0	0	0	0	0	0
Itaiw_v1_scaffold_5_g05285	3.96513	1.91761	0.799055	0.319835	0.925914	1.90384	1.97619	1.65331	1.49422	1.4126	3.66077	4.07959	3.1606	3.22309	3.0329	6.45978	5.44753	3.5423	3.78824	3.52455	10.9224
Itaiw_v1_scaffold_163_g42033	0	0.185055	0.099761	0	0.289453	0	0	0	0	0	0	0	0	0	0	0	0	0	0	0	0
Itaiw_v1_scaffold_41_g25449	1.10064	0.844442	1.7386	0.577635	2.59469	1.95434	2.52029	0.947704	3.47633	2.61264	3.14769	3.5455	0.651758	0.95514	1.39101	0.61851	0.806693	1.25068	0	1.38096	0.3634
Itaiw_v1_scaffold_2_g01858	0	0	0	0	0	0	0	0	0	0	0	0	0	0	0	0	0	0	0	0	0
Itaiw_v1_scaffold_97_g37504	15.7646	6.65902	13.4406	11.8412	17.0887	21.9938	36.3471	22.2368	49.0048	39.9607	28.2977	55.2912	26.4925	23.5591	23.1148	14.89	15.6069	16.5586	8.27806	12.2076	14.927
Itaiw_v1_scaffold_50_g28506	0.919528	0.537418	0.696778	0.275335	0.341104	1.21988	0.63708	0.542964	1.28075	2.17294	0.834619	1.65896	0	0	0.329366	0.820348	0	0.592459	0.182708	0.375363	0.450226
Itaiw_v1_scaffold_34_g22661	0	0	0	0	0	0	0	0	0	0	0	0	0	0	0	0	0	0	0	0	0
Itaiw_v1_scaffold_33_g22003	62.4233	60.728	58.641	62.9661	69.4909	77.5502	77.2053	71.1936	62.5649	81.6689	69.7762	86.9557	60.8436	94.7211	56.6741	76.9453	85.4865	57.521	61.7603	54.168	120.259
Itaiw_v1_scaffold_3_g03859	0	0	0	0	0	0	0	0	0	0	0.143504	0.186929	0	0	0	0	0	0	0	0	0
Itaiw_v1_scaffold_51_g29051	0.470981	0	0	0	0	0	0	0	0	0	0.468918	0	0	0	0	0	0	0	0	0	0
Itaiw_v1_scaffold_30_g20511	0	0	0	0	0	0	0	0	0	0	0	0	0	0	0	0	0	0	0	0	0
Itaiw_v1_scaffold_11_g09310	4.92916	3.90512	6.98307	0.175042	5.8926	3.48757	7.72723	7.76754	6.2655	8.22494	8.10778	0.429671	6.43965	1.87461	4.08223	10.6777	0.191435	12.4201	10.5655	0.273727	16.0364
Itaiw_v1_scaffold_23_g16544	2.76137	3.37444	3.32063	2.52036	4.90108	4.85719	7.1449	9.79634	5.77892	9.20105	8.45653	10.0395	5.82904	5.40974	5.69617	4.80182	8.46136	5.39027	3.25633	4.98644	2.30094
Itaiw_v1_contig_111_g44757	5.65042	18.276	4.05325	9.20391	20.9621	3.84755	15.9655	13.403	23.2901	11.4626	8.56535	16.8636	14.4432	6.53626	10.7226	12.4001	38.8474	14.7486	6.12413	4.52962	13.4686
Itaiw_v1_contig_27_g43102	0.524911	0.384304	0	0	0	0	0	0	0	0	0	0	0	0	0	0	0	0.763667	0	0.229197	0.691078
Itaiw_v1_contig_290_g46290	16.8416	17.7495	21.1829	43.519	38.8617	22.3808	44.7161	33.8823	49.1409	26.9353	47.9069	45.4244	34.9554	34.5971	32.3867	19.6671	27.553	20.1869	17.8973	20.1433	24.0063
Itaiw_v1_scaffold_71_g33981	32.6278	28.0048	45.7704	78.2155	47.3168	59.3683	52.5578	132.609	28.32	67.1689	44.2462	86.8196	151.821	198.405	107.292	68.7887	78.5956	45.5704	41.3898	75.8534	111.385
Itaiw_v1_scaffold_21_g15552	0	0	0	0	0	0	0	0	0	0	0	0	0	0	0	0	0	0	0	0	0
Itaiw_v1_scaffold_35_g22782	23.5279	13.8637	29.7083	30.0906	23.4379	35.9909	43.7327	39.1211	26.9232	46.1369	39.0491	40.5532	17.7369	13.6985	13.658	14.0631	10.4767	23.3821	12.5418	15.4939	5.01303
Itaiw_v1_scaffold_200_g45054	0	0	0	0	0	0	0	0	0	0	0	0	0	0	0	0	0	0	0	0	0
Itaiw_v1_contig_99_g44598	0	0	0	0	0	0	0	0	0	0	0	0	0	0	0	0	0	0	0	0	0
Itaiw_v1_scaffold_1_g00724	0	0	0	0	0	0	0	0	1.07987	0	0	0	0	0	0	0	0	0	0	0	0
Itaiw_v1_scaffold_8_g07208	993.131	632.365	1033.38	954.711	1264.07	422.192	1230.76	1117.1	933.999	1008.07	809.175	1680.9	1349.79	2074.02	1952.08	2719.36	1829.05	2325.79	1753.29	3589.6	3499.15
Itaiw_v1_scaffold_10_g08647	2.50824	0	1.00527	0	2.45503	3.16263	4.63105	3.2803	0	3.14123	0.666699	4.15635	0.02059	3.7334	0	0	0.725956	0	0	0.613688	3.55638
Itaiw_v1_scaffold_25_g17702	10.1496	6.14344	10.1812	4.96911	12.8269	11.0252	18.3153	10.528	14.967	19.0867	12.7107	17.6334	10.0451	7.64034	15.9476	16.0738	19.1777	13.4356	19.5998	12.2453	26.3003
Itaiw_v1_contig_18_g42823	0	0	0	0	0	0	0	0	0	0	0	0	0	0	0	0	0	0	0	0	0
Itaiw_v1_scaffold_3_g03358	0	0	0	0	0	0	0	0	0	0	0	0	0	0	0	0	0	0	0	0	0
Itaiw_v1_scaffold_4_g04279	0	0	0	17.4113	0.283676	0	0	0	0	0	0.605027	0.252086	0	0.38094	0.723831	0.079563	0	0.410385	0.877598	0.076258	1.41844
Itaiw_v1_scaffold_43_g26120	0.418065	0	0	0	0.831073	0.515478	0.493136	0	0.819847	1.36301	0.880703	2.87888	1.31123	0	0.839045	1.09953	0	0.709858	0	0	0.258797
Itaiw_v1_scaffold_29_g19891	0	0	0	0	0	0	0	0	0	0	0	0	0	0	0	0	0	0	0	0	0
Itaiw_v1_scaffold_49_g28221	0	0.191913	1.54604	4.73744	2.32272	1.31859	3.02328	0	0	0	0.012545	0	0.710302	7.06484	0.163968	0.080306	1.5817	0	0.78089	0	0
Itaiw_v1_contig_102_g44635	0.178819	0.06499	0	0	0	0	0	0	0.204187	0.301869	0.17266	0.310195	0	0	0	0	0.146104	0	0	0.221421	0
Itaiw_v1_scaffold_56_g30412	0	0	0	0	0	0	0	0	0	0	0	0	0	0	0	0	0	0	0	0	0
Itaiw_v1_scaffold_83_g35781	0.725833	0	0	0	0	0	1.78309	0	0	0	0	0.69794	0	0	0	0	0	0.79554	0	0	0
Itaiw_v1_scaffold_10_g08666	6.79564	4.09801	5.3593	6.76961	6.26159	4.98633	7.05755	6.5251	9.64031	5.71513	5.55014	7.19461	4.67345	5.77748	3.79868	7.62441	7.327	7.23123	6.48194	8.03264	6.27056
Itaiw_v1_scaffold_6_g06389	3.26471	2.64504	2.9811	4.72436	8.99013	2.51111	5.39075	4.64993	2.42623	1.8651	3.13698	7.9394	7.95997	14.1245	12.683	9.44662	9.82741	5.47903	23.9951	8.08112	7.84425
Itaiw_v1_scaffold_191_g43731	0	0	0	0	0	0	0	0	0	0	0.044684	0	0	0	0	0	0	0	0	0	0
Itaiw_v1_scaffold_39_g24702	4.05953	4.98068	6.69618	3.13496	4.35297	12.2311	10.5654	5.89885	7.37064	11.1093	7.83302	8.89495	4.44263	4.92616	3.80713	2.52371	3.91134	4.04979	2.09185	5.83005	3.19828
Itaiw_v1_scaffold_11_g09147	0.357779	0	0.83985	0	0.332915	0	0	0.881008	0.855446	0	0.446227	0	0	0	0.111903	0.119494	0	0	0	0	0
Itaiw_v1_scaffold_28_g19654	46.5881	25.2304	38.3575	34.7169	30.006	33.732	23.1624	33.4658	19.7143	17.7802	20.5178	20.3687	19.4003	36.9087	19.1409	29.5312	62.1262	49.8002	61.3664	49.9216	57.0623
Itaiw_v1_scaffold_18_g13833	1.99092	2.2598	2.81393	22.415	2.4851	1.04934	1.44435	3.06443	0.960878	0.631256	11.461	2.88258	0.885139	3.25016	0.720315	3.80825	2.85552	0.988613	0	0	3.1529
Itaiw_v1_scaffold_14_g11786	1.37946	0.178957	0	0	0	0	0	0	0	0	0	0	0	0	0	0	0	0	0	0	0
Itaiw_v1_scaffold_96_g37387	0	0	0	0	0	0	0	0	0	0	0	0	0	0	0	0	0	0	0	0	0
Itaiw_v1_scaffold_10_g08988	6.96173	6.86365	6.07621	10.6054	9.74427	11.4936	14.7071	13.7066	17.5482	18.394	12.4155	13.32	6.9259	8.32962	5.13781	11.6527	2.14633	8.10037	12.412	9.77949	6.27139
Itaiw_v1_scaffold_31_g21238	0	0.789257	0	0	0	0	0.404537	0	1.19417	0	0	0	0	0	0	0	0	0	0	3.87342	0
Itaiw_v1_contig_88_g44424	0.54506	0.07719	0.235604	1.16528	0.369093	6.71439	1.86733	0.36313	3.5813	0.480728	3.78506	1.60931	0.85524	4.60273	0.269814	0	0.315847	0.475231	0.851296	0.194197	0.710542
Itaiw_v1_scaffold_35_g22910	49.5668	25.7515	31.408	30.1027	38.0599	72.2357	69.3398	31.9732	92.0286	87.0762	52.9205	85.5755	26.1016	21.4854	40.6868	33.0664	10.0584	20.8785	9.8417	16.9842	41.8255
Itaiw_v1_scaffold_11_g09716	5.1005	3.67596	3.61165	12.4603	10.1875	6.76364	12.4863	9.61873	8.03321	6.88962	10.3979	7.49631	11.5763	7.97697	5.697	10.3633	7.36527	4.04955	4.61639	10.4992	10.3315
Itaiw_v1_scaffold_13_g10801	3.49074	2.64103	2.59415	0	0	7.72173	1.94643	2.35981	2.93921	1.955	0	0	4.06684	2.24305	1.97545	0	0	2.76241	0	3.56514	0
Itaiw_v1_contig_3_g41394	0	0	0	0	0	0	0	0	0	0	0	0	0	0	0	0	0	0	0	0	0
Itaiw_v1_scaffold_7_g06755	0	0	0	0	0	0	0	0	0	0	0	0	0	0	0	0	0	0	0	0	0
Itaiw_v1_scaffold_22_g15967	16.3949	9.22106	19.0646	18.2754	12.9997	13.2147	12.516	12.3698	20.4764	25.0778	10.5386	10.5251	3.59773	3.98776	3.41799	4.10328	4.38467	12.5404	17.3981	15.629	14.1487
Itaiw_v1_scaffold_3_g03332	1.4518	0.179046	0	1.60933	1.04465	1.46676	5.8185	2.89559	2.62416	0.830978	3.37955	3.91155	0.444242	0	0.924343	0	0.816659	1.28021	0	1.53619	0
Itaiw_v1_scaffold_36_g23219	0	0.829853	0.399477	0	0	0	0.666686	1.55051	0	0	0.204291	0.249332	0.444118	0	0	0	0	0.897502	0	0	0
Itaiw_v1_scaffold_24_g17401	11.1912	8.37767	11.6407	8.39801	7.7136	12.2864	15.2274	15.2221	12.8855	13.6364	11.5654	13.7409	10.0279	6.04826	5.62094	5.94879	5.53663	11.4126	7.40372	6.81567	2.82056
Itaiw_v1_scaffold_6_g06292	1.43458	0	0.246128	0.565973	0	0	0	0.909423	0	0	1.03342	1.9756	0.273027	0	0	1.25437	0	1.51436	0.326416	0.814905	0
Itaiw_v1_contig_162_g45329	0	0.473684	0.138589	0.884011	0	0.908036	0.166876	0.294439	0	0.475656	0.527762	0.415062	0.221717	0	0.144438	0.115309	0.086118	0.559619	0	0.286963	0
Itaiw_v1_scaffold_21_g15444	2.05179	1.07213	1.78743	0.640214	2.08405	4.39957	3.90276	1.47867	6.86471	4.96982	5.85179	11.3796	4.34258	2.70092	4.52753	3.86727	2.35989	0.645804	1.39693	1.11837	2.07606
Itaiw_v1_scaffold_28_g19384	0	0	0	0	0	0	0	0	0	0	0.057361	0	0	0	0	0	0	0	0	0	0
Itaiw_v1_scaffold_5_g05601	16.3697	15.302	16.4564	4.68992	11.5569	30.4766	23.1824	16.3294	25.7452	22.9898	13.3103	25.6218	11.8146	9.27353	11.3721	6.4589	4.55495	5.9088	2.18147	7.00888	5.90514
Itaiw_v1_scaffold_11_g09498	0	3.46902	3.50962	0	14.07	2.86461	1.58841	16.201	11.4186	0	10.7419	19.0298	5.98349	6.97938	13.971	2.38791	5.09357	5.05685	0	1.63973	11.7854
Itaiw_v1_scaffold_49_g28420	2.94514	1.07435	0	0.259007	0.451029	1.27628	2.63404	3.07836	2.85488	6.90911	4.93606	4.07808	2.2256	0.381581	3.9076	4.68871	5.04783	2.26992	0.655402	2.02742	2.5648
Itaiw_v1_scaffold_183_g43144	0	0	0	0	0	0	1.00318	0	0	0	0	0	0	0	0	0	0	0	0	0	0
Itaiw_v1_scaffold_98_g37635	1.51343	0.203076	0.287996	0	0.956243	2.00802	0.72894	0.85701	4.72669	2.99494	2.54965	3.22459	1.66586	0	0	0.484222	1.27567	0	0.489196	0.671776	0.342426
Itaiw_v1_scaffold_63_g32348	1.38759	1.04436	1.74839	5.43796	0	1.02906	3.75013	3.07538	2.76712	10.5926	4.12882	2.01687	0	0	2.86581	1.41246	1.08636	1.46612	0	1.53283	0
Itaiw_v1_scaffold_22_g15983	0	0	0.335897	0	0.488427	0	0.824265	0	0	0	0	0	0.318942	0.143435	0.266844	0	0	0	0	0	0
Itaiw_v1_scaffold_34_g22499	21.573	18.9906	21.8865	26.5674	22.0068	17.9545	23.276	27.5082	23.1688	32.8314	26.2726	25.0558	20.1172	19.071	17.751	22.3785	25.8245	39.8617	31.4336	20.6228	19.4068
Itaiw_v1_scaffold_7_g06853	0	0	0	0	0	0	0	0	0	0	0	0	0	0	0	0	0	0	0	0	0
Itaiw_v1_scaffold_56_g30359	415.317	342.988	209.144	310.498	153.338	514.405	407.24	144.112	135.624	271.016	126.358	303.396	172.954	1438.36	165.233	188.463	295.083	207.654	246.925	62.0556	394.853
Itaiw_v1_scaffold_6_g05946	0.851152	0	1.90748	0.445923	0.685766	0	1.19119	0.814839	0	0.299566	1.44831	0.591821	0.675429	3.47643	0.093566	0.57828	0.551029	0.50657	0.761576	0.099033	1.9037
Itaiw_v1_scaffold_49_g28203	0	0	0	0	0	0	0	0	0	0	0	0	0	0	0	0	0	0	0	0	0
Itaiw_v1_scaffold_10_g08468	0	0	0	0	0	0	0	0	0	0	0	0	0	0	0	0	0	0	0	0	0
Itaiw_v1_scaffold_176_g42477	0.84864	0.021974	1.05662	0	0.871651	2.60944	5.81802	1.68918	3.88893	0.951853	3.23789	1.38426	1.20103	0.341215	0.144953	0.206212	0	0.221502	0	0.053934	0.566123
Itaiw_v1_scaffold_19_g14273	0	0	0	0	0	0	0	0	0	0	0	0	0	0	0	0	0	0	0	0	0
Itaiw_v1_scaffold_21_g15519	36.4768	27.0683	42.6018	31.1962	46.6316	45.6332	52.7164	29.5559	47.1489	42.6556	36.1037	54.195	26.2081	42.3699	18.5648	19.8029	23.4421	22.7578	35.899	20.0433	22.6868
Itaiw_v1_scaffold_52_g29268	27.1823	12.4375	8.58931	17.8698	0.180123	0	11.2065	11.1283	9.02468	0	0	12.5395	0	4.78972	14.3775	5.6368	2.80778	0	0	0	11.5589
Itaiw_v1_scaffold_46_g27081	0	0	0.237092	0	0	0	0	0	0	0	0	0	0	0	0	0	0	0	0	0	0
Itaiw_v1_scaffold_93_g37064	0	0	0	0	0	0	0	0	0	0	0	0	0	0	0	0	0	0	0	0	0
Itaiw_v1_scaffold_30_g20708	2.07253	0.561785	0.964816	1.13431	4.63619	3.58748	3.3628	2.24635	1.74175	2.18215	1.97859	2.11399	0.884313	0.769204	0.481986	2.18896	0.637976	1.35924	1.418	1.55588	3.85888
Itaiw_v1_scaffold_69_g33577	0	0	0	0	0	0	0	0	0	0	0	0	0	0	0	0	0	0	0	0	0
Itaiw_v1_scaffold_17_g13314	8.66454	5.37935	6.4966	7.36353	10.5505	9.85586	14.2374	16.4053	14.8314	17.7919	13.5033	14.9831	10.7609	9.14417	6.36103	9.24793	11.5252	11.5306	13.5223	9.60815	15.0451
Itaiw_v1_scaffold_24_g17533	3.44053	1.39618	2.68454	2.85429	3.24436	6.57041	5.59846	3.43779	8.96317	16.8858	15.9759	15.2478	10.0728	7.73732	5.39674	4.52395	3.12955	2.94812	2.60335	1.99255	8.34712
Itaiw_v1_scaffold_7_g06612	0.72185	99.3824	52.9248	0	10.2747	50.9333	57.8107	61.3465	0	37.6965	104.13	5.8023	81.6802	53.7989	128.178	70.3122	65.5351	55.067	0.340866	1.49744	44.6124
Itaiw_v1_scaffold_64_g32476	0.157809	0.528866	1.43072	0.494114	0.570723	0.196925	0.364322	0.407833	1.38104	1.40826	1.02921	1.31426	1.52662	0.7011	0.438005	0	0	0.271182	0.621827	0	0.294096
Itaiw_v1_scaffold_91_g36767	2.67793	1.30977	2.04752	1.04251	2.68738	4.84061	5.5321	2.23933	5.14901	5.03711	3.46956	5.45481	1.99585	1.94086	1.3983	0.903973	0.882743	1.77014	2.56724	1.48204	1.58155
Itaiw_v1_scaffold_8_g07717	0	0	0	0	0	0	0	0	0	0	0	0	0	0.728881	0	2.37711	0	0	0	0	0
Itaiw_v1_contig_628_g47514	0	2.17298	0.599773	0	3.6537	0.757865	1.59051	0	1.32681	5.78586	3.64098	2.34387	0	1.44473	1.17592	0.914132	2.17704	2.36419	0.520744	1.69137	0
Itaiw_v1_contig_72_g44126	0	0	0	0	0	0	0	0	0	0	0	0	0	0	0	0	0	0	0.920971	0	0
Itaiw_v1_scaffold_69_g33615	1.53164	0.730469	0.560644	1.58228	1.4725	0.51867	1.70029	0	0.266146	2.52513	0	2.04421	0.237333	0	0.160712	3.22172	0	0.833263	0	0.979483	1.56702
Itaiw_v1_scaffold_2_g02740	0	0	0	0	0	0	0	0	0	0	0	0	0	0	0	0	0	0	0	0	0
Itaiw_v1_scaffold_27_g18939	0	0	0	0	0	0	0	0	0	0	0	0	0	0	0	0	0	0	0	0	0
Itaiw_v1_scaffold_162_g41999	0	0	0	0	0	0	0.37586	0	0	8.22938	0	0	0	0	0	0	0	3.76125	0	0	0
Itaiw_v1_contig_782_g47828	28.0849	17.6872	12.0401	9.28155	15.6805	29.888	3.47519	19.449	21.2032	12.708	23.6028	36.073	15.8555	5.69363	10.9849	16.724	16.5865	31.7289	28.26	21.5168	3.77663
Itaiw_v1_scaffold_30_g20635	0	0	0	0	0	0	0	0	0	0	0	0	0	0	0	0	0	0	0	0	0
Itaiw_v1_scaffold_121_g39737	0.711525	1.08044	1.54021	3.18908	4.02098	1.87914	4.01718	1.62346	1.14971	7.82103	2.13147	5.79667	4.92741	0	4.99263	1.72346	1.11684	4.02903	0	3.09478	2.51191
Itaiw_v1_scaffold_38_g24189	0	0	0	9.47535	0	0	0.387613	0.872406	0	0	25.6588	0	0	0	7.74015	1.01038	0	0	0.224195	0	3.26016
Itaiw_v1_scaffold_3_g03427	0.207128	0	0	1.94026	0	0	0	0	0	0	0.382943	0	0	0	0	0.24091	0	0	0	0	0.063299
Itaiw_v1_contig_321_g46444	0	0	0	0	0	0	0	0	0	0	0	3.46409	0	0	0	0	0	0	0	0	0
Itaiw_v1_scaffold_16_g12562	0	6.02193	10.7479	1.9398	10.269	0	12.042	4.18185	0	0	1.81839	5.43893	4.76648	3.59597	15.3691	26.2918	0	6.98292	0	18.3767	0
Itaiw_v1_scaffold_108_g38692	0	0	0	0	0	0	0	0	0	0	0	0	0	0	0	0	0	0	0	0	0
Itaiw_v1_scaffold_45_g26836	0	0.359891	0	0	0	0	0.574063	0	0	0	0	0.835837	0	0	0	0	0	0	0	0	0
Itaiw_v1_scaffold_18_g13861	1.55981	0.787116	2.21482	1.25846	2.32673	6.20718	5.73559	1.3256	10.1268	13.0868	1.91772	4.01573	3.29119	0.321671	0.864359	1.78729	4.2085	1.92753	1.0499	2.06273	4.61457
Itaiw_v1_scaffold_64_g32564	11.6211	8.954	8.95355	7.80944	9.55109	13.2502	17.6141	11.2049	20.0284	19.2707	11.4104	18.2715	11.4656	13.7246	10.5938	8.21636	3.82887	9.09108	1.96754	7.59139	13.0039
Itaiw_v1_scaffold_28_g19689	0	0	0	0	0	0	0	0	0	0	0	0	0	0	0	0	0	0	0	0	0
Itaiw_v1_scaffold_27_g18901	1.74355	1.87824	2.04959	1.12538	0.62758	3.80329	2.48317	1.46731	5.02132	2.43129	4.21709	3.77102	0.797797	0.640277	1.0336	0.382014	1.10084	0.515574	0.362921	0.77221	0.682571
Itaiw_v1_scaffold_23_g16474	38.927	50.194	46.0197	40.5371	13.0201	34.2272	33.7767	55.0546	51.2894	49.8018	27.0862	43.9844	64.0639	129.812	80.9143	29.1649	54.5762	11.8125	16.9551	10.4657	62.7164
Itaiw_v1_scaffold_26_g18570	7.71084	4.18931	7.34191	8.95575	4.69507	6.29226	11.8813	9.67679	5.11141	18.0426	6.34443	11.3278	15.7325	16.1656	7.73793	13.6062	9.37634	8.35503	3.58721	7.09373	8.82291
Itaiw_v1_contig_15_g42741	8.68573	8.14331	0	4.68596	1.55733	2.47479	8.26411	7.37057	0.903031	0.609372	0.498485	0.333699	2.02827	8.95185	0	0	0	9.77707	5.9643	10.8999	10.4637
Itaiw_v1_scaffold_42_g25812	0	0	0.638991	0	1.21151	6.34411	0.656202	0.400274	0	0	1.89876	0.383663	3.8281	2.45903	0	0	0.483298	2.15181	1.07017	5.17322	0
Itaiw_v1_scaffold_185_g43202	0.449786	1.03051	1.32248	2.12008	3.25436	6.87634	4.02618	6.9848	6.59851	2.01384	1.73202	3.66184	8.25017	2.66592	0.796757	0	1.1003	0.877189	3.46744	2.46651	0
Itaiw_v1_scaffold_39_g24301	20.7292	21.3145	45.415	34.2651	53.0922	70.6577	109.652	71.8076	97.6104	105.728	39.3418	86.867	60.0659	59.1549	46.7673	39.6492	22.6691	31.5986	17.108	24.7273	23.0413
Itaiw_v1_scaffold_33_g21776	0.10081	0	0	0	0	0	0	0	0	0	0	0	0	0	0	0	0	0	0.04847	0	0
Itaiw_v1_scaffold_148_g41479	0	0	0	0	0	0	0	0	0	0	0	0	0	0	0	0	0	0	0	0	0
Itaiw_v1_scaffold_121_g39788	0	0	0	0.246597	0	0	0.507205	0.165073	0	1.24446	0	0.553854	0.468646	0	0.542989	0.06473	0	0.162037	0.383904	0	0
Itaiw_v1_scaffold_20_g14988	6.80595	2.09808	0	2.27895	3.48874	2.24009	0.740059	2.9536	1.52483	1.76777	0.080672	5.06475	1.85874	2.55312	3.0084	0	6.48437	10.8883	8.06113	6.84	6.18128
Itaiw_v1_scaffold_7_g07061	3.85994	1.97618	1.94515	0	3.04526	4.04963	1.17749	3.04163	6.77928	4.31208	3.77429	4.0899	5.06483	3.1517	2.47011	2.92353	0.828901	1.95858	3.39303	1.50683	6.50133
Itaiw_v1_scaffold_13_g10725	0	0	0	0	0	0	0	0	0	0	0	0	0	0	0	0	0	0	0	0	0
Itaiw_v1_scaffold_34_g22423	23.3972	10.7335	17.939	0.939059	22.2951	9.75601	16.6862	19.4571	18.6597	17.2665	15.4505	23.4569	10.9001	16.7552	16.791	30.0408	60.7045	33.9304	21.8512	55.9918	32.2935
Itaiw_v1_scaffold_14_g11745	3.25228	2.20549	2.82913	0	3.31309	3.70196	3.80754	2.86023	6.36319	8.09983	4.69174	5.49612	3.08012	3.44037	0.554968	0	0.853729	1.6894	2.12913	0.52533	0
Itaiw_v1_scaffold_4_g04191	0	0	0.785473	3.85274	0	1.12763	0.339017	0.655385	1.01717	0.626318	2.3777	0.350139	0.929011	2.58188	0.236544	0.944254	0	0	0	0.173244	0.932141
Itaiw_v1_scaffold_1_g00854	0.917814	0.796655	1.04554	0	0	3.23727	2.30853	0.360878	3.57281	3.35538	1.50017	3.43675	0	0	0.390343	0.484131	0	0.740704	0	0	0.93448
Itaiw_v1_scaffold_18_g13793	12.5521	18.4455	15.0654	8.65086	14.3498	19.248	12.2518	23.7309	8.30627	3.7568	21.8955	23.4993	12.0665	16.2538	5.57531	5.39085	10.7555	7.72762	16.7779	5.98062	12.0556
Itaiw_v1_scaffold_9_g07892	4.80884	3.49582	1.30557	1.58097	1.15	0.99943	1.14718	1.19548	0.708887	0.329027	0.408413	0.399041	1.10354	1.18093	0.48367	0.431311	1.36102	1.53714	0.908615	1.06476	1.22667
Itaiw_v1_scaffold_27_g18815	3.85747	5.14538	7.27295	6.54823	5.29981	6.62269	5.86885	8.94525	2.57551	6.61322	8.13086	3.75069	5.04387	6.18721	1.90635	8.46676	4.5477	3.64278	1.83071	1.02906	1.59666
Itaiw_v1_scaffold_53_g29505	5.8279	5.24011	7.07331	7.84766	2.769	12.3362	3.72886	1.77064	1.3741	1.99243	12.3804	5.54048	3.50461	0.665177	1.77324	4.60303	6.19749	3.20685	5.92275	5.39808	7.08939
Itaiw_v1_contig_13_g42562	14.5125	17.4043	17.4379	32.6622	24.4389	20.1217	41.8137	26.428	25.8431	0	19.047	42.2327	31.6698	18.7333	22.1618	43.068	45.1286	50.9158	89.0462	71.5012	13.8694
Itaiw_v1_scaffold_33_g22007	0	0	0	0	0	0	0	0	0	0	0	0	0	0	0	0	0	0	0	0	0
Itaiw_v1_scaffold_80_g35574	0	0	0	0	0	0	0	0	0	0	0	0	0	0	0	0	0	0	0	0	0
Itaiw_v1_scaffold_47_g27639	3.59757	2.73599	2.1445	3.81419	2.2598	1.1793	3.34876	4.42431	3.45877	6.28244	0.448742	4.9776	3.26196	1.0897	1.48261	3.01634	2.55568	2.90049	2.77672	2.59971	4.07863
Itaiw_v1_scaffold_36_g23490	7.56788	7.70481	9.62819	84.0123	28.4457	9.96205	31.3545	82.5456	20.6606	17.4472	75.522	33.2883	32.4155	36.5419	64.6783	38.5782	51.5954	34.7965	20.535	34.1712	64.2307
Itaiw_v1_scaffold_51_g29035	0	0	0	0	0	0	0	0	0	0	0.44352	0	0	0	0	0	0	0	0	0	0
Itaiw_v1_scaffold_27_g18841	15.3763	11.1296	13.2051	11.431	18.7582	17.3799	19.1252	15.5448	21.4846	20.7853	16.9062	22.8115	18.601	12.4225	19.1623	17.8956	14.5429	17.9201	18.5138	14.459	16.4044
Itaiw_v1_scaffold_89_g36564	3.60258	2.0874	5.53844	2.10389	2.92314	0	0	2.37733	1.80187	0	0	0	3.58345	1.97656	7.64049	2.08517	0	4.06646	0	3.63749	2.30187
Itaiw_v1_scaffold_58_g30901	0	0	0	0	0	0	0	0	0	0	0	0	0	0	0	0	0	0	0	0	0
Itaiw_v1_scaffold_57_g30674	2.02967	0.864749	1.31315	1.33283	0	1.95249	0	8.05969	3.65058	6.36809	8.49569	0.5167	6.70003	1.29147	1.53278	2.90895	0	0	2.65012	3.19042	0
Itaiw_v1_scaffold_2_g02396	0	0	0	0	0	0	0	0	0	0	0	0	0	0	0	0	0	0	0	0	0
Itaiw_v1_scaffold_31_g21139	1.00765	0	0	0	0	0	0	0	0	0	0	0	0	0	0.785376	0	0	0	0	0	0
Itaiw_v1_scaffold_1_g00673	0	0.450142	0.867809	0	0.450698	0.306879	0.129401	0.258802	0.63534	1.06809	0.495023	0.213357	0	0.159798	0	0	0.092029	0	0	0.065299	0
Itaiw_v1_scaffold_125_g39998	0	0	0	0	0	0	3.16265	0	0	0	0	6.14714	0	0	0	0	0	0	0	0	0
Itaiw_v1_scaffold_69_g33725	8.3352	4.04215	4.07359	5.60753	8.25233	6.77386	12.077	7.00871	13.0162	13.9955	9.43971	8.05289	6.45019	2.22943	5.54983	5.77599	4.51195	7.35736	5.42922	8.47586	4.75291
Itaiw_v1_contig_785_g47832	0	0	0.543681	0.820068	0	0	0	0	0.515716	0	0.191338	0	0	0	0.317943	0.511228	0.651854	0	0	0	0
Itaiw_v1_scaffold_22_g16037	4.34851	0.35715	3.06643	4.45979	6.45407	0.965462	9.09577	1.36153	5.99421	21.4465	5.37961	8.73423	6.49928	8.94537	7.80436	7.79743	4.86039	1.59832	0.414713	5.31275	2.22867
Itaiw_v1_scaffold_43_g25916	0	0	0	0	0	0	0	0	0	0	0.12508	0	0	0	0	0	0	0	0	0	0
Itaiw_v1_scaffold_39_g24712	0.946675	0.462719	0	0	0	0.816472	0	1.72333	0	0	0	0	1.98482	0	0	0	0	0.156906	0	0	0
Itaiw_v1_scaffold_84_g36009	1.95704	0.764217	1.36935	0.488108	2.5135	2.6185	1.01918	0.986706	0.889096	2.79541	0.98986	3.77111	0.791145	0.679197	0.923103	1.15233	1.80786	1.10481	0.954733	0.306492	0.423666
Itaiw_v1_scaffold_43_g26039	0.204834	0	1.17159	4.50254	0	0	0	0	0	0	16.4758	0.182474	0	1.90573	0.84214	7.09909	0	0	1.95008	0.175395	20.3814
Itaiw_v1_scaffold_73_g34582	0	0	0	0	0	0	0	0	0	0	0	0	0	0	0	0	0	0	0	0	0
Itaiw_v1_scaffold_70_g33921	0	0.90824	0.390945	0	0	1.37513	0	0.143177	0	0	0	0	0	0	0	0	0	0	0	0	0
Itaiw_v1_scaffold_135_g40558	0	0	0	0	0	0	0	0	0	0	0	0	0	0	0	0	0	0	0	0	0
Itaiw_v1_scaffold_6_g06031	0	0	0	1.82235	0	0	0	0	0	0	0.259661	0	0	0	0	0	0	0	0	0	0.183652
Itaiw_v1_contig_54_g43839	4.48578	5.49217	4.62634	8.0306	7.85472	7.90852	11.6578	14.0647	9.59928	6.41005	9.71909	11.6849	12.5562	16.9787	10.2871	11.4788	5.98515	6.20285	6.59514	4.78188	7.90659
Itaiw_v1_scaffold_34_g22573	39.5044	12.5724	30.0879	20.9761	23.8541	40.22	22.3919	22.2699	18.7788	32.37	19.798	27.4995	28.3415	74.6531	22.5313	32.9386	34.2326	40.9589	30.3785	43.5211	42.9963
Itaiw_v1_scaffold_26_g18540	0	0.413264	0.246547	0	1.58887	1.00566	2.19423	0	0.224312	2.87973	0.796076	0.899098	0	0	0	0.40723	0	0	0	0.187867	0
Itaiw_v1_scaffold_40_g24971	6.06143	6.68279	7.0096	4.95675	7.45089	11.083	11.9701	10.8899	17.9328	12.6826	8.63214	11.9136	5.05277	1.93227	4.86504	4.33226	5.08855	6.11369	5.83811	5.89347	6.16144
Itaiw_v1_scaffold_152_g41569	0	0	0	0	0	0	0	0	0	0	0	0	0	0	0	0	0	0	0	0	0
Itaiw_v1_scaffold_4_g04861	0.219981	0.346362	0.120107	0.220593	0.207493	0.469059	0	0.139399	0.543117	0	0.419642	0	0	0	0	0	0	0	0.096963	0.232918	0
Itaiw_v1_scaffold_22_g16299	0	0	0	0	0	0	0	0	0	0	0	0	0	0	0	0	0	0	0	0	0
Itaiw_v1_scaffold_27_g19060	5.86365	5.98342	6.07299	2.74779	6.65501	8.47294	16.706	10.5252	10.2281	10.907	6.80942	8.88131	7.18753	1.85779	4.08901	4.37571	2.40251	5.01215	5.24179	3.23113	4.07715
Itaiw_v1_scaffold_9_g07966	10.1877	7.6299	8.12361	7.45538	6.48535	7.26083	5.22438	9.52611	5.70434	7.65735	8.92241	8.73138	9.91259	7.04019	7.64308	15.0131	10.6002	6.34834	7.50963	9.80376	22.8334
Itaiw_v1_scaffold_4_g04734	32.198	0.058305	11.891	0	6.74682	0	0	0.780934	10.6579	0	0.288304	28.2304	0.220831	11.1352	14.0499	18.2277	34.3228	0	37.6733	32.3055	38.6797
Itaiw_v1_scaffold_54_g29811	44.1456	62.7909	93.7132	54.1583	58.7383	89.7587	111.893	67.1684	117.986	98.0203	76.0981	110.896	89.5801	116.892	123.035	84.1254	65.8053	52.489	42.3216	46.1307	189.049
Itaiw_v1_scaffold_47_g27447	3.09469	1.01909	1.74434	2.00106	2.47016	3.76365	4.6805	2.37959	5.91559	4.77579	4.00591	4.48669	1.43435	1.1918	2.10186	0	0	1.2309	1.00055	0.617494	2.35492
Itaiw_v1_scaffold_24_g17094	0	0	0	0	0	0	0	0	0	0	0	0.839293	0	0	0	0	0	0	0	0	0
Itaiw_v1_scaffold_90_g36738	12.3219	16.4891	18.5476	8.97482	9.00911	9.9471	17.6198	9.47171	21.4089	30.5772	23.0364	16.4946	12.8831	7.52565	8.41803	11.1653	6.73012	13.1953	7.60648	13.51	5.95784
Itaiw_v1_scaffold_33_g22176	13.6801	9.12301	16.1826	6.67293	6.4619	12.0056	30.8188	9.64507	12.8174	29.7487	25.2162	43.3031	22.6286	17.0741	32.0992	12.0474	34.9413	10.4942	13.2435	3.54989	36.9306
Itaiw_v1_scaffold_43_g25934	0	0	0	0	0	0	0	0	0	0	0	0	0	0	0	0	0	0	0	0	0
Itaiw_v1_scaffold_16_g12393	0	0	0	0	0	0	0	0	0	0	0	0	0	0	0	0	0	0	0	0	0
Itaiw_v1_scaffold_5_g05677	1.51013	0.706752	1.35954	1.19636	0.70513	2.67539	0.765249	2.18886	3.84398	2.01001	2.54617	2.57869	1.42389	3.18645	2.7885	2.40269	3.96357	0.618939	0.78747	2.68511	3.43977
Itaiw_v1_scaffold_42_g25880	2.88849	1.56136	1.73938	1.00298	1.50405	4.32872	2.60113	2.43657	6.35534	7.08765	3.31202	3.90381	1.60297	2.81841	3.69937	2.10629	2.57617	1.18178	2.49608	1.73489	3.29215
Itaiw_v1_scaffold_104_g38392	14.8159	7.25154	9.1535	26.7428	12.4451	10.0329	10.1586	79.1616	48.8975	14.5075	18.6592	35.7271	16.7943	48.194	59.0282	16.3674	16.9149	12.7974	4.33997	32.1052	18.5156
Itaiw_v1_scaffold_12_g10416	37.4637	30.5811	41.5765	59.8264	62.7289	43.0874	75.3176	57.8999	50.7523	64.0149	51.2765	71.9621	35.7038	33.725	33.282	44.4574	40.6728	43.1469	34.3866	47.3405	30.7897
Itaiw_v1_scaffold_33_g22191	0	0.416464	0.189719	0	0	0	0	0	0	0	0.593845	0	0.168524	0	0	0.580961	0	0.681724	0	0	0.697342
Itaiw_v1_scaffold_11_g09155	1.00384	8.70441	5.23808	5.06345	4.62975	4.86302	11.0228	8.35574	6.04016	11.0577	2.05463	14.3754	7.12835	9.68888	6.85191	10.997	20.8833	11.6775	12.8208	13.3056	14.6327
Itaiw_v1_scaffold_5_g05471	5.06542	3.12975	2.20559	4.97714	5.39186	9.81987	9.485	6.58183	8.22115	9.6624	7.61049	9.53401	4.60568	4.36242	5.07918	5.41001	5.70237	2.68865	1.42033	4.71609	3.66807
Itaiw_v1_scaffold_15_g12043	0	0	0	0	0	0	0	0	0	0	0	0	0	0	0	0	0	0	0	0	0
Itaiw_v1_scaffold_23_g16524	3.54351	3.89969	10.6009	7.50594	6.75072	7.01492	4.34331	6.8795	17.4255	19.2059	4.73703	10.7918	4.24803	0	11.3466	4.37553	0	3.4714	3.76309	3.89332	3.08375
Itaiw_v1_scaffold_92_g37019	8.67535	4.98887	8.47159	4.72825	10.4166	15.9976	21.4845	12.8044	21.6109	29.0047	10.4206	13.0188	4.34972	13.0206	7.96537	9.08205	4.0682	6.39259	4.19036	6.94864	8.88944
Itaiw_v1_scaffold_94_g37228	0.155843	0	0.747089	0	0	0	0	0	3.97058	0	0	5.78989	0	3.95358	2.80686	0	6.74587	3.61857	0	0	0
Itaiw_v1_scaffold_146_g41260	23.2496	19.9045	25.7181	8.33728	13.8901	38.0845	24.3945	13.5951	24.5683	33.3238	17.6713	23.5741	16.3927	28.6568	11.7882	13.949	8.22508	19.9555	14.1105	13.6257	13.6649
Itaiw_v1_scaffold_37_g23652	0.862107	0.331163	1.07955	0.215477	1.2612	1.49814	1.17324	0.687234	1.10683	2.54635	0.915931	1.30401	1.20456	0.781784	0.250564	1.52379	0.284364	0.77514	0.467616	1.57527	0.291238
Itaiw_v1_scaffold_28_g19637	29.4756	11.9646	13.8096	28.277	32.4089	16.2156	26.5294	21.6648	20.7702	23.7765	37.6208	29.7547	18.3748	29.4806	33.986	42.8199	92.6905	64.686	67.5096	40.0101	129.983
Itaiw_v1_scaffold_85_g36086	44.2954	1.77416	21.5449	39.4751	18.595	23.4314	6.54473	11.5859	16.9246	8.80723	25.0789	23.4789	15.8317	7.73745	37.0217	9.02594	16.6305	8.78546	15.1498	26.7209	4.32685
Itaiw_v1_scaffold_103_g38281	9.97416	7.30054	7.60175	8.90274	16.2558	12.4371	17.8839	11.7734	10.5998	13.2781	14.8034	15.307	8.60713	12.4616	9.9629	11.3844	10.7171	9.38462	10.3813	10.2534	10.2214
Itaiw_v1_scaffold_46_g27200	14.6467	11.2952	9.94597	12.5233	16.6465	12.4894	21.5147	19.8591	20.6463	21.1339	21.3906	23.3717	10.9554	9.05901	16.3911	16.9051	20.4556	18.0387	21.8107	19.118	25.2081
Itaiw_v1_scaffold_64_g32415	1.12051	0.687867	2.7838	0	1.39354	0	5.3202	0	2.0732	7.75726	4.64517	5.53245	3.2557	4.78171	1.83831	0	0	0	0.63713	0	0
Itaiw_v1_contig_114_g44780	0	0	2.7119	3.73699	0	0	0	0	0	0	0	0	0	1.26322	1.5888	0	0	0	0	0	0
Itaiw_v1_scaffold_73_g34480	0	0	0	0	0	0	0	0	0	0	0	0	0	0	0	0	0	0	0	0	0
Itaiw_v1_scaffold_42_g25870	0	0	0	0	0	0	0	0	0	0	0.468976	0	0	0	0	0	0	0	0	0	0
Itaiw_v1_scaffold_1_g00488	2.0915	2.95554	1.58126	1.5542	1.37032	2.22011	6.50599	1.08866	1.83805	4.20703	4.01055	1.91119	2.76569	0.912715	2.07987	2.94528	0.925902	2.56766	2.55142	1.46035	3.55812
Itaiw_v1_scaffold_93_g37110	11.4709	13.1202	11.9471	9.73791	12.9304	27.6065	27.6521	23.3887	26.5295	21.2905	25.6756	35.7298	17.7482	15.7612	10.6663	11.3143	10.5027	9.8001	11.8638	9.03367	10.4175
Itaiw_v1_scaffold_127_g40109	0	0	0	0	0	0	0	0	0	0	0	0	0	0	0	0	0	0	0	0	0
Itaiw_v1_scaffold_105_g38458	0	0	0	0	0	0	0.374189	0	0	0	0.045466	0.237604	0.11929	0.2242	0.037812	0	0	0.15548	0.349113	0.060524	0
Itaiw_v1_scaffold_14_g11568	9.91142	10.8436	17.3551	18.1693	21.1709	30.3591	76.2794	31.616	50.4929	23.994	70.9168	67.7929	19.072	40.4537	22.9289	11.8606	18.4282	2.82375	7.82645	12.9264	29.1215
Itaiw_v1_scaffold_16_g12722	0.544394	3.01709	0.531551	0.283089	0.586291	0.594331	1.05911	0.559355	6.29554	6.08593	0.904719	1.02283	2.77275	1.77366	0.528962	2.51752	3.46232	0.400592	2.30993	0.559559	0.709476
Itaiw_v1_scaffold_2_g02008	0	0	0	0	0	0	0	0	0	0	0	0	0	0	0	0	0	0	0	0	0
Itaiw_v1_scaffold_43_g26111	13.4195	5.44997	7.27851	6.88986	6.84939	7.85945	5.79959	13.6722	4.09554	6.01879	4.43909	2.74539	1.03441	2.04504	14.163	16.8559	14.4012	0	20.0971	5.1351	31.2291
Itaiw_v1_scaffold_2_g02568	0	0	0	0	0	0	0	0	0	0	0	0	0	0	0	0	0	0	0	0	0
Itaiw_v1_scaffold_15_g11854	50.3158	51.5988	165.099	224.881	258.589	352.903	1093.36	924.764	544.503	438.52	442.163	206.229	153.831	147.965	46.5131	52.3073	16.64	18.6296	43.321	25.6315	57.3578
Itaiw_v1_scaffold_49_g28107	0.835491	0.272246	0	1.60372	0.094301	3.44569	5.87896	6.81839	0	0	3.98706	0.210834	0.320069	0	0	9.3951	0	0	0	0	1.7083
Itaiw_v1_scaffold_17_g13105	2.89471	1.71108	0.790703	1.18918	2.20599	3.66168	0.928604	0.515605	6.31533	0.531191	0.92729	1.27966	1.26915	0.588197	1.67891	1.02786	4.26708	2.86196	3.20565	1.27608	2.86532
Itaiw_v1_scaffold_58_g30995	2.93708	7.85745	3.95923	4.69343	3.98818	4.92699	4.4101	6.21385	8.31322	6.51945	10.0721	7.53931	5.63783	4.93308	5.64407	6.66214	3.97803	4.49013	11.2509	10.5953	6.66829
Itaiw_v1_scaffold_11_g09634	5.94817	12.4327	3.81326	9.61013	12.6656	4.75617	10.4313	6.34834	12.4905	3.85612	13.3514	22.5589	28.071	36.5864	91.9722	46.9384	32.7157	5.24173	2.73961	5.93415	45.994
Itaiw_v1_scaffold_4_g04810	0	0	0	0	0	0	0	0	0	0	0	0	0	0	0	0	0	0	0	0	0
Itaiw_v1_scaffold_36_g23575	20.0352	16.8511	18.9708	26.442	27.0305	22.2106	39.8181	40.4499	29.3667	31.8859	41.6387	38.8359	27.8679	24.8182	25.9267	31.8211	33.4535	28.2362	31.1732	29.8713	36.4477
Itaiw_v1_scaffold_6_g06145	27.6829	25.6544	21.0837	20.3892	23.5289	41.2729	49.8763	23.9886	79.3782	52.9857	41.7646	48.1674	21.3441	19.7451	17.9862	31.2735	13.7631	12.9363	10.7718	11.3895	20.6852
Itaiw_v1_scaffold_1_g00327	0	0	0	0	0	0	0	0	0	0	0	0	0	0	0	0	0	0	0	0.276318	0
Itaiw_v1_scaffold_3_g03219	0	0	0	0	0	0	0	0	0	0	0	0	0	0	0	0	0	0	0	0	0
Itaiw_v1_scaffold_22_g15950	0	0	0	0	0	0	0	0	0	0	0	0	0	0	0	0	0	0	0	0	0
Itaiw_v1_contig_127_g44930	0	0	0	0	0.261634	0	0	0	0	0	0.28942	0	0	0	0.267285	0.974884	0.34129	0	0	0	0
Itaiw_v1_scaffold_27_g19112	24.5393	6.4418	6.75217	4.80581	3.86801	9.47601	10.0591	7.72267	13.1015	13.4839	13.713	13.7982	7.54136	8.18405	10.4334	6.90162	12.0219	3.92348	4.60398	8.99582	7.93304
Itaiw_v1_scaffold_32_g21599	0	1.71791	0.958437	0	0.915649	4.91233	0.74882	0	0	4.83999	1.08804	20.6647	37.4051	6.12258	0	4.01922	0	0	0.458332	0	3.65434
Itaiw_v1_scaffold_34_g22285	6.93097	4.59982	5.83076	4.47473	6.95051	10.0224	10.8767	7.78935	13.1745	13.2288	7.49555	9.09948	3.92563	3.73919	2.50389	3.08424	2.68314	2.77625	3.599	3.48448	2.44152
Itaiw_v1_scaffold_64_g32507	30.3677	0	0	6.26464	18.5453	112.517	57.4649	1760.02	48.8834	71.4668	2.04862	0.369093	0	66.0015	1.14305	3.61605	0	0	0	1471.74	0
Itaiw_v1_scaffold_25_g17771	1.30844	0.551064	27.684	9.03807	1.97762	4.29268	3.28281	1.18269	28.1214	14.666	2.24085	21.4774	7.24071	3.35975	3.96704	2.81089	0.083748	3.43112	0.191211	2.19156	0.50573
Itaiw_v1_contig_97_g44567	0	0.025831	0	0	0	0	0	0	0	0.11999	0.113269	0.022583	0	0.031164	0.084324	0	0	0	0	0	0.013817
Itaiw_v1_scaffold_56_g30285	2.94124	6.05349	6.35051	6.05647	12.6081	1.95235	5.11231	4.85371	5.64783	4.91978	5.19711	6.64224	8.14804	5.63366	8.73978	17.68	8.72639	6.92834	13.9263	4.70498	9.10649
Itaiw_v1_scaffold_104_g38357	41.1874	26.1976	17.9031	11.1188	18.5808	23.1804	20.5247	20.0158	37.6308	43.2986	17.2963	27.1639	18.8215	11.4063	4.2946	40.4382	63.4797	21.2322	24.5537	27.1371	22.7134
Itaiw_v1_scaffold_21_g15517	180.128	71.6264	164.261	182.427	143.525	192.801	190.304	153.744	135.987	359.227	362.296	282.277	297.63	133.044	137.504	201.83	209.848	221.7	207.788	158.934	269.761
Itaiw_v1_scaffold_103_g38205	0	0	0	0	0.368889	0	0	0	1.61328	9.19292	0	7.91248	0	0	0	0	0	0	0	0	0
Itaiw_v1_scaffold_23_g16841	0	0	0	0	0	0	0	0	0	0	0	0	0	0	0	0	0	0	0	0	0
Itaiw_v1_scaffold_51_g28890	12.5894	9.82322	10.719	8.22998	2.35695	8.11044	4.93188	9.3865	7.7021	14.9312	7.1957	9.28393	16.2875	7.12325	4.2173	6.31544	8.65878	17.5793	12.2329	10.7492	5.16058
Itaiw_v1_scaffold_2_g02672	1.64487	0.47051	1.98993	1.9314	2.42539	1.89033	1.08671	0.858916	7.77217	2.52877	2.01323	3.44686	2.10742	1.7797	2.97922	5.60334	2.92424	8.33332	2.65823	2.60032	0.857733
Itaiw_v1_scaffold_144_g41173	16.1928	13.7315	17.4683	12.8805	33.9731	33.5667	41.1322	31.2918	47.303	43.1823	37.784	48.4996	28.7838	32.0872	33.0884	29.7244	53.8883	26.2345	62.473	31.5075	51.586
Itaiw_v1_scaffold_90_g36722	3.81128	4.91093	0.561741	1.57123	3.1323	1.99077	3.18493	2.42704	0	3.27572	2.72607	1.1368	1.24808	2.06307	1.65829	7.90508	7.52244	8.21029	14.1826	2.35585	5.52862
Itaiw_v1_scaffold_66_g33058	0	0	0	0	0	0	0	0	0	0	0	0	0	0	0	0	0	0	0	0	0
Itaiw_v1_scaffold_34_g22348	7.90732	7.76266	7.39738	6.4306	19.6255	9.97175	12.2427	6.22138	10.5492	9.86659	11.5919	9.20592	9.88874	46.9988	12.3119	9.54342	7.748	11.0745	6.66209	5.06605	10.5007
Itaiw_v1_scaffold_50_g28563	0	0	0	0	0	0.146364	0	0	0	0	0	0	0	0.156275	0	0	0	0	0	0.240098	0
Itaiw_v1_scaffold_124_g39945	0	0	0	0	0	0	0	0	0	0	0	0	0	0	0	0	0	0	0	0	0
Itaiw_v1_scaffold_129_g40157	1.47344	8.18975	1.00087	7.45898	5.03499	25.4644	5.32725	7.83773	4.9148	16.4488	7.20164	6.14562	2.37452	2.97304	2.61887	2.63783	1.30491	3.50947	0.278272	3.48974	2.25842
Itaiw_v1_scaffold_42_g25853	12.8205	8.55974	10.9676	5.39977	7.67791	19.1425	20.653	12.2093	22.9805	31.8535	14.3355	21.4027	10.063	7.806	9.36686	6.72931	3.37051	5.1369	11.7831	8.66393	10.1133
Itaiw_v1_scaffold_75_g34786	63.2239	52.8535	44.1455	73.8536	84.9814	30.259	31.7334	46.8929	50.7279	28.0786	28.7001	21.9763	48.5838	21.7555	79.8656	126.681	203.579	260.821	235.101	307.855	115.489
Itaiw_v1_scaffold_1_g01185	0.75715	0.377395	0.792994	0.168345	2.12267	1.64552	1.7856	0.736972	0.220277	1.22738	1.22391	1.16194	1.16377	2.42841	0.697094	0.273047	0.180092	0.488737	0	0	0
Itaiw_v1_scaffold_38_g24182	0	0.528704	0	0	0.166141	0.405232	0.599324	0	0.736175	0	0.642583	0.345253	0	0	0	0	0	0	0	0	0
Itaiw_v1_scaffold_2_g02150	6.28264	4.04122	4.19258	3.72652	5.60178	6.63524	6.31648	6.22693	8.83892	9.60978	5.54052	9.33796	3.94978	3.3188	4.88842	3.36178	4.47861	4.58619	5.22541	3.70691	8.01051
Itaiw_v1_contig_184_g45521	1.50174	1.55113	2.28969	2.05488	2.6004	5.10559	5.80053	3.55461	7.31082	7.09714	5.31208	7.52326	3.93919	2.07265	1.39167	2.45845	1.98318	2.28264	0.893107	1.29126	2.22206
Itaiw_v1_scaffold_7_g06660	0	0.129704	0.058956	0	0.600556	0.094303	0	0.132576	0.481134	0.562321	0.201195	0.09429	0	0	0.145526	0	0	0	0	0.432063	0
Itaiw_v1_scaffold_84_g35973	11.0962	15.194	9.7387	15.7793	9.73531	10.216	19.368	19.8767	8.95298	8.45855	14.6128	8.91874	13.8133	23.0808	9.23291	20.8565	10.3169	19.6749	8.29964	10.0329	7.70028
Itaiw_v1_scaffold_7_g06858	22.6167	26.3887	25.3459	28.608	22.8042	14.3688	13.7948	11.1699	11.1299	17.3484	12.9091	16.1051	31.8225	21.7305	32.005	52.5332	52.019	40.291	30.7433	23.1834	8.26597
Itaiw_v1_scaffold_45_g26877	13.6493	1.31769	6.98412	13.5084	21.2274	5.79089	13.9675	10.2693	2.41142	9.77403	8.71617	10.5277	3.0322	13.5708	10.8539	12.6826	12.8837	17.2159	9.60362	7.73134	3.59271
Itaiw_v1_scaffold_33_g22149	2.37462	0	0	4.06319	7.69789	3.12411	14.8328	8.5305	5.84274	0	0	12.295	0	0	0	0	0	3.21433	0	9.9406	0
Itaiw_v1_scaffold_10_g08760	3.49939	4.1925	5.42748	2.74192	6.93567	13.673	11.377	9.93828	9.47463	15.2295	8.41701	10.6856	4.10777	5.34485	5.29562	7.83037	3.41971	4.99017	4.20868	3.80519	4.25665
Itaiw_v1_scaffold_3_g03334	0.141084	0.066913	0	1.5015	0.860304	0	0.557935	0.499857	0.554799	0	0.214844	0.277275	0.375175	0.021066	0.416616	0	0.960128	0.15907	0.090937	0.18611	0.278591
Itaiw_v1_scaffold_27_g19270	0	0	0	0	0	0	0	0	0	0	0	0	0	0	0	0	0	0	0	0	0
Itaiw_v1_scaffold_61_g31753	11.9276	27.7656	46.5727	12.4545	26.2918	31.7342	26.6537	32.0438	21.7049	23.6746	30.1784	28.6436	30.6288	16.157	22.8767	29.8164	15.0237	54.6014	40.7093	15.5194	13.1528
Itaiw_v1_scaffold_73_g34539	747.109	786.369	853.923	1621.45	892.672	757.671	912.164	1287.58	770.144	812.814	651.915	622.498	835.968	975.912	425.261	359.042	374.086	514.483	603.617	372.129	868.728
Itaiw_v1_scaffold_43_g26218	0	0	0	0	0	0	0	7.2005	0	0	0	23.7445	0	0	0	0	0	0	0	0	0
Itaiw_v1_scaffold_96_g37345	0	0.737172	0.80277	0.302104	0.293604	0.585506	0.674106	0.352575	1.18074	1.95453	1.46783	1.75728	0.540157	0.199006	0.229712	0.332307	0	0	2.25876	0.224085	0
Itaiw_v1_scaffold_129_g40134	0	0	0	0	0	0	0	0	0	0	0	0	0	0	0	0	0	0	0	0	0
Itaiw_v1_scaffold_60_g31433	7.46411	5.32289	7.27501	5.20532	8.73049	6.73934	9.02045	10.3472	11.7082	15.6756	8.59911	5.65376	9.73246	6.35039	4.50539	9.64686	4.17496	6.45076	3.49861	8.51446	9.60182
Itaiw_v1_scaffold_73_g34547	0	0	0	0	0	0	0	0	0	0	0	0	0	0	0	0	0	0	0	0	0
Itaiw_v1_scaffold_38_g24246	19.8951	21.6606	15.2964	20.6461	29.4536	14.592	19.6312	17.7368	18.3466	24.719	23.2221	29.8296	15.1126	12.1853	12.1454	9.9317	9.4743	13.0516	15.6169	16.8772	19.7288
Itaiw_v1_scaffold_71_g34080	0	0	0	0.216193	0	0	0	0	0	0	0.245797	0	0.681721	0	0	0	0	0	0	0	0
Itaiw_v1_scaffold_16_g12560	0	0	0	0	0	0	0	0	0	0	0	0	0	0	0	0	0	0	0	0	0
Itaiw_v1_scaffold_20_g14829	1.89953	0.494914	1.86685	1.21114	4.37624	0.781253	0.85592	0	2.58794	6.4174	2.01338	3.51395	3.96334	0	1.00829	0	2.72257	2.48496	1.04737	3.71258	1.6193
Itaiw_v1_scaffold_139_g40793	0	0	0	0	0	0	0	0	0	0	0	0	0	0	0	0	0	0	0	0	0
Itaiw_v1_scaffold_25_g17703	0.39373	0	0.80298	0	1.24486	0	0.649764	3.08441	2.07698	0	0.871227	2.16247	1.67171	2.90673	0.96227	1.11428	0	0.684541	0.325467	0.249031	2.37658
Itaiw_v1_contig_22_g42972	1.28325	3.80733	1.41841	0.841708	2.60088	7.62758	4.77443	4.2605	10.4818	9.1439	12.2945	7.28114	4.11481	3.46632	3.00673	3.18025	3.43055	0.816971	2.21184	0.466559	2.82136
Itaiw_v1_scaffold_146_g41234	0	11.0647	4.33623	6.51499	9.49358	17.3071	2.62437	5.62945	19.6252	21.719	8.11752	15.114	6.85056	34.1596	12.682	3.68289	9.55359	8.59455	9.82593	11.2653	0
Itaiw_v1_contig_178_g45472	0.76282	0	0	0.136653	0.334607	0	0	0.204095	0	2.02288	0.993383	0	0.179173	0.04342	0.265865	1.53152	0	0	0	0	0.501767
Itaiw_v1_scaffold_12_g10049	0.387239	0.539286	0.549556	2.18074	0.302191	3.77042	0	4.50639	3.79821	5.34461	2.19843	1.55846	1.14282	2.00296	0.544194	0.107041	0	0	1.28551	2.22374	1.63412
Itaiw_v1_scaffold_2_g01864	0	0	0	0	0	0	0	0	0	0	0	0	0	0	0	0	0	0	0	0	0
Itaiw_v1_contig_305_g46365	8.89444	19.3161	13.5378	7.36743	14.1825	36.2983	27.8979	19.4931	39.6088	31.8694	25.3428	56.1483	24.0334	26.7972	25.6294	11.6662	18.2363	15.513	17.763	14.9764	34.9944
Itaiw_v1_scaffold_14_g11263	29.2843	24.3375	64.2697	67.0358	2.00599	33.6031	1.77494	38.6928	28.6509	26.8191	21.7975	18.1066	45.8063	31.9918	29.0774	78.0361	36.3117	32.4892	50.3244	78.2637	16.7858
Itaiw_v1_scaffold_31_g21181	1.7155	0.790209	1.31366	1.1591	1.1195	0.641505	1.29094	0.652717	2.58291	2.79368	0.920186	2.3666	1.76818	0.777016	0.945813	2.60763	0.667639	1.50361	0.35838	0.934522	2.58485
Itaiw_v1_scaffold_11_g09800	0	0	0.395374	0.840309	0	0.866779	0	0	1.88424	0.948485	1.86928	1.48745	3.55957	1.1698	2.83867	0	8.4929	0	0	0	0
Itaiw_v1_contig_11_g42498	0	0.084533	1.43505	0	0	0	0.194601	1.48213	0	0	0.90338	1.53014	0.018612	0.558871	0	0.235316	0	0.727366	0	0.898557	0.414799
Itaiw_v1_scaffold_158_g41847	3.0616	12.2105	9.89748	3.39634	0.587127	10.8291	2.81608	3.12015	12.9494	12.3664	10.2564	11.4776	7.65252	4.47588	0.474634	4.6509	4.79807	0.618476	5.04828	3.28859	4.30021
Itaiw_v1_scaffold_4_g04669	0	0	0	0	0	0	0	0	0	5.34342	0	0	0	0	0	0	0	0	0	0	0
Itaiw_v1_scaffold_55_g30108	0.614889	0	0	0	0	0	0	0	0	0	0	0	0	0	0	0	0	0	0	0	0
Itaiw_v1_scaffold_41_g25466	3.97608	6.41252	5.02156	4.41253	18.028	14.5114	15.1217	10.136	15.8888	19.9095	15.2906	25.1363	17.6457	28.3949	35.8665	29.2421	51.8359	30.3297	35.652	19.791	64.2296
Itaiw_v1_scaffold_23_g16717	32.4038	26.0141	8.44756	31.0073	20.4969	21.8463	27.0471	8.62338	23.4842	144.892	5.63598	0.574353	7.87066	17.6068	12.0606	16.5113	3.83677	2.95961	33.0354	7.36963	5.88297
Itaiw_v1_contig_1_g40622	0	0	0	0	0	0	0	0	0	0	0	0	0	0	0	0	0	0	0	0	0
Itaiw_v1_scaffold_90_g36697	3.4459	2.32995	0.688543	2.0823	1.36527	4.4961	6.29503	0.876453	2.15412	6.64893	2.92105	1.54287	1.14627	1.10743	1.21119	1.10522	2.39897	1.19189	1.37014	0.433004	4.77143
Itaiw_v1_scaffold_49_g28077	7.89504	16.5798	5.96347	21.6513	14.313	28.9956	21.3002	22.2475	4.61121	26.9191	10.3379	11.5645	8.87085	17.1633	17.5599	17.7437	26.8392	16.2061	22.7175	7.92342	23.0034
Itaiw_v1_scaffold_5_g05397	3.18722	1.87305	2.52821	1.67986	1.45504	4.42105	4.61962	3.24472	4.19008	3.39346	4.60968	5.92857	0.809416	1.62226	1.3137	0.689849	3.45609	2.94649	2.0481	1.44753	3.94401
Itaiw_v1_scaffold_32_g21496	0	0	0	0	0	0	2.2447	0	0	0	0	0	0	0	0	0	0	0	4.52327	0	0
Itaiw_v1_scaffold_24_g17387	6.86916	6.57697	9.61799	5.66983	10.6933	8.44478	12.1765	8.71651	13.7173	20.6031	14.4545	12.9156	6.93243	7.46989	9.45093	7.91215	7.21577	9.64837	10.3302	9.93412	7.26743
Itaiw_v1_contig_789_g47844	13.7127	37.8807	4.65559	13.9797	43.2274	54.5513	60.7947	47.6474	29.7046	76.2682	30.8117	53.3589	18.4493	18.1854	46.0467	26.9683	32.4623	27.0588	112.295	29.1342	45.1797
Itaiw_v1_scaffold_167_g42170	0	0	2.08259	0	1.26522	0	4.717	0	0	0	0.218665	0	0	0	0	0	0	0	0	0	0
Itaiw_v1_scaffold_92_g36904	20.8496	17.0005	33.4533	18.0213	26.132	30.2122	27.8049	26.8791	25.4985	33.7537	19.4751	27.5643	25.7504	35.6814	32.2094	23.8858	28.278	16.5092	22.8413	20.0933	23.6576
Itaiw_v1_scaffold_3_g03372	1.21303	0	0	2.4769	0	0	0	1.42867	0	0	0.378267	0	0	0	0	2.42149	0	0	0	0.383746	0
Itaiw_v1_scaffold_2_g02448	3.46514	1.8623	3.41543	1.06848	1.70123	6.95106	4.17742	1.56176	6.89002	6.1707	3.17411	7.03587	2.30434	0.494414	1.09638	2.23228	1.01682	2.19145	2.62076	2.55467	6.79273
Itaiw_v1_scaffold_1_g01381	0	0	0	0	0	0	0	0	0	0	0	0	0	0	0	0	0	0	0	0	0
Itaiw_v1_scaffold_49_g28422	4.5457	1.53767	0.417885	0	1.21176	1.88517	3.24294	8.13866	6.40935	13.9746	8.36954	9.81078	10.0631	1.90858	10.1947	11.6473	7.66831	8.61626	7.93997	12.1648	5.78133
Itaiw_v1_scaffold_119_g39599	0	0	0	0	0	0	0	0	0	0	0	0	0	0.137832	0	0.637691	0	0	0	0	0
Itaiw_v1_contig_867_g47946	0.170488	0	0	0.304862	0	0	0.306433	0	0	0	0.171776	0	0	0	0	0	0	0.383319	0.588791	0	0
Itaiw_v1_scaffold_164_g42049	13.2264	13.2119	14.5183	14.4959	16.3282	15.5885	22.7032	13.7229	19.4261	29.4154	29.1721	28.0632	16.282	11.4267	16.0357	17.9622	24.9909	16.9798	16.5575	22.2274	23.1319
Itaiw_v1_scaffold_134_g40463	19.1188	15.3098	13.9154	14.0895	33.3295	25.259	35.5054	29.2322	29.2137	33.9797	28.657	26.5882	15.7369	25.2542	8.54913	10.9435	7.81454	7.59501	4.56771	14.426	6.57041
Itaiw_v1_scaffold_75_g34748	0	0	0	0	0	0	0	0	0	0	0	0	0	0	0	0	0	0	0	0	0
Itaiw_v1_scaffold_16_g12381	0.785461	7.26247	2.83852	0.814719	1.2807	0.760657	2.56949	2.16774	4.64352	4.753	3.58109	4.39908	3.1408	1.61682	2.38827	2.31698	7.68806	1.55147	11.9357	1.55172	1.68386
Itaiw_v1_scaffold_42_g25608	41.72	28.1685	42.0035	29.7185	30.5759	87.2301	69.1524	50.1417	80.8691	71.2075	52.2512	69.6864	31.6141	25.6596	30.3707	30.3007	30.5392	25.5299	19.7169	27.0347	40.6053
Itaiw_v1_scaffold_19_g14360	2.30337	3.50258	0	0	0.94194	1.31528	1.99593	0	0	0	3.59205	2.48894	2.36985	2.53605	2.46072	3.28272	0	0	5.71725	2.87851	0
Itaiw_v1_scaffold_31_g20789	7.70825	10.2842	12.5616	10.4867	15.4911	22.5514	20.7059	15.2029	19.1631	22.8202	25.6945	21.2257	8.44626	9.36964	7.15789	10.9133	7.84564	4.36843	11.5072	5.40092	11.2795
Itaiw_v1_scaffold_21_g15157	5.84052	3.01033	3.40572	2.63346	4.94642	3.64773	3.06045	4.18883	6.52383	6.4363	3.10785	4.30602	2.96477	2.8176	3.40535	4.27686	6.69412	3.8165	4.0529	5.54875	6.36069
Itaiw_v1_scaffold_14_g11324	0	0	0	0	0	0	0	0.266595	0	0	0	0	3.34405	0	0	0	0	0	0	0	0
Itaiw_v1_scaffold_49_g28159	5.33723	3.27864	3.65611	0	9.52162	5.4982	9.18191	3.07759	7.95923	8.5044	4.84938	7.05647	6.02941	2.18723	8.20462	7.97163	5.40233	4.46877	0	3.00039	5.81533
Itaiw_v1_scaffold_80_g35541	0	0	0.627531	0	0	0.752468	0.374801	0	0	0	0	0	1.48057	0	1.9173	0	0	0	0	0	8.1505
Itaiw_v1_scaffold_68_g33365	0.832541	1.57835	1.72088	1.73978	1.55413	3.58355	2.70564	2.01436	5.36931	6.47148	7.63083	4.42612	2.93741	2.99842	1.82227	0.456328	1.631	0.720395	1.63624	2.57758	5.18244
Itaiw_v1_scaffold_1_g01017	0	0	0	0	0	0	0	0	0	0	0	0	0	0	0	0	0	0	0	0	0
Itaiw_v1_scaffold_34_g22343	0	0	0	0	0	0	0	0	0	0	0	0	0	0	0	0	0	0	0	0	0
Itaiw_v1_scaffold_7_g06779	0	0	1.55482	0	1.55433	2.42442	0.982368	2.21625	0.685895	2.03242	0.296329	0	0	0	1.94296	0	0.278957	0	0	1.01224	0
Itaiw_v1_scaffold_11_g09503	10.5206	5.83427	9.68486	18.2884	17.5214	8.74318	15.7773	20.8943	15.749	17.9914	18.64	19.2663	14.9472	11.6781	9.87755	10.3888	9.13106	6.66817	6.99061	8.09414	6.66899
Itaiw_v1_scaffold_97_g37511	13.2455	0	0	11.534	3.17777	1.7048	0.651777	0	4.09279	0	0	4.27064	0	0	0	1.45111	4.11742	18.8764	0	0	0
Itaiw_v1_contig_528_g47266	0	0	0	0	0.457669	0	0	0	0	0	0	0	0	0.144379	0	0	0	0	0	0	0
Itaiw_v1_scaffold_2_g02470	6.1246	4.94699	5.12243	9.54577	7.63915	14.4495	24.0124	12.7745	13.7768	22.4095	23.6413	28.3693	10.3683	10.7485	10.043	8.70559	11.7687	6.35728	6.44342	6.41408	8.90087
Itaiw_v1_scaffold_171_g42293	0	0.47291	0	0	0	0	0	0	0	0	0	0	0	0	0	0	0	0	0	0	0
Itaiw_v1_scaffold_53_g29594	0	0	0	0	0	0	0	0	0	0	0	5.5833	0	0	0	0	0	0	0	0	0
Itaiw_v1_contig_98_g44576	9.20701	7.84283	11.2766	12.0799	22.2574	9.48502	10.1285	46.1251	8.13468	14.3921	12.4993	14.2687	4.98741	8.8825	6.55065	8.10908	5.85223	7.93649	8.20336	11.2758	6.61544
Itaiw_v1_scaffold_91_g36821	0	1.93048	0	0	1.27308	0	2.73175	1.76306	2.03361	2.80236	2.15116	4.80124	0	1.07996	1.90834	0	0	0	0	1.0347	0
Itaiw_v1_scaffold_35_g23057	0	0	0	0	0	0	0	0	0	0	0	0	0	0	0	0	0	0	59.3715	0	0
Itaiw_v1_scaffold_21_g15745	0	0	0.126504	0	0	1.71412	0.187245	0.228617	0	1.84028	1.23473	0.141703	0.579839	1.49847	0	2.04055	0.807474	0.114764	0.144889	1.46458	0
Itaiw_v1_scaffold_17_g13371	17.5579	9.27732	13.0517	22.1924	21.4756	28.1383	51.4327	26.3558	45.2357	68.6631	51.8855	75.3374	16.7862	16.6929	25.6246	24.0292	14.8301	12.4256	13.6388	7.9271	33.473
Itaiw_v1_scaffold_108_g38671	0	0	0	0	0	0	0	0	0	0	0	0	0	0	0	0	0	0	0	0	0
Itaiw_v1_scaffold_5_g05737	0	0	0	2.2871	0	0	0	0	0	0	1.1754	0	0	0	0	0	0	0	0	0	0
Itaiw_v1_contig_251_g46023	0.719848	0.055895	0.404282	0.202755	0.81767	1.12718	1.07908	0.529457	1.98413	1.87285	0.491066	1.18704	0.57567	1.03806	0.412811	0.300423	0.716134	0	0.331156	0.86	0
Itaiw_v1_contig_63_g43993	0.654927	8.97829	10.9305	5.78451	0	7.0077	4.85232	9.9399	7.50523	4.41684	6.15905	4.2443	4.55259	4.78284	3.5992	6.23565	46.8978	0.981803	16.0608	39.7076	0.674265
Itaiw_v1_contig_400_g46818	3.17708	2.37152	2.04561	2.27078	3.22874	5.3978	4.42512	4.28469	6.35605	8.16112	4.90491	5.92189	2.83879	3.54705	1.21894	2.92778	0.992971	3.8185	3.96846	2.2151	3.42033
Itaiw_v1_scaffold_8_g07610	0	4.24057	0	0	0	0	0	0	0	0	7.55267	0	0	0	0	0	0	0	0	0	0
Itaiw_v1_scaffold_142_g40998	0	0	0	0	0	0	0	0	0	0	0	0	0	0	0	0	0	0	0	0	0
Itaiw_v1_scaffold_9_g07848	344.633	331.247	53.8632	122.353	85.6752	0	40.5588	151.481	111.597	101.677	106.305	99.9318	31.8093	138.259	140.107	279.429	382.114	35.5657	48.2577	265.972	351.366
Itaiw_v1_scaffold_2_g02577	0	0.244217	0.353602	0.187648	0.999029	1.71128	1.23521	0.220271	0.768863	3.12164	2.14433	1.84414	1.11357	0.153425	0.702273	0.169578	0	0	0	0.219585	0
Itaiw_v1_scaffold_66_g33054	0	0	0	0	0	0	0	0	0	0	0	0	0	0	0	0	0	0	0	0	0
Itaiw_v1_scaffold_16_g12281	0.791136	0	0	0	0	0	0	0	0.404953	0	0.235443	0.140357	0	0	0	0.266231	0	0	0	0	0
Itaiw_v1_scaffold_47_g27563	0.158597	1.96351	0.544822	3.18133	1.52831	2.58833	1.17074	1.14557	1.43646	3.44027	1.45954	1.91308	0.737024	0.276915	0.452758	0.839483	0.430862	0.991889	0.281808	0.482339	0
Itaiw_v1_scaffold_38_g23971	0	0	0	0	0	0	0	0	0	0	0	0	0	0	0	0	0	0	0	0	0
Itaiw_v1_scaffold_7_g06918	0	0	0	0	0	0	11.6276	0	0	0	0	25.4441	0	0	0.434788	0	0	0	0	0	0
Itaiw_v1_scaffold_10_g08654	0	0	0	0	0	0	0	0	0	0	0	0	0	0	0.275596	0	0	0	0	0	0
Itaiw_v1_scaffold_56_g30253	0	0	0	0	0	0	0.165386	0	0	0	0.02852	0.123762	0	0	0	0	0	0	0	0	0
Itaiw_v1_scaffold_92_g36961	8.08027	6.50201	13.4915	5.96477	6.74285	10.562	10.0311	19.4626	5.68176	15.6462	16.5798	15.3912	10.0289	17.4549	3.07971	11.4016	11.8505	5.4768	14.4218	9.12747	5.86346
Itaiw_v1_scaffold_42_g25539	0.06538	0.137764	0.084032	0.899342	0	0.478336	0	0	0.08299	2.25441	0.158161	0.140805	0.04457	0	0	0.640451	0	0	0	0	0.20601
Itaiw_v1_scaffold_7_g06484	0	0	0	0	0	0	0	0	0	0	0.115028	0.260965	0	0	0	0	0	0	0	0	0
Itaiw_v1_scaffold_1_g00616	0	0	0	0	0	0	0	0	1.86428	0	0	0	2.93032	0	0	0	0	0	0	0	0
Itaiw_v1_scaffold_41_g25479	2.31891	3.11772	3.27732	1.82294	0	3.59154	0	0	0	0	5.3414	9.25741	9.03788	1.91226	0	4.59372	4.32733	3.11684	0	5.39424	4.82048
Itaiw_v1_scaffold_41_g25380	27.8198	25.5541	31.3065	17.8509	25.6047	33.1977	39.3298	38.9852	29.3326	37.3875	36.8694	33.6298	24.0556	17.5604	11.9589	17.7707	20.6006	21.1443	31.8404	21.7897	23.0392
Itaiw_v1_contig_202_g45667	0.722333	0.218432	1.791	1.10362	0	2.47343	0.271321	0.236924	0.206482	1.11505	1.04269	1.46957	0	0	0.469064	2.18628	2.48574	2.51851	0	1.7302	0
Itaiw_v1_scaffold_46_g26958	0	0	0	0	0	0	0	0	0	0	0	0	0	0	0	0	0	0	0	0	0
Itaiw_v1_scaffold_7_g06967	0	0.392479	0.455652	0	0	0.998738	0.072598	0.798435	0	0	0.334598	0.337356	1.1116	0.588042	0	0.264458	0	0	1.09364	0.133327	0
Itaiw_v1_scaffold_19_g14194	2.57721	1.68543	3.76931	1.66435	1.26689	4.38231	4.00753	2.44139	4.16686	3.96369	5.22501	4.91696	1.37464	1.75732	3.33868	2.2092	1.20182	2.42356	0.729636	1.38143	4.26736
Itaiw_v1_scaffold_19_g14386	0	0	0	0	0	0	0	0	0	0	0	0	0	0	0	0	0	0	0	0	0
Itaiw_v1_contig_369_g46695	64.2711	50.9254	68.686	44.8595	69.1536	83.5501	88.0013	32.538	89.7982	70.7968	61.0825	62.8858	34.5427	74.8535	52.8006	54.9363	57.579	61.7049	60.3658	53.9513	203.058
Itaiw_v1_scaffold_2_g02269	0	0	0	0	0	0	0	0	0	0	0	0	0	0	0	0	0	0	0	0	0
Itaiw_v1_contig_199_g45637	0.641526	0	0.115751	0	0	2.34584	0.188675	0	0.091598	0	3.23867	0.24645	0.423027	0	0	1.3492	1.39983	0	0.408834	0.688245	0.087878
Itaiw_v1_scaffold_32_g21554	5.21145	2.67514	2.90654	4.78543	1.98399	2.38974	6.84297	4.92812	2.47342	5.25286	3.36165	6.02093	6.53981	3.78914	2.28524	7.23136	7.60333	7.29869	10.1061	11.0748	11.151
Itaiw_v1_contig_19_g42876	0	0	0	0	0	0	0	0	0	0	0	0	0	0	0	0	0	0	0	0	0
Itaiw_v1_scaffold_57_g30519	1.91999	0.409839	2.34664	1.01239	1.42446	2.64392	6.0867	3.17059	4.28578	10.5132	3.11317	6.0896	3.98092	6.17016	1.43164	0	4.44801	0.977352	0	0.91838	0.565844
Itaiw_v1_scaffold_11_g09934	0.529928	0.508683	1.53758	0.659544	0.243309	3.57963	3.98478	1.06032	3.93309	3.92413	3.13095	6.1792	2.60023	0.212554	0.564782	2.87848	0.121347	1.45094	0.436929	1.5956	1.75819
Itaiw_v1_scaffold_22_g15932	0	0	0	0	0	0	0	0	0	0	0	0	0	0	0	0	0	0	0	0	0
Itaiw_v1_scaffold_83_g35783	0	0	0	0	0	0	0	0	0	0	0	0	0	0	0	0	0	0	0	0	0
Itaiw_v1_contig_5_g41755	10.6338	2.49947	3.23316	2.01003	2.82168	8.50715	9.84031	5.56997	5.86378	10.7561	14.7644	12.5563	3.57711	4.25219	5.35565	6.42636	7.14027	7.2999	13.3117	11.4057	22.6135
Itaiw_v1_scaffold_18_g13567	0	5.3656	3.43772	10.05	8.59675	9.61024	0.791162	8.03088	9.40142	7.40767	0.887456	2.26494	8.06894	7.05546	12.5173	2.1739	79.7913	3.23106	39.5389	52.7277	5.96722
Itaiw_v1_scaffold_13_g10900	0	0	0	0	0	0	0	0	0	0	0	0	0	0	0	0	0	0	0	0	0
Itaiw_v1_scaffold_23_g16707	0	0	0	0	0	0	0	0	0	0	0	0.14575	0	0	0	0	0	0	0	0	0
Itaiw_v1_scaffold_20_g14807	3.60643	4.263	1.73388	5.47437	4.33462	0.38732	2.55315	2.53076	2.23467	3.04624	3.96078	7.96581	8.3501	3.5115	9.05561	25.2524	11.9163	11.3352	20.5824	15.4344	6.15057
Itaiw_v1_scaffold_125_g40034	10.8838	3.20891	5.28354	6.02249	3.40223	11.7436	8.35251	7.8748	6.81461	10.2502	4.18038	3.77689	10.4738	3.70669	5.67124	5.98244	4.42345	3.05059	5.20074	7.10869	1.891
Itaiw_v1_scaffold_3_g03307	97.3803	140.898	202.426	108.235	132.471	157.009	141.816	212.143	126.039	146.893	172.435	156.049	134.029	116.667	101.697	88.3835	99.8108	105.814	135.358	128.352	71.5747
Itaiw_v1_scaffold_22_g15822	14.4046	7.72585	16.8648	5.94273	15.3391	18.7967	15.3978	11.5691	28.3389	20.6558	21.312	22.2611	6.00065	12.5382	16.2387	15.5182	1.83725	6.26087	21.8015	20.0121	3.81855
Itaiw_v1_scaffold_55_g30145	0.024229	0	0	0	0	0	0	0	0	0	0	0	0	0	0	0	0	0	0	0	0.67582
Itaiw_v1_scaffold_80_g35586	0	0	0	0	0	0	0	0	0	0	0	0	0	0	0	0	0	0	0	0	0
Itaiw_v1_scaffold_70_g33778	0.528365	1.49756	1.87992	0.51702	0.352224	0.202752	1.32061	0.682401	0.378128	2.7339	0.308497	2.69695	0.455775	0.028778	0.090141	0.626054	0.491792	0.444639	1.08141	0.367093	2.88991
Itaiw_v1_scaffold_157_g41813	2.17438	43.2588	51.8637	2.83299	4.17038	32.4151	4.23476	23.1171	30.5091	6.33654	9.91437	9.61216	1.21154	19.2322	1.436	2.46703	14.1827	30.4887	31.7569	19.7075	0.469942
Itaiw_v1_scaffold_33_g21804	0	0.103704	0	0	0	0	0	0	0	0	0	0	0	0	0	0	0.986684	0	0	0	0
Itaiw_v1_scaffold_32_g21428	0	0	0	0.579635	0.090631	0	5.71451	2.91235	0	0	0	4.70601	1.69998	0	1.22762	0	6.60951	0	0	0	0
Itaiw_v1_scaffold_38_g23953	4.96865	2.15638	1.76127	3.23484	3.76937	3.34573	5.30727	3.37887	9.25591	12.7555	5.72061	10.8603	5.13105	1.6418	2.64862	2.38213	0.372346	4.59292	2.7024	0.972196	2.87109
Itaiw_v1_contig_437_g46964	0	0	0	0	0	0	0	0	0	0	0	0	0	0	0	0	0	0	0	0	0
Itaiw_v1_scaffold_79_g35279	371.201	172.176	257.669	249.985	381.539	329.402	349.215	273.472	285.342	352.799	231.941	218.431	75.2606	62.2489	40.4697	86.7818	105.304	226.417	193.022	236.29	211.856
Itaiw_v1_scaffold_43_g26185	0	0	0	0	0	0	0	0	0	0	0	0	0	0	0	0	0	0	0	0	0
Itaiw_v1_contig_236_g45917	0	0	0	0	0	0	0	0	0	0	0	0	0	0	0	0	0	0	0	0	0
Itaiw_v1_scaffold_61_g31857	11.3362	4.32607	8.94915	8.88957	14.2957	13.9795	20.3856	11.629	21.5944	17.1569	8.00044	16.1248	6.28108	3.98331	6.93148	3.55653	5.733	9.40442	7.51448	4.25059	9.75401
Itaiw_v1_scaffold_10_g08847	24.4286	22.6204	36.2423	44.1659	46.6172	52.4235	71.9238	57.788	36.5503	47.0388	58.9223	67.0675	69.4177	69.8905	44.4632	47.9837	29.7832	41.019	40.357	35.2148	72.9417
Itaiw_v1_scaffold_30_g20660	2.43353	2.15119	2.20399	2.26438	1.63155	4.33924	4.11764	2.75298	4.15098	5.95493	3.36609	4.72067	0.958098	1.69804	1.17839	2.15869	1.59333	1.09815	0.997432	1.58751	1.63023
Itaiw_v1_scaffold_48_g27793	0	0	0	0	0	0	0	0	0	0	0.162453	0	0	0	0	0	0	0	0	0	0
Itaiw_v1_scaffold_9_g08059	10.7701	7.20489	7.52998	6.52744	4.38715	9.87475	8.51947	11.3462	12.2068	19.4858	20.6734	18.4733	8.13275	7.40005	9.92707	14.7641	22.5847	13.4611	19.9432	16.711	67.8759
Itaiw_v1_scaffold_31_g21011	1.09427	15.0967	0	0	10.4895	20.5998	4.64001	5.93073	5.86911	7.69335	6.53767	9.14508	34.2389	3.04455	1.88593	0	0	4.24288	6.63097	7.46561	9.0293
Itaiw_v1_scaffold_34_g22495	46.0726	22.2361	34.8067	21.9259	20.7335	35.8095	28.4265	28.6202	36.1057	46.8929	28.6338	65.6662	44.1872	41.6285	14.5382	40.2608	46.015	42.0257	45.2628	28.8798	16.9154
Itaiw_v1_scaffold_141_g40954	0	0	0	0	0	0	0	0	0	0	0	0	0	0	0	0	0	0	0	0	0
Itaiw_v1_scaffold_3_g03803	23.8555	21.3534	39.8483	22.8556	20.3445	54.9101	49.2091	49.2104	41.5941	42.9442	49.232	49.0604	41.2017	46.2041	22.5436	16.144	15.7129	17.637	18.0108	14.7951	21.8031
Itaiw_v1_scaffold_6_g05993	0	0	0	0	0	0	0	0	0	0	0	0	0	0	0	0	0	0	0	0	0
Itaiw_v1_scaffold_2_g02001	0	0	0	0	0	0	0	0	0	0	0	0	0	0	0	0	0	0	0	0	0
Itaiw_v1_scaffold_44_g26409	15.3532	10.8755	14.2744	10.3183	14.7641	19.6777	20.1515	15.4073	17.5406	26.0078	15.6258	14.2825	6.8725	4.3219	8.15544	8.99743	9.77279	11.5439	14.3831	10.7611	18.5339
Itaiw_v1_scaffold_7_g06680	0	1.00928	0	0	0	0	0	0	0	0	0.507166	0	0	0	1.43734	0	0	0	0	0	0
Itaiw_v1_scaffold_122_g39843	97.1392	57.1084	257.007	34.7152	256.53	150.272	393.776	18.574	149.689	112.509	46.0349	21.395	15.3253	15.88	10.5453	26.895	36.5148	35.8283	66.9225	35.1829	3.77563
Itaiw_v1_scaffold_31_g21190	0	0	0	0	0	0	0	0	0	0	0	0	0	0	0	0	0	0	0	0	0
Itaiw_v1_scaffold_31_g21183	48.6908	24.3946	53.361	17.3405	9.1837	5.50379	37.8536	29.8009	53.6779	22.9211	23.4389	30.7061	37.4509	39.5561	21.5446	37.4707	8.01421	52.6207	47.4965	71.8996	35.1435
Itaiw_v1_scaffold_10_g08825	0	0	0	0	0	1.13365	0	3.48296	2.96579	0	0	0	0	0.913676	0	0	0	0	3.54077	26.6406	0
Itaiw_v1_scaffold_49_g28387	3.96446	1.7052	1.94781	0	3.29499	3.54326	3.1675	3.41773	6.28174	4.79578	3.114	3.61228	2.82501	0.805476	3.08144	2.3438	3.12585	3.18455	0.2305	2.61818	2.50228
Itaiw_v1_scaffold_20_g15061	0	0	0	0.828612	1.55868	0	0.969005	0.904966	1.25517	0	0.687638	2.26155	0	0	0	0	0	0	0	0	0
Itaiw_v1_scaffold_91_g36846	0	0	0	0	0	0	0	0	0	0	0	0	0	0	0	0	0	0	0	0	0
Itaiw_v1_scaffold_65_g32724	0	0	0	0	0	0	0	0	0	0	0	0	0	0	0	0	0	0	0	0	0
Itaiw_v1_scaffold_19_g14555	524.199	474.883	875.492	412.789	465.327	935.672	683.35	800.159	516.14	683.299	531.091	464.081	444.034	489.896	253.972	264.024	272.229	285.984	373.828	281.866	476.793
Itaiw_v1_scaffold_1_g01196	18.5173	17.2473	22.1682	17.9649	18.1562	26.4969	32.8189	23.7792	36.1591	36.8293	31.8476	39.5565	19.0687	16.0229	21.1655	18.9876	17.9988	15.0802	23.3808	13.91	17.7398
Itaiw_v1_scaffold_5_g05621	0	0.196579	0.500662	0.838201	0.194516	0.372279	2.7777	0.682801	0.796425	1.40617	1.52696	1.10373	1.12828	1.10041	1.36139	0.365101	0.33824	0.857303	0.508918	0.308611	2.26065
Itaiw_v1_contig_546_g47321	0	0	0	0	0	0	0	2.66681	0	0	0	0	0	0	0	0	0	0	0	0	0.095572
Itaiw_v1_scaffold_10_g08892	2.07475	1.20589	0.862068	1.38787	3.04272	4.01327	7.51262	1.66769	8.6309	7.08521	2.37728	3.6058	0.509077	0.315738	2.26401	0.870621	0.629374	3.65826	5.54091	3.4476	3.11605
Itaiw_v1_scaffold_48_g27935	0	0	0	0	0	0	0	0	0	0	0	0	0	0	0	0	0	0	0	0	0
Itaiw_v1_scaffold_18_g13514	13.2465	0	0	0	0	0	0	0	7.85206	0	0	0	0	2.67453	0	0	0	0	0	0	78.1366
Itaiw_v1_scaffold_64_g32643	0	0	0	0	0	0	0	0	0	0	0	0	0	0	0	0	0	0	0	0	0
Itaiw_v1_scaffold_1_g00956	6.13936	4.53389	9.61699	8.05815	10.797	8.69117	16.4263	22.3127	11.8943	10.3387	11.3333	15.5589	17.1471	3.90648	11.3786	8.97752	8.15725	18.5404	13.6655	13.6846	2.74655
Itaiw_v1_scaffold_95_g37311	0	14.2867	0	0	0	0	0	0	6.12389	0	8.41325	0.236868	5.28239	0	0	0	0	0.396568	0	0.379	0
Itaiw_v1_scaffold_175_g42437	0	0	1.35177	0	0	1.42586	0	0	0	0	0	0	0	0	0	0	0	6.19031	0	0	0
Itaiw_v1_scaffold_162_g42019	7.51922	7.15437	8.61185	8.65085	10.0888	12.7323	18.1105	8.41196	14.5325	17.6021	19.4973	19.9479	14.203	17.3367	16.6426	11.4382	8.95804	8.01979	5.44568	8.12157	7.94156
Itaiw_v1_contig_860_g47933	0.421422	0.424952	2.60455	0	1.4486	2.20956	3.20647	0.549981	1.61273	2.59178	3.20887	0.297167	0	0	0.300824	0.721427	1.08583	2.65021	2.15706	2.27572	0.313711
Itaiw_v1_scaffold_90_g36648	0	0	0.366078	0	0	0	0	0	0.456488	3.86114	10.2646	0.171445	0.273175	0	0	0	0	0	0	0	0
Itaiw_v1_contig_7_g42128	20.5376	20.4898	10.1151	0.928205	8.15544	0	8.52677	0.488811	3.58016	2.39896	1.0935	1.41536	1.37957	0.645875	0.35691	8.56947	0	0	0	0.584937	0.699812
Itaiw_v1_scaffold_65_g32915	0.520509	0.539399	0.356849	0	0	0	0	0	1.44632	0	0.346967	1.27742	0.638322	0	0.263275	0	0	0.190857	0	0	0
Itaiw_v1_scaffold_42_g25785	1.65014	3.85072	6.33739	2.95807	3.55724	3.41481	4.63747	4.87779	3.18525	4.31085	4.68562	6.69276	23.0413	12.8744	9.26094	11.2857	10.7205	4.95085	3.08052	3.31474	21.0939
Itaiw_v1_scaffold_32_g21614	0	0	0	0	0	0	0	0	0	0	0	0	0	0	0	0	0	0	0	0	0
Itaiw_v1_scaffold_16_g12866	51.301	24.4753	7.61518	1.57826	28.9914	43.7848	69.7433	51.2849	1.95155	31.3856	4.49886	28.0437	28.7563	29.295	11.1947	13.887	13.4001	28.5234	11.5266	0	9.27905
Itaiw_v1_contig_18_g42841	0	0	0	0	0	0	0	0	0	0	0	0	0	0	0	0	0	0	0	0	0
Itaiw_v1_scaffold_2_g01897	0	0	0	0	0	0	0	0	0	0	0	0	0	0	0	0	0	0	0	0	0
Itaiw_v1_scaffold_43_g26257	0	0	0	0	2.66391	0	2.33624	0	1.01519	2.08672	0	4.36091	6.20335	0	3.4472	1.56119	3.25736	0	0	4.8905	0
Itaiw_v1_scaffold_11_g09360	0	0	0	0	0	0	0	0	0	0	0	0	0	0	0	0	0	0	0	0	0
Itaiw_v1_scaffold_4_g04599	0.48441	0	0.284978	0	0.755185	0.312271	1.20235	0.601378	0.870777	0	0.685868	0.656243	0.692851	0.627732	0.34014	0.334369	0	0.284977	0	0	0
Itaiw_v1_scaffold_43_g25992	1.57047	0	0.423356	0	0	0	1.3364	0.466382	0	0	1.24206	1.19207	0	0	0	0	6.37008	1.00912	0	0.811222	0
Itaiw_v1_scaffold_33_g21933	0	0	0	0	0	0	0	0	0	0	0	0	0	0	0	0	0	0	0	0	0
Itaiw_v1_scaffold_21_g15358	5.28458	4.65943	6.1949	5.18349	6.52904	8.141	10.3483	10.6137	8.19824	8.99456	7.09833	8.48237	4.86162	5.92252	3.51999	3.54207	9.01699	4.31513	5.28157	5.56978	7.10851
Itaiw_v1_scaffold_40_g24762	0	0	0	0	0	0	0	0	0	0	0	0	0	0	0	0	0	0	0	0	0
Itaiw_v1_contig_96_g44543	0	4.34586	0	0	0	0	0	5.70918	0	0	5.73279	0	0	1.48353	0	0	0	0	0	0	0
Itaiw_v1_scaffold_18_g13904	0	0	0	0	0	0	0	0	0	0	0	0	0	0	0	0	0	0	0	0	0
Itaiw_v1_contig_3_g41360	0	0	0	0	0	0	0	0	0	0	0	0.122754	0	0	0	0	0	0	0	0	0
Itaiw_v1_scaffold_101_g37945	0	0	0	0	0	0	0	0	0	0	0	0.333107	0	0	0	0	0	0	0	0	0
Itaiw_v1_scaffold_29_g20202	0.340019	0.445792	1.5223	0.088202	1.00309	1.95057	1.31044	0.166656	3.04685	2.68922	2.09808	1.30568	0.929552	0.217974	0.259099	0.915085	0.780843	0.585784	0.565248	0.851028	0.484195
Itaiw_v1_scaffold_40_g24773	33.6055	25.3428	32.6164	25.8387	28.8508	50.633	50.7835	35.681	62.7724	81.2666	43.1098	71.3521	28.1707	35.0447	17.888	23.0609	21.8288	30.1398	24.0406	24.6256	28.1478
Itaiw_v1_scaffold_127_g40113	0	0.143541	0.18423	0.2054	0	0.164373	0.327492	0	0.172913	0	0.04015	0.185984	0.049533	0	0.048014	0	0	0	0.072572	0.255016	0
Itaiw_v1_scaffold_35_g22769	0	0	0	0	0	0	0	0	0	0	0	0	0	0	0	0	0	0	0	0	0
Itaiw_v1_scaffold_179_g42643	1.9822	1.086	2.41179	29.3301	38.6941	6.97965	21.4985	16.8815	21.6454	11.5891	20.8088	31.276	31.6025	37.4403	38.0241	26.4146	5.70411	18.6194	4.90905	8.51218	4.61037
Itaiw_v1_scaffold_31_g21026	0.837827	1.74161	0.850254	0.900132	0.435702	0	2.09398	2.52641	4.06562	4.24304	4.41011	1.88632	1.12176	0.910938	1.52745	0	7.8699	4.55596	5.52772	3.54728	7.07254
Itaiw_v1_scaffold_45_g26894	0.514238	0.493048	1.56661	0.674611	0.27252	2.10307	1.7718	0.744298	1.64708	3.19505	1.40434	1.84424	1.94718	0.238542	0	0.339064	0	0.172779	0.832263	1.24474	0.547785
Itaiw_v1_contig_324_g46458	7.9884	6.31646	5.95315	7.90792	10.3826	12.151	20.79	13.96	26.9305	29.8195	26.3801	32.0933	13.7233	13.622	20.8864	21.5651	25.2387	12.3997	43.4969	15.5661	27.3328
Itaiw_v1_scaffold_131_g40251	69.1008	56.5987	85.0654	114.156	133.627	92.3392	121.476	60.0927	57.2467	45.542	94.4647	145.729	33.9318	76.6804	133.129	75.9454	57.9399	99.2321	29.3949	39.2527	82.9668
Itaiw_v1_scaffold_114_g39245	2.09402	2.17158	1.43883	1.05018	0.610517	1.66584	3.1052	1.2017	2.06178	1.81284	3.12604	6.82805	1.07825	0.179082	4.27756	5.39032	7.99549	2.43277	3.43487	2.61288	4.62374
Itaiw_v1_contig_526_g47261	0	0	0	0	0	0	0	0	0	0	0	0	0	0	0	0	0	0	0	0	0
Itaiw_v1_scaffold_32_g21512	0	0	0	0	0	0	0	0	0	0	0	0	0	0	0	0	0	0	0	0	0
Itaiw_v1_scaffold_1_g00668	7.21121	2.94379	4.0703	5.6361	3.65863	3.74439	5.82143	4.51722	2.9563	4.96573	6.17789	3.31496	2.98188	3.40176	2.59794	5.47563	6.56165	4.07588	10.1778	6.15659	13.7973
Itaiw_v1_scaffold_12_g10628	0	0	0	0	0	0	0	0	0	0	0	0	0	0	0	0	0	0	0	0	0
Itaiw_v1_scaffold_16_g12813	0	0	0	0	0	0	0	0	0	0	0	0	0	0	0	0	0	0	0	0	0
Itaiw_v1_scaffold_33_g22179	0	0	0	0	0	0	0	0	0	0	0	0	0	0	0	0	0	0	0	0	0
Itaiw_v1_scaffold_33_g22244	1.82475	0	2.21936	0	4.80344	2.60604	1.79709	0	0	0	12.7932	0	6.45729	0	0	0	0.166853	0	0	0	0
Itaiw_v1_scaffold_101_g37994	493.222	916.252	858.244	463.655	630.096	748.974	548.457	382.752	459.449	599.502	370.679	386.46	112.455	198.826	59.5035	83.5899	141.548	220.374	234.679	179.996	65.2459
Itaiw_v1_scaffold_4_g04090	0	0	0	0	0	1.10982	0	0.927371	0.782123	0.928338	0	0	0	0	0	0	0	0	0	0	0
Itaiw_v1_scaffold_74_g34701	4.06625	3.77896	3.55061	4.49942	3.99994	9.21327	15.636	10.9824	12.4859	10.3931	11.6355	10.9546	3.70355	8.11023	4.01173	5.77006	16.7883	5.69894	5.55786	8.0261	9.97427
Itaiw_v1_scaffold_4_g04347	0	0	0	0	0	0	0	0	0	0	0	0	0	0	0	0	0	0	0	0	0
Itaiw_v1_scaffold_12_g10291	0	0	0	0	0	0	0	0	0	0	0.025985	0	0	0	0	0	0	0	0	0	0
Itaiw_v1_scaffold_23_g16844	0	0	0	0	0.541311	0	0	0	0	0	0.314313	30.9589	0	0	0.502405	0	0	0	0	0.83331	0
Itaiw_v1_scaffold_35_g22893	0	0	0	0	0	0	0.144077	0	0	0.207653	0.085765	0.151207	0.446235	0.292159	0	0	0	0.067932	0	0	0
Itaiw_v1_scaffold_21_g15714	23.291	16.0338	27.6129	10.4603	13.2993	31.8862	30.3184	21.2078	29.9763	37.9051	21.92	31.5749	23.5929	23.2966	12.0633	12.384	14.1164	19.4537	23.3754	18.6496	19.9554
Itaiw_v1_contig_213_g45760	0	0	0	0	0	0	0	0	0	0	0	0	0	0	0	0	0	0	0	0	0
Itaiw_v1_scaffold_62_g32076	15.3293	10.6899	4.27051	3.8047	0.548522	5.17061	3.37996	0.486181	8.90089	2.87139	4.70178	5.64298	9.32722	5.68972	7.55366	9.49057	10.5092	9.09246	23.2991	4.82161	3.71539
Itaiw_v1_contig_146_g45153	20.6047	14.669	9.62605	4.22528	7.83606	12.4573	14.3991	10.0138	10.2169	13.7444	14.9641	14.7691	9.58015	10.5009	7.97885	8.01475	16.0659	13.8103	17.7763	17.8638	16.4656
Itaiw_v1_scaffold_159_g41906	0	0	0	0	0	0	0	0	0	0	0	0	0	0	0	0	0	0	0	0	0
Itaiw_v1_scaffold_101_g38045	0	0	0	0	0	0	0	0	0	0	0.014943	0	0	0	0	0	0	0	0	0	0
Itaiw_v1_scaffold_39_g24554	0	0	0	0	0	0	0	0	0	0	0	0	0	0	0	0	0	0	0	0	0
Itaiw_v1_scaffold_20_g15021	0	0	0	0	0.376231	0.821078	1.08271	1.60829	0.43187	0	2.34851	2.31539	0.563037	0	0	0	0	0	0	0	0
Itaiw_v1_scaffold_99_g37765	10.6669	4.82181	3.60514	4.7618	4.29044	7.65429	16.8515	0	8.10354	15.6509	11.0504	9.25488	3.01001	1.39664	2.10607	5.91153	5.52874	2.99795	5.91262	6.70897	8.67452
Itaiw_v1_scaffold_21_g15391	8.95778	3.73052	4.08927	6.06423	0.219326	2.78554	2.06291	0.457432	4.25117	7.50073	0.653562	0.979011	0.807034	1.63311	1.47987	2.0707	13.8522	9.16313	16.0449	16.6994	52.3649
Itaiw_v1_scaffold_26_g18576	1.50048	0	0	0	0	0	5.06051	2.45684	13.1496	9.50482	0	7.94385	0	0	0	0	0	0	0	0	0
Itaiw_v1_scaffold_52_g29198	0	0	0	0	0	0	0	0	0	0	0.680746	0	0	0	0	0	0	0	0	0	0
Itaiw_v1_scaffold_7_g06436	0	0	0	0	0	0	0	0	0	0	0	0	0	0	0	0	0	0	0	0	0
Itaiw_v1_scaffold_23_g16590	0	0	0	0	0	0	0	0	0	0	0	0	0	0	0	0	0	0	0	0	0
Itaiw_v1_scaffold_19_g14462	6.28101	4.89721	0	0	0	0	0	0	0	0	0	0	0	0	0	0	0	0	0	0	0
Itaiw_v1_scaffold_9_g07922	14.8002	12.5456	20.5	11.9943	9.37075	20.0454	14.787	20.9765	22.3949	18.3041	11.1347	17.2102	20.9361	9.42361	14.6589	13.6754	14.5282	10.664	16.3245	14.0762	13.6062
Itaiw_v1_scaffold_35_g22826	0	0	0	0	0	0	0	0	0	0	0	0	0	0	0	0	0.191429	0	0	0	0
Itaiw_v1_scaffold_6_g06211	0	0	0	0	0	0	0	0	0	0	0	0	0	0	0	0	0	0	0	0	0
Itaiw_v1_scaffold_103_g38279	56.9771	40.347	73.2702	40.0331	45.4566	75.96	54.9834	51.353	55.6958	93.9621	48.9531	69.0511	64.4366	48.7285	38.7713	51.2965	36.6836	40.1715	32.4819	34.2214	30.4718
Itaiw_v1_scaffold_27_g18739	4.61372	2.74982	3.58105	1.5749	2.57473	5.48205	6.48972	3.42682	5.11437	7.98839	5.10009	6.59611	1.98782	3.77807	2.0566	3.07395	4.33902	2.00184	3.54853	2.40809	2.86827
Itaiw_v1_scaffold_16_g12739	0.690066	0.528304	0.54105	0	1.0197	2.20804	1.44846	0.916298	3.88463	2.79152	2.94298	4.42474	0.59611	2.54835	0.562622	3.64776	1.15449	0.393413	0.965642	0	1.77714
Itaiw_v1_scaffold_21_g15703	50.6776	48.0036	77.6822	61.3524	106.72	171.059	297.201	149.077	198.96	203.586	152.936	217.474	107.124	135.005	70.2404	44.2553	32.6127	46.3364	60.016	36.7822	38.1156
Itaiw_v1_scaffold_49_g28459	0	0	0	0	0	0	0	0	0	0	0	0	0	0	0	0	0	0	0	0	0
Itaiw_v1_scaffold_148_g41490	19.5707	2.77076	2.41088	1.27201	0.58418	1.33781	1.1295	0	0	3.0377	5.94022	1.27332	4.07167	3.40253	1.47322	2.63689	10.8223	1.55627	1.84243	0.497214	16.1763
Itaiw_v1_scaffold_15_g11915	2.87928	0.220969	0.267187	1.43226	2.18893	8.26651	1.55166	6.07837	8.75473	0.990531	9.5115	2.01151	0.79137	0.509942	2.06617	1.50766	0	3.63056	4.61204	0.265697	3.44779
Itaiw_v1_scaffold_3_g03248	15.3004	14.2097	19.9975	32.8321	30.5914	14.5457	28.6719	20.2467	15.6118	27.5053	21.6723	16.0587	18.6008	21.9607	5.65374	13.2228	7.93978	17.2993	18.5407	11.2661	11.2952
Itaiw_v1_scaffold_14_g11614	9.9927	6.85786	8.59671	9.3913	7.70614	16.4032	14.2877	10.0705	14.8233	18.6034	13.4065	18.2766	12.0074	4.74838	9.383	11.416	15.9674	8.42043	6.68622	5.16366	8.89916
Itaiw_v1_scaffold_1_g01188	0	0	0	0	0	0	0	0	0	0	0	0	0	0	0	0	0	0	0	0	0
Itaiw_v1_contig_54_g43830	0.49388	0.335686	0.773521	1.14603	1.79825	0.584694	2.05415	2.09653	1.86279	1.66612	2.47182	2.68838	1.00979	3.0938	2.27118	1.8966	0.84775	0.875976	0.90369	1.0751	1.99465
Itaiw_v1_scaffold_78_g35257	0	0	0	0	0	0	0	0	0.71151	0	0.223715	0.514306	0	0	0	0	0	0	0	0	0
Itaiw_v1_scaffold_2_g02411	15.4332	9.57273	13.9148	9.3714	10.296	15.3903	11.4312	17.7327	10.0795	11.1837	13.7593	14.0221	9.76872	9.32406	8.68439	10.7685	10.3483	4.77221	8.93407	7.94052	7.28827
Itaiw_v1_contig_77_g44235	0	0	0	0	0	0	0	0	0	0	0	0	0	0	0	0	0	0	0	0	0
Itaiw_v1_scaffold_12_g10105	0	0	0	0	0	0	0	0	0	0	0	0	0	0	0	0	0	0	0	0	0
Itaiw_v1_scaffold_51_g29076	83.5555	71.9166	143.503	96.339	103.048	79.3262	91.3943	79.1634	76.3016	79.9317	50.316	96.9453	142.361	90.3408	68.6324	66.0412	58.0061	28.0963	19.3926	21.948	39.2649
Itaiw_v1_scaffold_50_g28629	0	0	0	0	0	0	0	0	0	0	0	0	0	0	0	0	0	0	0	0	0
Itaiw_v1_scaffold_140_g40887	0	3.89321	2.31551	7.45512	9.07719	3.53746	4.87996	7.2862	4.85698	1.31578	3.44313	5.46607	7.81061	13.007	10.9165	7.08954	10.1185	2.62641	2.21227	4.73339	6.52847
Itaiw_v1_scaffold_139_g40796	0	0	0	0	1.43926	0	0	0	0	0	2.84291	0	0	0	0	0	0	0	0	1.29217	0
Itaiw_v1_scaffold_43_g25931	0.865904	0	0.191379	0.162245	12.6385	1.69322	0.566253	0.506791	0.366997	1.16141	0.42106	20.7024	0.483646	1.1327	1.09759	0.125593	0	0	0	0	0.570753
Itaiw_v1_scaffold_66_g32980	0	7.61264	0.265112	1.13252	1.29619	5.34309	1.11422	0.631538	0.9187	1.69584	2.30411	6.61845	1.10911	1.19149	0.515517	0.236349	1.95318	1.49256	6.22198	1.16377	6.56189
Itaiw_v1_scaffold_44_g26524	9.67109	7.99254	5.56173	6.21033	6.40461	9.56847	8.87013	5.42472	4.95104	9.61557	6.82752	5.33369	2.09326	3.99452	0.191589	2.81338	10.1776	6.1762	10.0846	7.67732	8.55031
Itaiw_v1_scaffold_2_g02387	1.64769	0.998649	0.820579	0.80392	2.27792	1.08485	1.6695	1.71192	1.40238	2.82938	2.23647	2.114	1.21053	0.297412	2.30277	0.464609	0.76565	1.02867	2.92674	0.559864	1.54522
Itaiw_v1_scaffold_27_g18750	0	0	0	0	0	0	0	0	0	0	0	0	0	0	0	0	0	0	0	0	0
Itaiw_v1_scaffold_11_g09288	0	10.2494	4.43752	6.25992	0.842496	2.53498	6.05983	6.73879	2.70956	8.31853	5.21227	3.15589	1.85511	1.93598	3.38001	3.05434	3.06026	8.57943	0.757902	0.312351	3.10936
Itaiw_v1_scaffold_14_g11251	0	0	0.539157	0	0	0	0	3.72112	0	0	1.30173	2.08042	0	0	0	0	0	0	0	0	0
Itaiw_v1_scaffold_3_g03449	2.9855	2.94969	4.56644	2.63104	3.5494	4.50728	2.60859	0	2.17036	5.10353	4.30071	4.14079	1.94473	1.89813	3.08671	3.6029	5.70902	1.63769	5.69132	6.09434	1.91138
Itaiw_v1_scaffold_14_g11641	49.8031	47.7973	45.6404	12.938	309.939	40.6198	341.387	133.912	202.756	181.943	815.388	351.274	274.732	433.231	481.356	236.825	11.8664	28.8515	132.531	365.637	27.0235
Itaiw_v1_scaffold_60_g31409	0	0	0	0	0	0	0	0	0	0	0	0	0	0	0.243796	0	0	0	0	0	0
Itaiw_v1_scaffold_34_g22647	5.84181	5.52364	5.94327	7.97483	8.30921	3.34412	6.75086	11.9209	11.9946	11.5075	15.2888	8.34501	6.49715	16.0092	8.51247	12.5959	4.14955	11.1313	8.98389	7.74684	7.15711
Itaiw_v1_scaffold_11_g09977	0	0	0	0	0	0	0	0	0	0	0	0	0	0	0	0	0	0	0	0	0
Itaiw_v1_scaffold_149_g41525	0	0	0	0	0	0	0	0	0	0	0	0	0	0	0	0	0	0	0	0	0
Itaiw_v1_scaffold_7_g06460	1.12033	0	0	0	0	0	0	0	0	0	0	0	0	0	0.45091	0	2.85212	0	0	0.320913	0
Itaiw_v1_scaffold_5_g05741	8.26908	10.9393	16.0796	10.3103	15.5681	6.75603	8.35781	14.7308	23.7698	15.7761	13.1917	12.6458	9.60242	7.77509	15.3648	8.68884	7.47011	13.1388	9.51168	11.2496	4.63516
Itaiw_v1_scaffold_132_g40341	0	0	0	0	0	0	0	0	0	0	0	0	0	0	0	0	0	0	0	0	0
Itaiw_v1_scaffold_24_g17459	4.90194	1.36395	2.60017	2.09535	2.69667	2.90453	2.59996	1.44553	1.13303	4.69544	6.85223	3.87531	1.27426	2.11278	1.35152	3.39747	3.05623	4.02984	7.04712	6.27162	10.9198
Itaiw_v1_contig_226_g45854	0	0.719959	0	0.31418	0	2.85228	0	1.30898	2.56399	0	5.636	0	0.758957	0	1.26481	0.539103	0	0.43369	0	0	1.16294
Itaiw_v1_scaffold_98_g37650	2.74618	1.25209	3.28602	2.88287	0.452828	0.206239	1.49239	1.41747	5.74127	2.40523	0.810577	3.62995	2.45969	0.223598	0.417161	0.949735	0	1.28656	1.94401	0.387413	0.269885
Itaiw_v1_scaffold_6_g06030	6.85067	6.54413	5.58257	8.63231	4.58448	14.3353	4.18274	13.2032	2.42677	8.52649	4.73511	8.04848	8.74567	2.20234	2.37021	1.95473	4.95136	2.44128	4.24188	2.73417	2.1204
Itaiw_v1_scaffold_21_g15417	0.217843	0.131037	0.142254	0	0	0.134301	0.290407	0.435633	0	0.694558	0.460908	0.515909	0	0.271057	0	0.628124	0	0.297476	0.933548	0	0
Itaiw_v1_scaffold_2_g02426	0	0	0	0	0	0	0	0	0	0	0	0	0	0	0	0	0	0	0	0	0
Itaiw_v1_scaffold_25_g17650	1.7805	3.76082	1.65758	5.78178	1.70888	4.72283	3.28121	2.4974	6.02372	3.46588	14.2461	4.58968	1.59004	11.519	16.4458	25.8091	9.23468	2.52363	6.18661	2.87047	16.0395
Itaiw_v1_scaffold_1_g00348	0	0	0.563917	0	0	2.50988	0	0	0	0	0.565358	0.28001	0	0	0.102944	0	0	0	0	0	0.926613
Itaiw_v1_scaffold_30_g20619	0	0	0	0	0	5.20628	0	0	0	0	0	0	0	0	0	0	0	0	0	0	0
Itaiw_v1_scaffold_7_g07107	35.7511	34.3239	46.5901	25.3601	21.6549	54.0208	48.7093	40.9181	57.0161	38.4956	51.8206	51.1739	48.0397	56.2162	31.3417	22.2029	26.5371	25.7819	30.254	19.9188	25.6738
Itaiw_v1_scaffold_36_g23479	6.97014	3.09178	4.63504	1.3932	3.03485	1.53228	4.21472	2.45663	1.97807	6.61597	4.68423	4.41159	2.5748	2.96813	2.79657	6.27331	5.29868	2.72154	2.66913	4.23863	4.07674
Itaiw_v1_scaffold_25_g17850	0	0	0	0	0	0	0	0	0	0	0	0	0	0	0	0	0	0	0	0	0
Itaiw_v1_scaffold_136_g40706	0	0	0	0	0	0	0	0	0	0	0	0	0	0	0	0	0	0	0	0	0
Itaiw_v1_scaffold_7_g06580	1.04452	1.30594	1.11914	0.803296	1.04716	2.4422	2.90087	1.15443	2.04671	3.53581	3.73965	2.33282	1.16964	0.351312	0.723769	1.48301	0.589116	0.300658	0.465654	0.595503	1.60126
Itaiw_v1_contig_147_g45171	33.5123	22.633	22.1706	22.9243	27.3506	20.0611	45.3744	18.1065	27.9622	41.8214	31.1853	27.772	9.2416	20.0478	12.8134	19.0882	21.6992	32.9284	47.0373	40.9657	37.7158
Itaiw_v1_scaffold_68_g33417	1.25547	0.751516	0.658294	2.08106	1.05548	2.0394	0.406118	1.15762	1.90905	3.44517	1.92072	1.09218	0.195116	0.563851	1.44392	1.4212	0.709826	2.522	1.97539	1.22349	1.50063
Itaiw_v1_contig_477_g47112	35.2253	18.6861	15.309	27.3565	17.5637	24.5914	16.1747	7.98804	14.5072	20.4123	19.6214	12.5416	63.5887	44.5119	47.8046	29.3481	36.7844	40.1214	12.1736	65.0929	22.8022
Itaiw_v1_scaffold_80_g35554	0.549955	0	3.25136	1.07288	0	0	4.96837	4.71316	0	0	0.668031	0	1.79386	3.4176	1.98507	0	0	0	0	0.51791	0
Itaiw_v1_scaffold_23_g16677	10.8148	11.2066	8.92422	6.56127	8.91346	11.1845	11.7252	8.87161	14.158	8.32429	6.95793	7.53305	3.71198	3.317	4.61539	7.98024	8.37519	8.57965	12.5147	9.49709	5.05676
Itaiw_v1_scaffold_35_g23112	0	0	0	0	0.109537	0	0	0	0	0	0.158212	0.445918	0	0	0	0	1.84104	0	0	0	0
Itaiw_v1_contig_666_g47605	1.40582	0.71334	1.42212	0.658476	1.23996	1.37621	1.415	0.922435	3.65922	1.95236	2.26772	1.88701	1.1084	1.06312	0.666772	1.1904	1.93335	1.63649	1.58427	1.75388	1.73405
Itaiw_v1_scaffold_43_g25978	0.710787	1.95451	0.753612	1.8417	0	0	1.63252	0	0	0	0	1.28163	2.01718	2.59708	1.33934	1.42391	0	0.240645	0	0	5.66849
Itaiw_v1_scaffold_63_g32259	0	24.0999	4.03919	0.803087	23.2988	14.3066	15.066	10.1266	7.05444	10.452	5.72118	7.65122	10.6213	4.35481	0	11.9042	6.47815	0	4.43683	13.0315	0
Itaiw_v1_scaffold_1_g00592	0	0	0	0	0	0	0	0	0	0	0	0	0	0	0	0	0	0	0	0	0
Itaiw_v1_scaffold_4_g04382	9.94039	7.94808	9.0925	4.28819	9.5914	9.35332	15.3209	7.59533	15.0743	13.2935	13.6156	13.4186	6.09294	6.49609	5.72396	8.11711	10.6787	9.00539	5.4476	9.45281	8.11123
Itaiw_v1_scaffold_4_g04772	0	0	0	0	0	0	0	0	0	0	0	0	0	0	0	0	0	0	0	0	0
Itaiw_v1_scaffold_33_g22045	0	0	0	0	0	0	0	0	0	0	0	0	0	0	0	0	0	0.724212	0	0	0
Itaiw_v1_scaffold_21_g15374	11.7425	4.91173	8.97152	7.76474	12.8221	12.417	18.9577	9.86314	22.0221	25.0755	18.7684	24.796	9.78257	15.6133	15.8315	15.8554	8.35416	9.83427	4.50558	8.23723	8.49916
Itaiw_v1_scaffold_16_g12789	49.2417	29.8066	30.7774	95.3875	60.4744	25.5651	55.2046	48.1202	90.9001	76.8179	62.3178	101.781	77.4074	58.8719	92.2297	129.859	138.059	106.287	159.865	94.827	72.0064
Itaiw_v1_scaffold_3_g03917	0	0	0	0	0	0	0	0	0.146519	0	0.009122	0.030744	0	0.050974	0	0	0	0.054801	0	0	0
Itaiw_v1_scaffold_62_g32055	0	0	0	0	0	0	0	0	0	0	0	0	0	0	0	0	0	0	0	0	0
Itaiw_v1_scaffold_113_g39145	392.64	617.168	313.235	579.178	413.152	209.73	357.23	401.909	163.84	177.546	153.4	182.553	436.913	967.29	797.818	832.228	715.582	557.018	700.673	445.923	810.413
Itaiw_v1_scaffold_103_g38201	3.57736	1.78455	0.065307	0	0.103479	0.584126	0.972627	0.974823	0.386335	4.4441	4.54272	5.44892	0.578016	0.289968	0.169945	0	0.419978	0.120203	1.62913	1.05089	1.47148
Itaiw_v1_scaffold_38_g24049	0	1.1348	0	0	1.33359	0	6.36706	13.4698	0	0.921289	0.610796	0.651453	0	1.56622	0.954385	2.13481	30.361	0	3.82747	0.090009	2.72371
Itaiw_v1_scaffold_139_g40814	0	0	0.078675	0	0.401427	0.089868	0.334207	0	0.85061	0.544206	0.632291	0.374711	0.628852	0.170702	0	0	0	0.280509	0.28232	0	0.131929
Itaiw_v1_scaffold_72_g34261	0	0	0	0	0.403406	0	0.28104	0	0	0.742867	0.182614	0.312879	0	0	0	0	0	0.074116	0	0	0
Itaiw_v1_scaffold_28_g19487	6.24852	0.077113	4.49697	9.30491	7.2415	15.4412	3.45518	9.50018	10.515	27.0886	10.2488	18.1635	9.19188	10.8567	6.20215	5.62824	2.95476	7.45328	17.115	11.3369	13.2406
Itaiw_v1_scaffold_24_g17257	0	0	0	0	0	0	0	0	0	0	0	0.040797	0.127457	0	0	0	0	0	0	0	0
Itaiw_v1_scaffold_32_g21630	0	0	0	0	0	0	0	0	0	0	0	0	0	0	0	0	0	0	0	0	0
Itaiw_v1_scaffold_20_g14866	8.24181	6.09221	6.24311	5.59333	6.16815	9.7435	16.8945	6.0175	11.3232	27.9165	18.3141	16.3334	6.04135	2.78672	7.38887	4.43417	7.403	6.66988	6.50371	7.05497	4.38969
Itaiw_v1_scaffold_1_g00445	5.86866	3.73213	5.29359	7.54723	6.79136	4.8908	9.78519	8.41908	18.1901	15.7784	4.77752	11.5139	2.19595	3.46122	4.78936	4.41813	0	5.74602	0.6687	4.98941	4.85825
Itaiw_v1_scaffold_79_g35406	0	0	0	0	0	0	0	0	0	0	0	0	0	0	0	0	0	0	0	0	0
Itaiw_v1_scaffold_19_g14033	3.47736	2.01685	6.97634	0.389537	4.16764	5.19919	11.0369	4.19688	9.23977	12.6247	8.9022	11.0985	3.40788	2.70918	1.67424	3.83577	6.95812	2.81839	4.66889	5.06332	4.48388
Itaiw_v1_scaffold_22_g16260	4.13225	5.19385	7.15346	7.43896	11.2608	10.4354	18.1317	16.6529	16.6522	16.7109	22.5813	18.4813	8.87281	7.83662	7.17236	6.77592	11.3076	10.521	8.40498	7.83083	13.6379
Itaiw_v1_scaffold_132_g40319	2.49629	1.92754	2.18258	1.75306	5.77687	4.74688	1.75751	4.90143	6.83604	9.03858	7.23065	5.52234	2.46796	5.08948	3.48478	4.11929	5.40728	2.54453	2.15313	3.58753	3.19359
Itaiw_v1_scaffold_41_g25497	0	0	0	0	0	0	0	0	0	0	0	0	0	0	0	0	0	0	0	0	0
Itaiw_v1_scaffold_6_g06305	0	11.8771	12.2113	0	1.03743	0	15.1158	0	5.66457	0	0.561975	0	0	0	0	9.88563	0	0	0	0	0
Itaiw_v1_scaffold_18_g13515	0	0.076882	0	0	0	0.281814	0.312637	0	0.193798	0	1.60005	0	1.15964	0.329664	0	0.756946	0.424485	0.030031	0	0	0
Itaiw_v1_scaffold_26_g18619	242.268	94.8917	120.733	395.466	244.933	89.5073	238.351	180.353	239.927	309.345	221.891	257.524	86.4198	587.455	504.834	718.09	249.511	492.748	369.197	130.826	452.54
Itaiw_v1_scaffold_11_g09160	0	0.172938	0	0	0.40037	0	0	1.8827	1.25093	1.2716	0	0.620228	0	0	0	1.69641	0	0	0	0.521256	1.05718
Itaiw_v1_contig_583_g47409	0	0.491983	0.272959	0	0.630725	6.07307	2.51117	12.5167	0.754486	5.76648	1.19041	1.72696	0	0	7.50197	4.13582	0	13.3693	2.10693	0.296307	1.63823
Itaiw_v1_contig_22_g42969	0	0	0	0	0	0	0	0	0	0	0	0	0	0	0	0	0	0	0	0	0
Itaiw_v1_scaffold_92_g36899	0	0	0	0	0	0	0	0	0	0	0	0	0	0	0	0	0	0	0	0	0
Itaiw_v1_scaffold_23_g16451	0	0	0	0	0	0	0	0	0	0	0	0	0	0	0	0	0	0	0	0	0
Itaiw_v1_scaffold_63_g32400	85.4245	47.1553	62.6426	70.5147	48.0123	61.9463	45.322	74.4639	42.9151	87.0037	62.5053	93.8693	80.6024	111.269	67.8696	98.6284	65.7236	59.7741	59.3597	59.6019	69.9018
Itaiw_v1_scaffold_25_g17684	2.33048	3.39705	1.31952	0.103478	2.47102	5.03968	3.02498	1.06422	3.08963	3.87069	1.99798	3.61445	1.56108	0.283428	1.57132	2.21914	6.62423	2.89176	3.4158	3.1966	2.95619
Itaiw_v1_scaffold_7_g06441	3.07335	2.42499	3.86955	9.96114	4.51344	7.24809	1.74769	11.1301	0.822579	11.8608	6.25972	0.991994	10.8485	6.43469	13.1298	3.89661	6.7162	2.22266	1.60617	0.923723	12.4787
Itaiw_v1_scaffold_139_g40811	8.51524	7.50009	7.10803	3.74662	5.82526	6.78874	5.52281	5.09821	5.90231	9.25929	5.89964	6.01584	4.02822	4.56661	6.33727	7.02415	12.1766	5.27849	3.58577	5.89955	15.6174
Itaiw_v1_scaffold_46_g27075	0.740609	0.18302	0.061279	0.394406	1.01972	0.299402	0.077051	0.295505	0	0	0.245811	0.289038	0.098451	0.454297	0	0.312575	1.4261	1.33082	1.65449	0.153687	4.00173
Itaiw_v1_scaffold_48_g27814	0	0	0	0	0	0	0	0	0	0	0	0	0	0	0	0	0	0	0	0	0
Itaiw_v1_scaffold_91_g36797	24.2457	40.8449	40.0098	25.3686	36.3768	28.5264	43.0983	43.8749	60.9205	48.3826	54.2147	57.9868	38.5475	61.8221	52.2097	37.1193	39.6379	28.2096	64.3496	24.8571	49.6729
Itaiw_v1_scaffold_21_g15757	0.349333	0	0.466908	1.32004	0.586244	0.649861	0.959822	1.44554	0	1.06879	0	0	0.540926	0.975757	0.647709	0.63279	1.30135	1.3276	1.77729	0	0.521881
Itaiw_v1_scaffold_38_g24034	0	0	0	0	0	0	0	0	0	0	0	0	0	0	0	0	0	0	0	0	0
Itaiw_v1_scaffold_52_g29287	0.836043	0.104917	0.460566	1.53107	0.694386	0.203498	1.07899	0.951989	0.518406	0	0.902005	0.77871	0.557623	0.69502	0.360597	0.127008	0.383822	0.408217	0.952378	0.763195	0.336592
Itaiw_v1_scaffold_11_g09650	8.77828	6.46579	9.83707	1.58134	4.81937	8.44256	8.56766	4.4223	8.50279	14.1464	10.0956	9.6027	6.61364	5.24821	5.75542	6.78901	6.59682	6.14005	5.76351	7.13035	6.88433
Itaiw_v1_scaffold_58_g30818	5.9057	4.97132	5.47817	4.26725	6.75753	9.09267	14.9962	10.5455	12.0914	14.3048	8.65799	8.81936	8.30621	9.88045	7.19462	3.30171	8.56293	5.05064	4.41129	4.35625	8.9171
Itaiw_v1_scaffold_34_g22344	0.087472	0.553149	0.906867	0.030069	0	0.833726	0.544034	1.24954	0.025213	0.75833	1.08987	0.839927	0.484336	0.287338	0	1.19152	2.50947	0.33084	0.383999	0.522907	0
Itaiw_v1_scaffold_148_g41491	18.4781	1.46577	1.10721	8.29648	8.78261	11.8554	13.5325	10.4401	4.23343	4.27196	8.9711	16.0608	4.14902	5.20341	13.0079	21.2467	28.1375	18.4294	28.3258	4.55108	31.9621
Itaiw_v1_scaffold_17_g13303	59.8565	29.8811	40.0328	38.1204	37.9761	101.746	73.4282	187.133	68.6826	95.9746	58.8075	123.485	51.2541	43.0749	38.4764	20.0145	38.2673	31.2938	25.3845	28.0816	49.3178
Itaiw_v1_scaffold_2_g02909	5.75292	6.62151	3.69595	5.52398	7.07784	6.60544	11.7155	7.5381	9.23572	15.2144	7.96311	12.9407	5.42856	8.60627	5.81116	8.63937	7.65263	7.24947	3.92206	4.99645	7.46015
Itaiw_v1_scaffold_27_g18845	19.3483	7.98336	10.0924	7.39084	9.18493	22.4515	36.3887	14.9303	37.4223	38.1236	23.2269	34.8554	13.4998	12.0695	16.6341	8.57925	4.63675	6.92683	3.55956	11.3267	20.5235
Itaiw_v1_scaffold_9_g08025	22.0208	16.8996	35.5584	20.5746	17.6927	26.774	12.8145	32.6555	11.9029	15.1941	4.81441	5.52988	3.61187	11.0419	3.32828	5.88685	5.90081	10.0481	14.5424	6.57429	4.43499
Itaiw_v1_contig_197_g45625	0	0	0	0	0	0	0	0	0	0	0	0	0	0	0	0	0	0	0	0	0
Itaiw_v1_scaffold_61_g31717	6.64471	0.630905	0	0	0.311288	0	0	0	0	10.8748	16.0118	10.3444	0	2.75218	0	0	0	0	4.02734	0	0
Itaiw_v1_contig_20_g42899	0	0	0	0	0	0	0	0	0	0	0.205297	0.124398	0	0	0	0	0.915776	0	0	0	0
Itaiw_v1_scaffold_12_g10016	10.7342	8.86945	8.13856	8.59383	10.4252	10.2017	18.0102	16.379	12.8041	11.0989	18.1186	17.6744	10.3464	16.4068	12.8459	13.7544	24.8733	18.102	33.6154	14.8229	74.937
Itaiw_v1_scaffold_1_g01218	14.1873	16.7628	21.5712	11.8725	19.1837	31.6357	35.4918	32.1954	37.816	36.4604	33.4274	34.1815	20.2581	21.5059	13.9299	13.36	13.2515	8.68024	20.7001	10.5932	22.1293
Itaiw_v1_scaffold_55_g30074	17.5001	0	5.36636	1.88115	6.90677	12.6948	11.3103	7.27201	18.2496	8.82079	0.956617	15.0917	5.13549	5.60159	4.42272	3.07882	4.45967	5.17093	6.16044	11.4927	7.43281
Itaiw_v1_scaffold_25_g17633	5.84309	0	4.82213	24.1172	0.203701	0	8.45796	0	5.79421	4.37711	0.194108	0.134101	0	0	0.124303	17.7457	0.183408	0.218148	26.8081	25.8704	0
Itaiw_v1_contig_525_g47258	0	0	0	0	0	0	0	0	0	0	0	0	0	0	0	0	0	0	0	0	0
Itaiw_v1_contig_210_g45737	7.70725	0	5.65887	0	0.64544	7.66913	10.5592	0	14.0712	0	0	0	0	1.87943	5.35607	0	0.029969	0	0	0	18.8762
Itaiw_v1_scaffold_26_g18371	10.903	9.16295	16.866	13.4365	14.9987	36.7315	36.1271	16.2017	28.1324	19.004	31.2666	32.545	13.8949	27.3957	14.0448	18.6064	9.03841	7.43785	9.98498	6.05833	14.3563
Itaiw_v1_scaffold_112_g39081	5.13062	1.81399	2.34342	12.4934	14.2294	1.22022	4.0882	3.93943	9.29977	0	22.6401	12.0411	9.35056	11.4421	13.9245	10.068	22.9403	8.33938	3.88846	4.23885	60.6528
Itaiw_v1_scaffold_78_g35162	0.475329	0	0	3.22302	0	0	0	0	0	0	3.23051	0	0	0	0	0	0	0	0	0	0
Itaiw_v1_scaffold_59_g31196	23.2957	27.8939	8.43519	31.2358	14.0085	11.011	37.1322	68.8922	41.1571	24.7689	33.8961	86.5173	129.279	145.284	195.613	74.0739	91.3676	43.8145	53.2999	36.6553	50.4991
Itaiw_v1_scaffold_56_g30365	0	0	0	0	0	0	0	0	0	0	0	0	0	0	0	0	0	0	0	0	0
Itaiw_v1_scaffold_8_g07246	0	0	0	0	0	0	0	0	0.124863	0	0.130292	0	0	0	0	0	0	0	0	0	0.058083
Itaiw_v1_scaffold_15_g12015	0	0	1.06908	0	0	0	1.34303	0	0	0	0	0	0	0.043536	0	0	0	0.451859	1.73333	0	0.886766
Itaiw_v1_scaffold_88_g36490	0	0	0	0	0	0	0	0	0	0	1.7732	0	0	0	0	0	0	0	0	0	0
Itaiw_v1_scaffold_45_g26811	0	0	0	0	0	0	0	0	0	0	0	0	0	0	0	0	0	0	0	0	0
Itaiw_v1_scaffold_44_g26487	0	0	0	0	0	0	0	0	0	0	0	0	0	0	0	0	0	0	0	0	0
Itaiw_v1_scaffold_129_g40158	0.338318	8.38058	0.05548	12.8416	14.2093	16.2531	1.51138	16.3658	1.96915	14.4218	13.7484	2.51462	1.26684	2.5292	0.650451	11.5026	0	14.3764	0.899663	31.0597	0.285531
Itaiw_v1_scaffold_5_g04925	0	15.2932	8.1651	8.74457	6.41753	9.51706	9.79967	24.8574	18.8557	19.775	18.179	24.5946	25.9432	22.7767	26.3628	7.59072	25.7204	5.18213	17.2738	7.31822	22.8976
Itaiw_v1_scaffold_9_g08366	20.1822	11.1099	14.1747	17.7607	20.4892	22.696	24.8512	24.7373	29.3023	36.5482	19.9796	29.5267	11.854	9.34441	9.80537	14.3038	17.2734	20.4916	18.7185	18.9297	18.0587
Itaiw_v1_scaffold_7_g07082	1.23602	0.133088	1.90258	0.382402	0.871681	2.7771	2.81954	5.15771	1.82587	1.95994	2.2789	4.94175	0.486275	0.462617	0.565321	0.590582	1.18103	0.419742	1.21656	0	0.592741
Itaiw_v1_scaffold_1_g00323	2.58927	0.75464	1.25329	3.84726	0	1.54829	1.00605	1.1879	0	1.40702	6.4495	1.50332	0.204244	1.30504	1.61454	3.82151	1.6783	1.02947	0	1.78149	6.27235
Itaiw_v1_scaffold_78_g35171	0	0	0	0	0	0	0	0	0	0	0	0	0	5.96929	0	0	0	0	0	0	0
Itaiw_v1_scaffold_1_g01009	0	0.327249	0	0	0	0	0	0	0	4.95216	0	0	0	0	0	0	0	0	0	0	0
Itaiw_v1_scaffold_29_g20054	0	0	0	0	0	0	0	0	0	0	0	0	0	0	0	0	0	0	0	0	0
Itaiw_v1_scaffold_35_g23039	8261.81	5628.85	1601.68	7698.71	6803.7	1511.19	5293.21	3626.63	1873.48	3005.72	2997.81	2769.74	4572.4	4398.85	4307	5945.12	4360.29	6207.67	4388.63	1393.83	3363.14
Itaiw_v1_scaffold_27_g18749	1.5304	3.81031	3.3512	8.97854	3.2907	4.41067	6.55418	16.7086	3.13359	0.727488	5.23723	6.15306	1.26182	1.20249	0.50536	0.656129	0.108344	0.876809	2.17216	4.14358	2.44199
Itaiw_v1_scaffold_62_g32199	0.431937	1.08911	0	0.398876	0	1.27174	0	0	0	0	0.488293	0.791893	0	0	0	0	0	0	0.532221	0	0
Itaiw_v1_scaffold_28_g19679	7.10083	6.07807	10.15	4.88056	5.89699	14.0087	11.4574	11.7912	10.7585	15.596	11.548	10.2019	4.63101	4.1071	4.9355	6.17184	3.01932	2.62988	4.24747	3.39824	5.78366
Itaiw_v1_contig_336_g46525	5.32452	7.80018	0	1.62398	3.20391	0.917081	3.35668	8.49803	2.2547	2.23371	5.27654	4.75841	0.591182	1.24443	0.255373	4.90964	0.255736	3.66279	1.53182	0.276207	3.19043
Itaiw_v1_scaffold_26_g18566	1.7266	1.5763	2.07437	2.72305	2.74437	3.17987	9.42043	4.9439	4.02682	9.27938	1.2803	9.45042	1.93151	0.249011	2.2503	0.493044	0.659172	1.04377	1.72763	3.12831	0.379521
Itaiw_v1_scaffold_71_g33959	0.914443	2.48099	1.03125	2.32393	3.19266	7.59437	8.56326	6.35708	4.66606	10.4347	8.79375	9.19392	0.92694	4.07684	0.950154	3.68141	0.773841	3.271	9.1568	3.45234	4.09317
Itaiw_v1_contig_8_g42353	0	0	0	0	0	0	0	0	0	0	0	0	0	0	0	0	0	0	0	0	0.315371
Itaiw_v1_scaffold_13_g10881	0	0	0	0	0	0	0	0	0	0	0	0	0	0	0	0	0	0	0	0	0
Itaiw_v1_scaffold_9_g08092	21.4528	17.2127	29.6991	16.4232	17.0649	40.6251	25.25	29.559	23.214	26.7626	20.2116	21.0009	19.0691	14.5292	11.5862	14.1444	21.4925	17.3847	16.5038	15.3514	10.4193
Itaiw_v1_contig_652_g47575	0.78372	0.229233	0.784988	0.379625	2.11887	2.3631	2.21865	2.13515	1.84065	2.44405	4.78697	3.4098	1.67698	0.667552	0.286071	0.268856	0.280877	0.413709	1.06507	2.15008	0.745034
[truncated: 37,462 more rows]
