# Supplementary material for: Underwater CAM photosynthesis elucidated by Isoetes genome
Source: Nat Commun. 2021 Nov 3;12:6348. doi: 10.1038/s41467-021-26644-7 (PMC8566536; doi:10.1038/s41467-021-26644-7)
Supplement: Supplementary file 6 — Supplementary Data 3 [file 41467_2021_26644_MOESM6_ESM.xlsx]

## Sheet: Supplementary Data 3
Supplementary Data 3: Locus IDs from multi-species comparisons of TOD specific gene expression.
Gene name	Species	CAM/C3	Locus ID	Figure
NADP-MALIC ENZYME (NADP-ME)	Ananas comosus	CAM	Aco005631.1	Fig. 3c
NADP-MALIC ENZYME (NADP-ME)	Isoetes taiwanensis	CAM	Itaiw_v1_scaffold_7_g07027	Fig. 3c
NADP-MALIC ENZYME (NADP-ME)	Kalanchoe fedtschenkoi	CAM	Kaladp0092s0166.1	Fig. 3c
NADP-MALIC ENZYME (NADP-ME)	Sedum album	CAM	Sal_015733-RA	Fig. 3c
PYRUVATE PHOSPHATE DIKINASE (PPDK)	Ananas comosus	CAM	Aco024818.1	Fig. 3d
PYRUVATE PHOSPHATE DIKINASE (PPDK)	Isoetes taiwanensis	CAM	Itaiw_v1_scaffold_20_g14990	Fig. 3d
PYRUVATE PHOSPHATE DIKINASE (PPDK)	Kalanchoe fedtschenkoi	CAM	Kaladp0076s0229.1	Fig. 3d
PYRUVATE PHOSPHATE DIKINASE (PPDK)	Sedum album	CAM	Sal_044029-RA	Fig. 3d
MALATE DEHYDROGENASE (MDH)	Ananas comosus	CAM	Aco013935.1	Fig. 3e/Supp. Fig. 26
MALATE DEHYDROGENASE (MDH)	Isoetes taiwanensis	CAM	Itaiw_v1_scaffold_32_g21621	Fig. 3e
MALATE DEHYDROGENASE (MDH)	Kalanchoe fedtschenkoi	CAM	Kaladp0082s0194.1	Fig. 3e/Supp. Fig. 26
MALATE DEHYDROGENASE (MDH)	Sedum album	CAM	Sal_028564-RA	Fig. 3e/Supp. Fig. 26
MALATE DEHYDROGENASE (MDH)	Ananas comosus	CAM	Aco010232.1	Supp. Fig. 26
MALATE DEHYDROGENASE (MDH)	Isoetes taiwanensis	CAM	Itaiw_v1_scaffold_13_g11115	Supp. Fig. 26
MALATE DEHYDROGENASE (MDH)	Isoetes taiwanensis	CAM	Itaiw_v1_scaffold_42_g25657	Supp. Fig. 26
PHOSPHOENOLPYRUVATE CARBOXYKINASE (PEPCK)	Ananas comosus	CAM	Aco017762.1	Fig. 3f
PHOSPHOENOLPYRUVATE CARBOXYKINASE (PEPCK)	Isoetes taiwanensis	CAM	Itaiw_v1_contig_76_g44209	Fig. 3f
β-CARBONIC ANHYDRASE (β-CA)	Ananas comosus	CAM	Aco005402.1	Fig. 3g
β-CARBONIC ANHYDRASE (β-CA)	Isoetes taiwanensis	CAM	Itaiw_v1_scaffold_22_g16372	Fig. 3g
β-CARBONIC ANHYDRASE (β-CA)	Kalanchoe fedtschenkoi	CAM	Kaladp0018s0289.1	Fig. 3g
β-CARBONIC ANHYDRASE (β-CA)	Sedum album	CAM	Sal_001424-RA	Fig. 3g
PHOSPHOENOLPYRUVATE CARBOXYLASE (PEPC)	Ananas comosus	CAM	Aco010025.1	Fig. 3h
PHOSPHOENOLPYRUVATE CARBOXYLASE (PEPC)	Isoetes taiwanensis	CAM	Itaiw_v1_scaffold_45_g26818	Fig. 3h
PHOSPHOENOLPYRUVATE CARBOXYLASE (PEPC)	Isoetes taiwanensis	CAM	Itaiw_v1_scaffold_16_g12385	Fig. 3h
PHOSPHOENOLPYRUVATE CARBOXYLASE (PEPC)	Kalanchoe fedtschenkoi	CAM	Kaladp0095s0055.1	Fig. 3h
PHOSPHOENOLPYRUVATE CARBOXYLASE (PEPC)	Sedum album	CAM	Sal_001109-RA	Fig. 3h
PHOSPHOENOLPYRUVATE CARBOXYLASE KINASE (PPCK)	Ananas comosus	CAM	Aco013938.1	Fig. 3i
PHOSPHOENOLPYRUVATE CARBOXYLASE KINASE (PPCK)	Isoetes taiwanensis	CAM	Itaiw_v1_scaffold_52_g29403	Fig. 3i
PHOSPHOENOLPYRUVATE CARBOXYLASE KINASE (PPCK)	Kalanchoe fedtschenkoi	CAM	Kaladp0037s0517.1	Fig. 3i
PHOSPHOENOLPYRUVATE CARBOXYLASE KINASE (PPCK)	Sedum album	CAM	Sal_045582-RA	Fig. 3i
LATE ELONGATED HYPOCOTYL (LHY)	Arabidopsis thaliana	C3	At1g01060	Fig. 5a
LATE ELONGATED HYPOCOTYL (LHY)	Isoetes taiwanensis	CAM	Itaiw_v1_scaffold_4_g04463	Fig. 5a/Supp. Fig. 30a
LATE ELONGATED HYPOCOTYL (LHY)	Selaginella moellendorffii	C3	438647	Fig. 5a
LATE ELONGATED HYPOCOTYL (LHY) - AcLHYa	Ananas comosus	CAM	Aco013228	Supp. Fig. 30a
LATE ELONGATED HYPOCOTYL (LHY) - AcLHYb	Ananas comosus	CAM	Aco016649	Supp. Fig. 30a
LATE ELONGATED HYPOCOTYL (LHY)	Kalanchoe fedtschenkoi	CAM	Kaladp0066s0115.1	Supp. Fig. 30a
LATE ELONGATED HYPOCOTYL (LHY) - SaLHYa	Sedum album	CAM	Sal_005629-RA	Supp. Fig. 30a
LATE ELONGATED HYPOCOTYL (LHY) - SaLHYb	Sedum album	CAM	Sal_045445-RA	Supp. Fig. 30a
LATE ELONGATED HYPOCOTYL (LHY) - SaLHYc1	Sedum album	CAM	Sal_047093-RA	Supp. Fig. 30a
LATE ELONGATED HYPOCOTYL (LHY) - SaLHYc2	Sedum album	CAM	Sal_047094-RA	Supp. Fig. 30a
LATE ELONGATED HYPOCOTYL (LHY) - SaLHYd	Sedum album	CAM	Sal_050684-RA	Supp. Fig. 30a
LATE ELONGATED HYPOCOTYL (LHY) - SaLHYe1	Sedum album	CAM	Sal_051928-RA	Supp. Fig. 30a
LATE ELONGATED HYPOCOTYL (LHY) - SaLHYe2	Sedum album	CAM	Sal_051929-RA	Supp. Fig. 30a
GIGANTEA (GI)	Arabidopsis thaliana	C3	At1g22770	Fig. 5c
GIGANTEA (GI) - ItGIa	Isoetes taiwanensis	CAM	Itaiw_v1_scaffold_14_g11531	Fig. 5c/Supp. Fig. 30c
GIGANTEA (GI) - ItGIb	Isoetes taiwanensis	CAM	Itaiw_v1_scaffold_39_g24395	Fig. 5c/Supp. Fig. 30c
GIGANTEA (GI)	Selaginella moellendorffii	C3	140066	Fig. 5c
GIGANTEA (GI)	Ananas comosus	CAM	Aco014347	Supp. Fig. 30c
GIGANTEA (GI)	Kalanchoe fedtschenkoi	CAM	Kaladp0040s0489.1	Supp. Fig. 30c
GIGANTEA (GI) - SaGIa	Sedum album	CAM	Sal_011459-RA	Supp. Fig. 30c
GIGANTEA (GI) - SiGIb	Sedum album	CAM	Sal_021120-RA	Supp. Fig. 30c
PSEUDO-RESPONSE REGULATOR 1 (PRR1)	Arabidopsis thaliana	C3	At5g61380	Fig. 5b
PSEUDO-RESPONSE REGULATOR 1 (PRR1) - ItPRR1a	Isoetes taiwanensis	CAM	Itaiw_v1_contig_35_g43426	Fig. 5b/Supp. Fig. 30b
PSEUDO-RESPONSE REGULATOR 1 (PRR1) - ItPRR1b	Isoetes taiwanensis	CAM	Itaiw_v1_scaffold_108_g38670	Fig. 5b/Supp. Fig. 30b
PSEUDO-RESPONSE REGULATOR 1 (PRR1) - ItPRR1c	Isoetes taiwanensis	CAM	Itaiw_v1_scaffold_148_g41482	Fig. 5b/Supp. Fig. 30b
PSEUDO-RESPONSE REGULATOR 1 (PRR1)	Selaginella moellendorffii	C3	29451	Fig. 5b
PSEUDO-RESPONSE REGULATOR 1 (PRR1)	Ananas comosus	CAM	Aco016038	Supp. Fig. 30b
PSEUDO-RESPONSE REGULATOR 1 (PRR1)	Ananas comosus	CAM	Aco021178	Supp. Fig. 30b
PSEUDO-RESPONSE REGULATOR 1 (PRR1)	Kalanchoe fedtschenkoi	CAM	Kaladp0095s0551.1	Supp. Fig. 30b
PSEUDO-RESPONSE REGULATOR 1 (PRR1)	Sedum album	CAM	Sal_003865-RA	Supp. Fig. 30b
PSEUDO-RESPONSE REGULATOR 1 (PRR1)	Sedum album	CAM	Sal_018666-RA	Supp. Fig. 30b
