# Supplementary material for: Underwater CAM photosynthesis elucidated by Isoetes genome
Source: Nat Commun. 2021 Nov 3;12:6348. doi: 10.1038/s41467-021-26644-7 (PMC8566536; doi:10.1038/s41467-021-26644-7)
Supplement: Supplementary file 7 — Supplementary Data 4 [file 41467_2021_26644_MOESM7_ESM.xlsx]

## Sheet: Supplementary Data 4
Supplementary Data 4. GO term enrichment for genes in Isoetes taiwanensis clustered according to TOD expression.
Z-Time	GO	NS	enrichment	name	ratio_in_study	ratio_in_pop	p_uncorrected	depth	study_count	p_fdr_bh	study_items
0	GO:0010099	BP	e	regulation of photomorphogenesis	4/170	26/39564	4.56857e-06	6	4	0.0312308	Itaiw_v1_scaffold_1_g01457, Itaiw_v1_scaffold_21_g15498, Itaiw_v1_scaffold_71_g34054, Itaiw_v1_scaffold_73_g34550
2	GO:0009785	BP	e	blue light signaling pathway	3/52	25/39564	4.82534e-06	8	3	0.0168933	Itaiw_v1_contig_84_g44343, Itaiw_v1_scaffold_103_g38196, Itaiw_v1_scaffold_12_g09999
2	GO:0009639	BP	e	response to red or far red light	5/52	214/39564	9.33673e-06	5	5	0.0168933	Itaiw_v1_contig_84_g44343, Itaiw_v1_scaffold_103_g38196, Itaiw_v1_scaffold_12_g09999, Itaiw_v1_scaffold_24_g17323, Itaiw_v1_scaffold_29_g20215
2	GO:0009658	BP	e	chloroplast organization	5/52	223/39564	1.13924e-05	6	5	0.0168933	Itaiw_v1_contig_84_g44343, Itaiw_v1_scaffold_103_g38196, Itaiw_v1_scaffold_12_g09999, Itaiw_v1_scaffold_28_g19459, Itaiw_v1_scaffold_29_g20215
2	GO:0009640	BP	e	photomorphogenesis	4/52	107/39564	1.23853e-05	6	4	0.0168933	Itaiw_v1_contig_84_g44343, Itaiw_v1_scaffold_103_g38196, Itaiw_v1_scaffold_12_g09999, Itaiw_v1_scaffold_24_g17323
2	GO:0030522	BP	e	intracellular receptor signaling pathway	3/52	35/39564	1.36044e-05	5	3	0.0168933	Itaiw_v1_contig_84_g44343, Itaiw_v1_scaffold_103_g38196, Itaiw_v1_scaffold_12_g09999
2	GO:0071483	BP	e	cellular response to blue light	3/52	36/39564	1.48273e-05	7	3	0.0168933	Itaiw_v1_contig_84_g44343, Itaiw_v1_scaffold_103_g38196, Itaiw_v1_scaffold_12_g09999
2	GO:0009637	BP	e	response to blue light	4/52	123/39564	2.14533e-05	5	4	0.0209507	Itaiw_v1_contig_84_g44343, Itaiw_v1_scaffold_103_g38196, Itaiw_v1_scaffold_12_g09999, Itaiw_v1_scaffold_24_g17323
2	GO:0010017	BP	e	red or far-red light signaling pathway	3/52	46/39564	3.12325e-05	8	3	0.0266882	Itaiw_v1_contig_84_g44343, Itaiw_v1_scaffold_103_g38196, Itaiw_v1_scaffold_12_g09999
2	GO:0071489	BP	e	cellular response to red or far red light	3/52	52/39564	4.52179e-05	7	3	0.0343455	Itaiw_v1_contig_84_g44343, Itaiw_v1_scaffold_103_g38196, Itaiw_v1_scaffold_12_g09999
2	GO:0009657	BP	e	plastid organization	5/52	313/39564	5.75226e-05	5	5	0.0393224	Itaiw_v1_contig_84_g44343, Itaiw_v1_scaffold_103_g38196, Itaiw_v1_scaffold_12_g09999, Itaiw_v1_scaffold_28_g19459, Itaiw_v1_scaffold_29_g20215
3	GO:0004556	MF	e	alpha-amylase activity	2/22	11/39564	1.6e-05	6	2	0.03834	Itaiw_v1_scaffold_5_g05609, Itaiw_v1_scaffold_5_g05611
5	GO:0007035	BP	e	vacuolar acidification	3/39	21/39564	1.2e-06	12	3	0.00352	Itaiw_v1_scaffold_100_g37807, Itaiw_v1_scaffold_19_g14206, Itaiw_v1_scaffold_7_g06931
5	GO:0051452	BP	e	intracellular pH reduction	3/39	21/39564	1.2e-06	11	3	0.00352	Itaiw_v1_scaffold_100_g37807, Itaiw_v1_scaffold_19_g14206, Itaiw_v1_scaffold_7_g06931
5	GO:0045851	BP	e	pH reduction	3/39	23/39564	1.5e-06	9	3	0.00352	Itaiw_v1_scaffold_100_g37807, Itaiw_v1_scaffold_19_g14206, Itaiw_v1_scaffold_7_g06931
5	GO:1902600	BP	e	proton transmembrane transport	4/39	110/39564	4.3e-06	8	4	0.00738	Itaiw_v1_scaffold_100_g37807, Itaiw_v1_scaffold_14_g11612, Itaiw_v1_scaffold_19_g14206, Itaiw_v1_scaffold_7_g06931
5	GO:0030641	BP	e	regulation of cellular pH	3/39	63/39564	3.4e-05	9	3	0.03846	Itaiw_v1_scaffold_100_g37807, Itaiw_v1_scaffold_19_g14206, Itaiw_v1_scaffold_7_g06931
5	GO:0051453	BP	e	regulation of intracellular pH	3/39	63/39564	3.4e-05	10	3	0.03846	Itaiw_v1_scaffold_100_g37807, Itaiw_v1_scaffold_19_g14206, Itaiw_v1_scaffold_7_g06931
5	GO:0055085	BP	e	transmembrane transport	8/39	1346/39564	4.2e-05	4	8	0.04124	Itaiw_v1_contig_24_g43012, Itaiw_v1_scaffold_100_g37807, Itaiw_v1_scaffold_14_g11612, Itaiw_v1_scaffold_19_g14206, Itaiw_v1_scaffold_25_g18084, Itaiw_v1_scaffold_29_g20070, Itaiw_v1_scaffold_2_g02935, Itaiw_v1_scaffold_7_g06931
5	GO:0006885	BP	e	regulation of pH	3/39	74/39564	5.5e-05	8	3	0.04452	Itaiw_v1_scaffold_100_g37807, Itaiw_v1_scaffold_19_g14206, Itaiw_v1_scaffold_7_g06931
5	GO:0006810	BP	e	transport	10/39	2315/39564	6.1e-05	3	10	0.04452	Itaiw_v1_contig_24_g43012, Itaiw_v1_scaffold_100_g37807, Itaiw_v1_scaffold_14_g11612, Itaiw_v1_scaffold_19_g14206, Itaiw_v1_scaffold_1_g00976, Itaiw_v1_scaffold_25_g18084, Itaiw_v1_scaffold_29_g20070, Itaiw_v1_scaffold_2_g02935, Itaiw_v1_scaffold_7_g06863, Itaiw_v1_scaffold_7_g06931
5	GO:0098662	BP	e	inorganic cation transmembrane transport	5/39	438/39564	6.9e-05	7	5	0.04452	Itaiw_v1_scaffold_100_g37807, Itaiw_v1_scaffold_14_g11612, Itaiw_v1_scaffold_19_g14206, Itaiw_v1_scaffold_2_g02935, Itaiw_v1_scaffold_7_g06931
5	GO:0030004	BP	e	cellular monovalent inorganic cation homeostasis	3/39	81/39564	7.2e-05	8	3	0.04452	Itaiw_v1_scaffold_100_g37807, Itaiw_v1_scaffold_19_g14206, Itaiw_v1_scaffold_7_g06931
5	GO:0051234	BP	e	establishment of localization	10/39	2386/39564	7.9e-05	2	10	0.04494	Itaiw_v1_contig_24_g43012, Itaiw_v1_scaffold_100_g37807, Itaiw_v1_scaffold_14_g11612, Itaiw_v1_scaffold_19_g14206, Itaiw_v1_scaffold_1_g00976, Itaiw_v1_scaffold_25_g18084, Itaiw_v1_scaffold_29_g20070, Itaiw_v1_scaffold_2_g02935, Itaiw_v1_scaffold_7_g06863, Itaiw_v1_scaffold_7_g06931
5	GO:0016471	CC	e	vacuolar proton-transporting V-type ATPase complex	3/39	20/39564	1e-06	5	3	0.00062	Itaiw_v1_scaffold_100_g37807, Itaiw_v1_scaffold_19_g14206, Itaiw_v1_scaffold_7_g06931
5	GO:0033176	CC	e	proton-transporting V-type ATPase complex	3/39	21/39564	1.2e-06	4	3	0.00062	Itaiw_v1_scaffold_100_g37807, Itaiw_v1_scaffold_19_g14206, Itaiw_v1_scaffold_7_g06931
5	GO:0016469	CC	e	proton-transporting two-sector ATPase complex	3/39	30/39564	3.5e-06	3	3	0.00126	Itaiw_v1_scaffold_100_g37807, Itaiw_v1_scaffold_19_g14206, Itaiw_v1_scaffold_7_g06931
5	GO:0008553	MF	e	proton-exporting ATPase activity, phosphorylative mechanism	4/39	31/39564	2.5e-08	8	4	4.3e-05	Itaiw_v1_scaffold_100_g37807, Itaiw_v1_scaffold_14_g11612, Itaiw_v1_scaffold_19_g14206, Itaiw_v1_scaffold_7_g06931
5	GO:0009678	MF	e	pyrophosphate hydrolysis-driven proton transmembrane transporter activity	4/39	34/39564	3.7e-08	7	4	4.3e-05	Itaiw_v1_scaffold_100_g37807, Itaiw_v1_scaffold_14_g11612, Itaiw_v1_scaffold_19_g14206, Itaiw_v1_scaffold_7_g06931
5	GO:0015662	MF	e	ion transmembrane transporter activity, phosphorylative mechanism	4/39	64/39564	4.9e-07	7	4	0.00039	Itaiw_v1_scaffold_100_g37807, Itaiw_v1_scaffold_14_g11612, Itaiw_v1_scaffold_19_g14206, Itaiw_v1_scaffold_7_g06931
5	GO:0019829	MF	e	ATPase-coupled cation transmembrane transporter activity	4/39	79/39564	1.1e-06	7	4	0.00068	Itaiw_v1_scaffold_100_g37807, Itaiw_v1_scaffold_14_g11612, Itaiw_v1_scaffold_19_g14206, Itaiw_v1_scaffold_7_g06931
5	GO:0046961	MF	e	proton-transporting ATPase activity, rotational mechanism	3/39	23/39564	1.5e-06	8	3	0.0007	Itaiw_v1_scaffold_100_g37807, Itaiw_v1_scaffold_19_g14206, Itaiw_v1_scaffold_7_g06931
5	GO:0044769	MF	e	ATPase activity, coupled to transmembrane movement of ions, rotational mechanism	3/39	24/39564	1.8e-06	7	3	0.0007	Itaiw_v1_scaffold_100_g37807, Itaiw_v1_scaffold_19_g14206, Itaiw_v1_scaffold_7_g06931
5	GO:0015078	MF	e	proton transmembrane transporter activity	4/39	94/39564	2.3e-06	6	4	0.00078	Itaiw_v1_scaffold_100_g37807, Itaiw_v1_scaffold_14_g11612, Itaiw_v1_scaffold_19_g14206, Itaiw_v1_scaffold_7_g06931
5	GO:0042625	MF	e	ATPase-coupled ion transmembrane transporter activity	4/39	102/39564	3.2e-06	6	4	0.00095	Itaiw_v1_scaffold_100_g37807, Itaiw_v1_scaffold_14_g11612, Itaiw_v1_scaffold_19_g14206, Itaiw_v1_scaffold_7_g06931
5	GO:0042626	MF	e	ATPase-coupled transmembrane transporter activity	5/39	313/39564	1.4e-05	5	5	0.00365	Itaiw_v1_scaffold_100_g37807, Itaiw_v1_scaffold_14_g11612, Itaiw_v1_scaffold_19_g14206, Itaiw_v1_scaffold_25_g18084, Itaiw_v1_scaffold_7_g06931
5	GO:0022857	MF	e	transmembrane transporter activity	8/39	1182/39564	1.7e-05	2	8	0.00374	Itaiw_v1_contig_24_g43012, Itaiw_v1_scaffold_100_g37807, Itaiw_v1_scaffold_14_g11612, Itaiw_v1_scaffold_19_g14206, Itaiw_v1_scaffold_25_g18084, Itaiw_v1_scaffold_29_g20070, Itaiw_v1_scaffold_2_g02935, Itaiw_v1_scaffold_7_g06931
5	GO:0015399	MF	e	primary active transmembrane transporter activity	5/39	328/39564	1.7e-05	4	5	0.00374	Itaiw_v1_scaffold_100_g37807, Itaiw_v1_scaffold_14_g11612, Itaiw_v1_scaffold_19_g14206, Itaiw_v1_scaffold_25_g18084, Itaiw_v1_scaffold_7_g06931
5	GO:0005215	MF	e	transporter activity	8/39	1307/39564	3.4e-05	1	8	0.00677	Itaiw_v1_contig_24_g43012, Itaiw_v1_scaffold_100_g37807, Itaiw_v1_scaffold_14_g11612, Itaiw_v1_scaffold_19_g14206, Itaiw_v1_scaffold_25_g18084, Itaiw_v1_scaffold_29_g20070, Itaiw_v1_scaffold_2_g02935, Itaiw_v1_scaffold_7_g06931
5	GO:0022890	MF	e	inorganic cation transmembrane transporter activity	5/39	425/39564	6e-05	5	5	0.01085	Itaiw_v1_scaffold_100_g37807, Itaiw_v1_scaffold_14_g11612, Itaiw_v1_scaffold_19_g14206, Itaiw_v1_scaffold_2_g02935, Itaiw_v1_scaffold_7_g06931
5	GO:0008324	MF	e	cation transmembrane transporter activity	5/39	463/39564	8.9e-05	4	5	0.01507	Itaiw_v1_scaffold_100_g37807, Itaiw_v1_scaffold_14_g11612, Itaiw_v1_scaffold_19_g14206, Itaiw_v1_scaffold_2_g02935, Itaiw_v1_scaffold_7_g06931
5	GO:0022853	MF	e	active ion transmembrane transporter activity	4/39	281/39564	0.00017	4	4	0.0266	Itaiw_v1_scaffold_100_g37807, Itaiw_v1_scaffold_14_g11612, Itaiw_v1_scaffold_19_g14206, Itaiw_v1_scaffold_7_g06931
5	GO:0022804	MF	e	active transmembrane transporter activity	5/39	542/39564	0.00019	3	5	0.02749	Itaiw_v1_scaffold_100_g37807, Itaiw_v1_scaffold_14_g11612, Itaiw_v1_scaffold_19_g14206, Itaiw_v1_scaffold_25_g18084, Itaiw_v1_scaffold_7_g06931
6	GO:0036033	MF	e	mediator complex binding	2/42	2/39564	1.10013e-06	3	2	0.00260621	Itaiw_v1_scaffold_13_g11036, Itaiw_v1_scaffold_65_g32911
6	GO:0033907	MF	e	beta-D-fucosidase activity	3/42	62/39564	4.02727e-05	5	3	0.0287739	Itaiw_v1_scaffold_48_g27880, Itaiw_v1_scaffold_48_g27886, Itaiw_v1_scaffold_92_g36881
6	GO:0080083	MF	e	beta-gentiobiose beta-glucosidase activity	3/42	63/39564	4.22552e-05	7	3	0.0287739	Itaiw_v1_scaffold_48_g27880, Itaiw_v1_scaffold_48_g27886, Itaiw_v1_scaffold_92_g36881
6	GO:0080079	MF	e	cellobiose glucosidase activity	3/42	66/39564	4.8584e-05	7	3	0.0287739	Itaiw_v1_scaffold_48_g27880, Itaiw_v1_scaffold_48_g27886, Itaiw_v1_scaffold_92_g36881
6	GO:0004565	MF	e	beta-galactosidase activity	3/42	73/39564	6.56939e-05	6	3	0.0304165	Itaiw_v1_scaffold_48_g27880, Itaiw_v1_scaffold_48_g27886, Itaiw_v1_scaffold_92_g36881
6	GO:0042973	MF	e	glucan endo-1,3-beta-D-glucosidase activity	3/42	77/39564	7.70362e-05	7	3	0.0304165	Itaiw_v1_scaffold_48_g27880, Itaiw_v1_scaffold_48_g27886, Itaiw_v1_scaffold_92_g36881
6	GO:0015925	MF	e	galactosidase activity	3/42	84/39564	9.98291e-05	5	3	0.033785	Itaiw_v1_scaffold_48_g27880, Itaiw_v1_scaffold_48_g27886, Itaiw_v1_scaffold_92_g36881
6	GO:0008422	MF	e	beta-glucosidase activity	3/42	95/39564	0.000143845	6	3	0.0425962	Itaiw_v1_scaffold_48_g27880, Itaiw_v1_scaffold_48_g27886, Itaiw_v1_scaffold_92_g36881
6	GO:0015926	MF	e	glucosidase activity	3/42	104/39564	0.000187996	5	3	0.0494848	Itaiw_v1_scaffold_48_g27880, Itaiw_v1_scaffold_48_g27886, Itaiw_v1_scaffold_92_g36881
8	GO:0043201	BP	e	response to leucine	2/29	5/39564	5.18052e-06	6	2	0.017707	Itaiw_v1_scaffold_10_g09008, Itaiw_v1_scaffold_73_g34474
8	GO:0071233	BP	e	cellular response to leucine	2/29	5/39564	5.18052e-06	7	2	0.017707	Itaiw_v1_scaffold_10_g09008, Itaiw_v1_scaffold_73_g34474
8	GO:0032006	BP	e	regulation of TOR signaling	2/29	9/39564	1.8616e-05	7	2	0.041241	Itaiw_v1_scaffold_10_g09008, Itaiw_v1_scaffold_73_g34474
8	GO:0001101	BP	e	response to acid chemical	7/29	1234/39564	2.41316e-05	3	7	0.041241	Itaiw_v1_scaffold_10_g09008, Itaiw_v1_scaffold_14_g11460, Itaiw_v1_scaffold_3_g03829, Itaiw_v1_scaffold_73_g34474, Itaiw_v1_scaffold_75_g34836, Itaiw_v1_scaffold_7_g06523, Itaiw_v1_scaffold_89_g36518
8	GO:0005773	CC	e	vacuole	7/29	1275/39564	2.97419e-05	5	7	0.0318238	Itaiw_v1_scaffold_14_g11460, Itaiw_v1_scaffold_1_g00127, Itaiw_v1_scaffold_20_g14698, Itaiw_v1_scaffold_20_g15058, Itaiw_v1_scaffold_48_g27703, Itaiw_v1_scaffold_73_g34474, Itaiw_v1_scaffold_75_g34836
9	GO:0042221	BP	e	response to chemical	14/36	3154/39564	2.86375e-07	2	14	0.00121469	Itaiw_v1_contig_34_g43404, Itaiw_v1_scaffold_10_g08514, Itaiw_v1_scaffold_111_g38948, Itaiw_v1_scaffold_11_g09574, Itaiw_v1_scaffold_23_g16735, Itaiw_v1_scaffold_24_g17485, Itaiw_v1_scaffold_35_g22939, Itaiw_v1_scaffold_39_g24395, Itaiw_v1_scaffold_41_g25380, Itaiw_v1_scaffold_61_g31840, Itaiw_v1_scaffold_69_g33680, Itaiw_v1_scaffold_8_g07420, Itaiw_v1_scaffold_97_g37501, Itaiw_v1_scaffold_99_g37…
9	GO:0050896	BP	e	response to stimulus	19/36	5604/39564	3.5538e-07	1	19	0.00121469	Itaiw_v1_contig_34_g43404, Itaiw_v1_scaffold_10_g08514, Itaiw_v1_scaffold_111_g38948, Itaiw_v1_scaffold_11_g09574, Itaiw_v1_scaffold_19_g14174, Itaiw_v1_scaffold_20_g14998, Itaiw_v1_scaffold_23_g16735, Itaiw_v1_scaffold_24_g17485, Itaiw_v1_scaffold_35_g22939, Itaiw_v1_scaffold_39_g24395, Itaiw_v1_scaffold_41_g25380, Itaiw_v1_scaffold_46_g27128, Itaiw_v1_scaffold_5_g05783, Itaiw_v1_scaffold_61_g31…
9	GO:0035556	BP	e	intracellular signal transduction	6/36	428/39564	2.29035e-06	5	6	0.00521895	Itaiw_v1_scaffold_20_g14998, Itaiw_v1_scaffold_35_g22939, Itaiw_v1_scaffold_41_g25380, Itaiw_v1_scaffold_5_g05783, Itaiw_v1_scaffold_97_g37501, Itaiw_v1_scaffold_97_g37581
9	GO:0010035	BP	e	response to inorganic substance	8/36	1259/39564	1.40683e-05	3	8	0.0240428	Itaiw_v1_contig_34_g43404, Itaiw_v1_scaffold_10_g08514, Itaiw_v1_scaffold_11_g09574, Itaiw_v1_scaffold_39_g24395, Itaiw_v1_scaffold_61_g31840, Itaiw_v1_scaffold_69_g33680, Itaiw_v1_scaffold_8_g07420, Itaiw_v1_scaffold_99_g37741
9	GO:0008150	BP	e	biological_process	25/36	13467/39564	2.15403e-05	0	25	0.0294499	Itaiw_v1_contig_34_g43404, Itaiw_v1_scaffold_10_g08514, Itaiw_v1_scaffold_110_g38830, Itaiw_v1_scaffold_111_g38948, Itaiw_v1_scaffold_11_g09574, Itaiw_v1_scaffold_145_g41219, Itaiw_v1_scaffold_19_g14174, Itaiw_v1_scaffold_20_g14998, Itaiw_v1_scaffold_23_g16735, Itaiw_v1_scaffold_24_g17485, Itaiw_v1_scaffold_34_g22602, Itaiw_v1_scaffold_35_g22939, Itaiw_v1_scaffold_39_g24395, Itaiw_v1_scaffold_3_g…
9	GO:0006950	BP	e	response to stress	12/36	3390/39564	2.71669e-05	2	12	0.0309522	Itaiw_v1_scaffold_10_g08514, Itaiw_v1_scaffold_11_g09574, Itaiw_v1_scaffold_19_g14174, Itaiw_v1_scaffold_35_g22939, Itaiw_v1_scaffold_39_g24395, Itaiw_v1_scaffold_41_g25380, Itaiw_v1_scaffold_46_g27128, Itaiw_v1_scaffold_61_g31840, Itaiw_v1_scaffold_69_g33680, Itaiw_v1_scaffold_8_g07420, Itaiw_v1_scaffold_97_g37501, Itaiw_v1_scaffold_99_g37741
9	GO:0010038	BP	e	response to metal ion	6/36	729/39564	4.66173e-05	4	6	0.0410065	Itaiw_v1_contig_34_g43404, Itaiw_v1_scaffold_10_g08514, Itaiw_v1_scaffold_11_g09574, Itaiw_v1_scaffold_69_g33680, Itaiw_v1_scaffold_8_g07420, Itaiw_v1_scaffold_99_g37741
9	GO:0009266	BP	e	response to temperature stimulus	6/36	733/39564	4.80528e-05	3	6	0.0410065	Itaiw_v1_scaffold_11_g09574, Itaiw_v1_scaffold_39_g24395, Itaiw_v1_scaffold_46_g27128, Itaiw_v1_scaffold_69_g33680, Itaiw_v1_scaffold_97_g37501, Itaiw_v1_scaffold_99_g37741
9	GO:0010033	BP	e	response to organic substance	9/36	1992/39564	5.57618e-05	3	9	0.0410065	Itaiw_v1_scaffold_10_g08514, Itaiw_v1_scaffold_11_g09574, Itaiw_v1_scaffold_23_g16735, Itaiw_v1_scaffold_35_g22939, Itaiw_v1_scaffold_41_g25380, Itaiw_v1_scaffold_61_g31840, Itaiw_v1_scaffold_8_g07420, Itaiw_v1_scaffold_97_g37501, Itaiw_v1_scaffold_99_g37741
9	GO:0009987	BP	e	cellular process	22/36	11432/39564	6.20905e-05	1	22	0.0410065	Itaiw_v1_contig_34_g43404, Itaiw_v1_scaffold_10_g08514, Itaiw_v1_scaffold_111_g38948, Itaiw_v1_scaffold_145_g41219, Itaiw_v1_scaffold_19_g14174, Itaiw_v1_scaffold_20_g14998, Itaiw_v1_scaffold_23_g16735, Itaiw_v1_scaffold_24_g17485, Itaiw_v1_scaffold_34_g22602, Itaiw_v1_scaffold_35_g22939, Itaiw_v1_scaffold_3_g03003, Itaiw_v1_scaffold_41_g25380, Itaiw_v1_scaffold_46_g27128, Itaiw_v1_scaffold_5_g05…
9	GO:0032501	BP	e	multicellular organismal process	11/36	3111/39564	6.59847e-05	1	11	0.0410065	Itaiw_v1_scaffold_10_g08514, Itaiw_v1_scaffold_111_g38948, Itaiw_v1_scaffold_20_g14998, Itaiw_v1_scaffold_23_g16735, Itaiw_v1_scaffold_35_g22939, Itaiw_v1_scaffold_39_g24395, Itaiw_v1_scaffold_41_g25380, Itaiw_v1_scaffold_46_g27128, Itaiw_v1_scaffold_61_g31840, Itaiw_v1_scaffold_69_g33680, Itaiw_v1_scaffold_99_g37741
9	GO:0005737	CC	e	cytoplasm	22/36	9416/39564	1.97299e-06	2	22	0.0021111	Itaiw_v1_contig_34_g43404, Itaiw_v1_scaffold_10_g08514, Itaiw_v1_scaffold_111_g38948, Itaiw_v1_scaffold_11_g09574, Itaiw_v1_scaffold_18_g13936, Itaiw_v1_scaffold_19_g14174, Itaiw_v1_scaffold_20_g14998, Itaiw_v1_scaffold_23_g16735, Itaiw_v1_scaffold_24_g17485, Itaiw_v1_scaffold_35_g22939, Itaiw_v1_scaffold_39_g24395, Itaiw_v1_scaffold_3_g03003, Itaiw_v1_scaffold_41_g25380, Itaiw_v1_scaffold_46_g27…
9	GO:0005622	CC	e	intracellular anatomical structure	24/36	12040/39564	1.00698e-05	2	24	0.00538733	Itaiw_v1_contig_34_g43404, Itaiw_v1_scaffold_10_g08514, Itaiw_v1_scaffold_111_g38948, Itaiw_v1_scaffold_11_g09574, Itaiw_v1_scaffold_145_g41219, Itaiw_v1_scaffold_18_g13936, Itaiw_v1_scaffold_19_g14174, Itaiw_v1_scaffold_20_g14998, Itaiw_v1_scaffold_23_g16735, Itaiw_v1_scaffold_24_g17485, Itaiw_v1_scaffold_35_g22939, Itaiw_v1_scaffold_39_g24395, Itaiw_v1_scaffold_3_g03003, Itaiw_v1_scaffold_41_g2…
9	GO:0110165	CC	e	cellular anatomical entity	25/36	13807/39564	2.91672e-05	1	25	0.00790163	Itaiw_v1_contig_34_g43404, Itaiw_v1_scaffold_10_g08514, Itaiw_v1_scaffold_111_g38948, Itaiw_v1_scaffold_11_g09574, Itaiw_v1_scaffold_145_g41219, Itaiw_v1_scaffold_18_g13936, Itaiw_v1_scaffold_19_g14174, Itaiw_v1_scaffold_20_g14998, Itaiw_v1_scaffold_23_g16735, Itaiw_v1_scaffold_24_g17485, Itaiw_v1_scaffold_34_g22602, Itaiw_v1_scaffold_35_g22939, Itaiw_v1_scaffold_39_g24395, Itaiw_v1_scaffold_3_g0…
9	GO:0005575	CC	e	cellular_component	25/36	13819/39564	2.95388e-05	0	25	0.00790163	Itaiw_v1_contig_34_g43404, Itaiw_v1_scaffold_10_g08514, Itaiw_v1_scaffold_111_g38948, Itaiw_v1_scaffold_11_g09574, Itaiw_v1_scaffold_145_g41219, Itaiw_v1_scaffold_18_g13936, Itaiw_v1_scaffold_19_g14174, Itaiw_v1_scaffold_20_g14998, Itaiw_v1_scaffold_23_g16735, Itaiw_v1_scaffold_24_g17485, Itaiw_v1_scaffold_34_g22602, Itaiw_v1_scaffold_35_g22939, Itaiw_v1_scaffold_39_g24395, Itaiw_v1_scaffold_3_g0…
9	GO:0030054	CC	e	cell junction	7/36	1162/39564	7.332e-05	2	7	0.0156905	Itaiw_v1_scaffold_10_g08514, Itaiw_v1_scaffold_11_g09574, Itaiw_v1_scaffold_20_g14998, Itaiw_v1_scaffold_23_g16735, Itaiw_v1_scaffold_46_g27128, Itaiw_v1_scaffold_69_g33680, Itaiw_v1_scaffold_6_g06175
10	GO:0044249	BP	e	cellular biosynthetic process	18/82	2629/39564	5.8093e-06	3	18	0.0222417	Itaiw_v1_contig_124_g44915, Itaiw_v1_scaffold_100_g37838, Itaiw_v1_scaffold_18_g13749, Itaiw_v1_scaffold_19_g14344, Itaiw_v1_scaffold_1_g00729, Itaiw_v1_scaffold_23_g16674, Itaiw_v1_scaffold_2_g02544, Itaiw_v1_scaffold_31_g21156, Itaiw_v1_scaffold_32_g21651, Itaiw_v1_scaffold_39_g24611, Itaiw_v1_scaffold_40_g24801, Itaiw_v1_scaffold_4_g04218, Itaiw_v1_scaffold_51_g28998, Itaiw_v1_scaffold_5_g0542…
10	GO:1901566	BP	e	organonitrogen compound biosynthetic process	12/82	1238/39564	9.19354e-06	4	12	0.0222417	Itaiw_v1_contig_124_g44915, Itaiw_v1_scaffold_100_g37838, Itaiw_v1_scaffold_1_g00729, Itaiw_v1_scaffold_23_g16674, Itaiw_v1_scaffold_31_g21156, Itaiw_v1_scaffold_39_g24611, Itaiw_v1_scaffold_4_g04218, Itaiw_v1_scaffold_51_g28998, Itaiw_v1_scaffold_65_g32741, Itaiw_v1_scaffold_65_g32742, Itaiw_v1_scaffold_7_g06487, Itaiw_v1_scaffold_8_g07504
10	GO:0019752	BP	e	carboxylic acid metabolic process	11/82	1098/39564	1.65726e-05	5	11	0.0222417	Itaiw_v1_scaffold_16_g12385, Itaiw_v1_scaffold_18_g13749, Itaiw_v1_scaffold_1_g00729, Itaiw_v1_scaffold_23_g16674, Itaiw_v1_scaffold_32_g21651, Itaiw_v1_scaffold_40_g24801, Itaiw_v1_scaffold_41_g25343, Itaiw_v1_scaffold_46_g27267, Itaiw_v1_scaffold_51_g28998, Itaiw_v1_scaffold_5_g05423, Itaiw_v1_scaffold_8_g07504
10	GO:1901564	BP	e	organonitrogen compound metabolic process	22/82	4047/39564	1.77428e-05	3	22	0.0222417	Itaiw_v1_contig_124_g44915, Itaiw_v1_scaffold_100_g37838, Itaiw_v1_scaffold_12_g10227, Itaiw_v1_scaffold_16_g12422, Itaiw_v1_scaffold_19_g14344, Itaiw_v1_scaffold_1_g00729, Itaiw_v1_scaffold_23_g16674, Itaiw_v1_scaffold_27_g19134, Itaiw_v1_scaffold_2_g02544, Itaiw_v1_scaffold_31_g21156, Itaiw_v1_scaffold_32_g21651, Itaiw_v1_scaffold_36_g23303, Itaiw_v1_scaffold_39_g24611, Itaiw_v1_scaffold_4_g042…
10	GO:0008150	BP	e	biological_process	47/82	13467/39564	1.88431e-05	0	47	0.0222417	Itaiw_v1_contig_124_g44915, Itaiw_v1_contig_441_g46976, Itaiw_v1_scaffold_100_g37838, Itaiw_v1_scaffold_10_g08678, Itaiw_v1_scaffold_127_g40107, Itaiw_v1_scaffold_12_g10227, Itaiw_v1_scaffold_132_g40320, Itaiw_v1_scaffold_16_g12385, Itaiw_v1_scaffold_16_g12422, Itaiw_v1_scaffold_18_g13749, Itaiw_v1_scaffold_18_g13968, Itaiw_v1_scaffold_19_g14344, Itaiw_v1_scaffold_19_g14555, Itaiw_v1_scaffold_1_g…
10	GO:0009987	BP	e	cellular process	42/82	11432/39564	2.3601e-05	1	42	0.0222417	Itaiw_v1_contig_124_g44915, Itaiw_v1_contig_441_g46976, Itaiw_v1_scaffold_100_g37838, Itaiw_v1_scaffold_10_g08678, Itaiw_v1_scaffold_127_g40107, Itaiw_v1_scaffold_16_g12385, Itaiw_v1_scaffold_16_g12422, Itaiw_v1_scaffold_18_g13749, Itaiw_v1_scaffold_18_g13968, Itaiw_v1_scaffold_19_g14344, Itaiw_v1_scaffold_19_g14555, Itaiw_v1_scaffold_1_g00729, Itaiw_v1_scaffold_1_g01387, Itaiw_v1_scaffold_20_g14…
10	GO:0009058	BP	e	biosynthetic process	18/82	2920/39564	2.41595e-05	2	18	0.0222417	Itaiw_v1_contig_124_g44915, Itaiw_v1_scaffold_100_g37838, Itaiw_v1_scaffold_18_g13749, Itaiw_v1_scaffold_19_g14344, Itaiw_v1_scaffold_1_g00729, Itaiw_v1_scaffold_23_g16674, Itaiw_v1_scaffold_2_g02544, Itaiw_v1_scaffold_31_g21156, Itaiw_v1_scaffold_32_g21651, Itaiw_v1_scaffold_39_g24611, Itaiw_v1_scaffold_40_g24801, Itaiw_v1_scaffold_4_g04218, Itaiw_v1_scaffold_51_g28998, Itaiw_v1_scaffold_5_g0542…
10	GO:0043604	BP	e	amide biosynthetic process	7/82	423/39564	2.89855e-05	5	7	0.0222417	Itaiw_v1_contig_124_g44915, Itaiw_v1_scaffold_31_g21156, Itaiw_v1_scaffold_39_g24611, Itaiw_v1_scaffold_51_g28998, Itaiw_v1_scaffold_65_g32741, Itaiw_v1_scaffold_65_g32742, Itaiw_v1_scaffold_8_g07504
10	GO:0006082	BP	e	organic acid metabolic process	11/82	1182/39564	3.25362e-05	3	11	0.0222417	Itaiw_v1_scaffold_16_g12385, Itaiw_v1_scaffold_18_g13749, Itaiw_v1_scaffold_1_g00729, Itaiw_v1_scaffold_23_g16674, Itaiw_v1_scaffold_32_g21651, Itaiw_v1_scaffold_40_g24801, Itaiw_v1_scaffold_41_g25343, Itaiw_v1_scaffold_46_g27267, Itaiw_v1_scaffold_51_g28998, Itaiw_v1_scaffold_5_g05423, Itaiw_v1_scaffold_8_g07504
10	GO:0043436	BP	e	oxoacid metabolic process	11/82	1182/39564	3.25362e-05	4	11	0.0222417	Itaiw_v1_scaffold_16_g12385, Itaiw_v1_scaffold_18_g13749, Itaiw_v1_scaffold_1_g00729, Itaiw_v1_scaffold_23_g16674, Itaiw_v1_scaffold_32_g21651, Itaiw_v1_scaffold_40_g24801, Itaiw_v1_scaffold_41_g25343, Itaiw_v1_scaffold_46_g27267, Itaiw_v1_scaffold_51_g28998, Itaiw_v1_scaffold_5_g05423, Itaiw_v1_scaffold_8_g07504
10	GO:1901576	BP	e	organic substance biosynthetic process	17/82	2751/39564	4.12211e-05	3	17	0.0237465	Itaiw_v1_contig_124_g44915, Itaiw_v1_scaffold_100_g37838, Itaiw_v1_scaffold_18_g13749, Itaiw_v1_scaffold_19_g14344, Itaiw_v1_scaffold_1_g00729, Itaiw_v1_scaffold_23_g16674, Itaiw_v1_scaffold_31_g21156, Itaiw_v1_scaffold_32_g21651, Itaiw_v1_scaffold_39_g24611, Itaiw_v1_scaffold_40_g24801, Itaiw_v1_scaffold_4_g04218, Itaiw_v1_scaffold_51_g28998, Itaiw_v1_scaffold_5_g05423, Itaiw_v1_scaffold_65_g327…
10	GO:0010817	BP	e	regulation of hormone levels	7/82	448/39564	4.1685e-05	3	7	0.0237465	Itaiw_v1_scaffold_18_g13749, Itaiw_v1_scaffold_21_g15403, Itaiw_v1_scaffold_2_g02544, Itaiw_v1_scaffold_32_g21435, Itaiw_v1_scaffold_32_g21651, Itaiw_v1_scaffold_40_g24801, Itaiw_v1_scaffold_5_g05423
10	GO:0006412	BP	e	translation	6/82	333/39564	6.95176e-05	7	6	0.0365556	Itaiw_v1_contig_124_g44915, Itaiw_v1_scaffold_31_g21156, Itaiw_v1_scaffold_39_g24611, Itaiw_v1_scaffold_65_g32741, Itaiw_v1_scaffold_65_g32742, Itaiw_v1_scaffold_8_g07504
10	GO:0006414	BP	e	translational elongation	2/82	7/39564	8.85116e-05	6	2	0.0396484	Itaiw_v1_scaffold_65_g32741, Itaiw_v1_scaffold_65_g32742
10	GO:0043043	BP	e	peptide biosynthetic process	6/82	349/39564	8.99274e-05	6	6	0.0396484	Itaiw_v1_contig_124_g44915, Itaiw_v1_scaffold_31_g21156, Itaiw_v1_scaffold_39_g24611, Itaiw_v1_scaffold_65_g32741, Itaiw_v1_scaffold_65_g32742, Itaiw_v1_scaffold_8_g07504
10	GO:0019538	BP	e	protein metabolic process	17/82	2937/39564	9.2799e-05	4	17	0.0396484	Itaiw_v1_contig_124_g44915, Itaiw_v1_scaffold_12_g10227, Itaiw_v1_scaffold_16_g12422, Itaiw_v1_scaffold_19_g14344, Itaiw_v1_scaffold_27_g19134, Itaiw_v1_scaffold_2_g02544, Itaiw_v1_scaffold_31_g21156, Itaiw_v1_scaffold_32_g21651, Itaiw_v1_scaffold_36_g23303, Itaiw_v1_scaffold_39_g24611, Itaiw_v1_scaffold_4_g04218, Itaiw_v1_scaffold_4_g04540, Itaiw_v1_scaffold_5_g05423, Itaiw_v1_scaffold_5_g05555,…
10	GO:0043603	BP	e	cellular amide metabolic process	7/82	518/39564	0.000103227	4	7	0.0399663	Itaiw_v1_contig_124_g44915, Itaiw_v1_scaffold_31_g21156, Itaiw_v1_scaffold_39_g24611, Itaiw_v1_scaffold_51_g28998, Itaiw_v1_scaffold_65_g32741, Itaiw_v1_scaffold_65_g32742, Itaiw_v1_scaffold_8_g07504
10	GO:0042445	BP	e	hormone metabolic process	5/82	224/39564	0.000106488	4	5	0.0399663	Itaiw_v1_scaffold_18_g13749, Itaiw_v1_scaffold_2_g02544, Itaiw_v1_scaffold_32_g21651, Itaiw_v1_scaffold_40_g24801, Itaiw_v1_scaffold_5_g05423
10	GO:0065008	BP	e	regulation of biological quality	11/82	1364/39564	0.000116816	2	11	0.0399663	Itaiw_v1_scaffold_18_g13749, Itaiw_v1_scaffold_18_g13968, Itaiw_v1_scaffold_21_g15403, Itaiw_v1_scaffold_2_g02544, Itaiw_v1_scaffold_32_g21435, Itaiw_v1_scaffold_32_g21651, Itaiw_v1_scaffold_3_g04042, Itaiw_v1_scaffold_40_g24801, Itaiw_v1_scaffold_47_g27333, Itaiw_v1_scaffold_4_g04218, Itaiw_v1_scaffold_5_g05423
10	GO:0044267	BP	e	cellular protein metabolic process	16/82	2698/39564	0.000116929	5	16	0.0399663	Itaiw_v1_contig_124_g44915, Itaiw_v1_scaffold_16_g12422, Itaiw_v1_scaffold_19_g14344, Itaiw_v1_scaffold_27_g19134, Itaiw_v1_scaffold_2_g02544, Itaiw_v1_scaffold_31_g21156, Itaiw_v1_scaffold_32_g21651, Itaiw_v1_scaffold_36_g23303, Itaiw_v1_scaffold_39_g24611, Itaiw_v1_scaffold_4_g04218, Itaiw_v1_scaffold_4_g04540, Itaiw_v1_scaffold_5_g05423, Itaiw_v1_scaffold_5_g05555, Itaiw_v1_scaffold_65_g32741,…
10	GO:0051641	BP	e	cellular localization	9/82	921/39564	0.000123936	2	9	0.0403442	Itaiw_v1_contig_441_g46976, Itaiw_v1_scaffold_19_g14344, Itaiw_v1_scaffold_1_g00729, Itaiw_v1_scaffold_1_g01387, Itaiw_v1_scaffold_21_g15403, Itaiw_v1_scaffold_2_g02544, Itaiw_v1_scaffold_32_g21435, Itaiw_v1_scaffold_47_g27333, Itaiw_v1_scaffold_4_g04218
10	GO:0071704	BP	e	organic substance metabolic process	31/82	7861/39564	0.000149411	2	31	0.0464262	Itaiw_v1_contig_124_g44915, Itaiw_v1_scaffold_100_g37838, Itaiw_v1_scaffold_10_g08678, Itaiw_v1_scaffold_12_g10227, Itaiw_v1_scaffold_16_g12385, Itaiw_v1_scaffold_16_g12422, Itaiw_v1_scaffold_18_g13749, Itaiw_v1_scaffold_19_g14344, Itaiw_v1_scaffold_1_g00729, Itaiw_v1_scaffold_23_g16674, Itaiw_v1_scaffold_27_g19134, Itaiw_v1_scaffold_2_g02544, Itaiw_v1_scaffold_31_g21156, Itaiw_v1_scaffold_32_g21…
10	GO:0005829	CC	e	cytosol	19/82	2533/39564	7.79335e-07	2	19	0.000426547	Itaiw_v1_contig_124_g44915, Itaiw_v1_scaffold_10_g08678, Itaiw_v1_scaffold_10_g09039, Itaiw_v1_scaffold_16_g12385, Itaiw_v1_scaffold_18_g13749, Itaiw_v1_scaffold_19_g14344, Itaiw_v1_scaffold_19_g14555, Itaiw_v1_scaffold_21_g15403, Itaiw_v1_scaffold_22_g16258, Itaiw_v1_scaffold_23_g16674, Itaiw_v1_scaffold_31_g21156, Itaiw_v1_scaffold_32_g21435, Itaiw_v1_scaffold_36_g23303, Itaiw_v1_scaffold_39_g2…
10	GO:0016020	CC	e	membrane	28/82	5250/39564	1.14717e-06	2	28	0.000426547	Itaiw_v1_contig_124_g44915, Itaiw_v1_contig_441_g46976, Itaiw_v1_scaffold_100_g37838, Itaiw_v1_scaffold_10_g09039, Itaiw_v1_scaffold_127_g40107, Itaiw_v1_scaffold_18_g13749, Itaiw_v1_scaffold_18_g13968, Itaiw_v1_scaffold_19_g14344, Itaiw_v1_scaffold_19_g14555, Itaiw_v1_scaffold_1_g01387, Itaiw_v1_scaffold_20_g14995, Itaiw_v1_scaffold_20_g15092, Itaiw_v1_scaffold_21_g15403, Itaiw_v1_scaffold_22_g1…
10	GO:0005737	CC	e	cytoplasm	41/82	9416/39564	1.37295e-06	2	41	0.000426547	Itaiw_v1_contig_124_g44915, Itaiw_v1_contig_441_g46976, Itaiw_v1_scaffold_100_g37838, Itaiw_v1_scaffold_10_g08678, Itaiw_v1_scaffold_10_g09039, Itaiw_v1_scaffold_12_g10227, Itaiw_v1_scaffold_16_g12385, Itaiw_v1_scaffold_16_g12422, Itaiw_v1_scaffold_18_g13749, Itaiw_v1_scaffold_18_g13968, Itaiw_v1_scaffold_19_g14344, Itaiw_v1_scaffold_19_g14555, Itaiw_v1_scaffold_1_g00729, Itaiw_v1_scaffold_1_g013…
10	GO:0043231	CC	e	intracellular membrane-bounded organelle	41/82	10058/39564	2.47547e-06	4	41	0.000426547	Itaiw_v1_contig_124_g44915, Itaiw_v1_contig_441_g46976, Itaiw_v1_scaffold_100_g37838, Itaiw_v1_scaffold_10_g08678, Itaiw_v1_scaffold_127_g40107, Itaiw_v1_scaffold_12_g10227, Itaiw_v1_scaffold_16_g12422, Itaiw_v1_scaffold_18_g13749, Itaiw_v1_scaffold_18_g13968, Itaiw_v1_scaffold_19_g14344, Itaiw_v1_scaffold_19_g14555, Itaiw_v1_scaffold_1_g00729, Itaiw_v1_scaffold_1_g01387, Itaiw_v1_scaffold_20_g14…
10	GO:0005622	CC	e	intracellular anatomical structure	46/82	12040/39564	2.93564e-06	2	46	0.000426547	Itaiw_v1_contig_124_g44915, Itaiw_v1_contig_441_g46976, Itaiw_v1_scaffold_100_g37838, Itaiw_v1_scaffold_10_g08678, Itaiw_v1_scaffold_10_g09039, Itaiw_v1_scaffold_127_g40107, Itaiw_v1_scaffold_12_g10227, Itaiw_v1_scaffold_16_g12385, Itaiw_v1_scaffold_16_g12422, Itaiw_v1_scaffold_18_g13749, Itaiw_v1_scaffold_18_g13968, Itaiw_v1_scaffold_19_g14344, Itaiw_v1_scaffold_19_g14555, Itaiw_v1_scaffold_1_g0…
10	GO:0043227	CC	e	membrane-bounded organelle	41/82	10273/39564	3.29158e-06	3	41	0.000426547	Itaiw_v1_contig_124_g44915, Itaiw_v1_contig_441_g46976, Itaiw_v1_scaffold_100_g37838, Itaiw_v1_scaffold_10_g08678, Itaiw_v1_scaffold_127_g40107, Itaiw_v1_scaffold_12_g10227, Itaiw_v1_scaffold_16_g12422, Itaiw_v1_scaffold_18_g13749, Itaiw_v1_scaffold_18_g13968, Itaiw_v1_scaffold_19_g14344, Itaiw_v1_scaffold_19_g14555, Itaiw_v1_scaffold_1_g00729, Itaiw_v1_scaffold_1_g01387, Itaiw_v1_scaffold_20_g14…
10	GO:0009506	CC	e	plasmodesma	12/82	1132/39564	3.72527e-06	5	12	0.000426547	Itaiw_v1_contig_124_g44915, Itaiw_v1_scaffold_18_g13749, Itaiw_v1_scaffold_19_g14344, Itaiw_v1_scaffold_19_g14555, Itaiw_v1_scaffold_20_g14995, Itaiw_v1_scaffold_20_g15092, Itaiw_v1_scaffold_31_g21156, Itaiw_v1_scaffold_39_g24611, Itaiw_v1_scaffold_46_g27267, Itaiw_v1_scaffold_65_g32741, Itaiw_v1_scaffold_65_g32742, Itaiw_v1_scaffold_8_g07504
10	GO:0055044	CC	e	symplast	12/82	1132/39564	3.72527e-06	2	12	0.000426547	Itaiw_v1_contig_124_g44915, Itaiw_v1_scaffold_18_g13749, Itaiw_v1_scaffold_19_g14344, Itaiw_v1_scaffold_19_g14555, Itaiw_v1_scaffold_20_g14995, Itaiw_v1_scaffold_20_g15092, Itaiw_v1_scaffold_31_g21156, Itaiw_v1_scaffold_39_g24611, Itaiw_v1_scaffold_46_g27267, Itaiw_v1_scaffold_65_g32741, Itaiw_v1_scaffold_65_g32742, Itaiw_v1_scaffold_8_g07504
10	GO:0005911	CC	e	cell-cell junction	12/82	1143/39564	4.11038e-06	4	12	0.000426547	Itaiw_v1_contig_124_g44915, Itaiw_v1_scaffold_18_g13749, Itaiw_v1_scaffold_19_g14344, Itaiw_v1_scaffold_19_g14555, Itaiw_v1_scaffold_20_g14995, Itaiw_v1_scaffold_20_g15092, Itaiw_v1_scaffold_31_g21156, Itaiw_v1_scaffold_39_g24611, Itaiw_v1_scaffold_46_g27267, Itaiw_v1_scaffold_65_g32741, Itaiw_v1_scaffold_65_g32742, Itaiw_v1_scaffold_8_g07504
10	GO:0070161	CC	e	anchoring junction	12/82	1143/39564	4.11038e-06	3	12	0.000426547	Itaiw_v1_contig_124_g44915, Itaiw_v1_scaffold_18_g13749, Itaiw_v1_scaffold_19_g14344, Itaiw_v1_scaffold_19_g14555, Itaiw_v1_scaffold_20_g14995, Itaiw_v1_scaffold_20_g15092, Itaiw_v1_scaffold_31_g21156, Itaiw_v1_scaffold_39_g24611, Itaiw_v1_scaffold_46_g27267, Itaiw_v1_scaffold_65_g32741, Itaiw_v1_scaffold_65_g32742, Itaiw_v1_scaffold_8_g07504
10	GO:0005634	CC	e	nucleus	23/82	4009/39564	4.38506e-06	5	23	0.000426547	Itaiw_v1_contig_124_g44915, Itaiw_v1_scaffold_10_g08678, Itaiw_v1_scaffold_127_g40107, Itaiw_v1_scaffold_12_g10227, Itaiw_v1_scaffold_18_g13749, Itaiw_v1_scaffold_18_g13968, Itaiw_v1_scaffold_19_g14344, Itaiw_v1_scaffold_19_g14555, Itaiw_v1_scaffold_22_g16258, Itaiw_v1_scaffold_31_g21156, Itaiw_v1_scaffold_32_g21401, Itaiw_v1_scaffold_32_g21435, Itaiw_v1_scaffold_32_g21651, Itaiw_v1_scaffold_39_g…
10	GO:0030054	CC	e	cell junction	12/82	1162/39564	4.85884e-06	2	12	0.000433247	Itaiw_v1_contig_124_g44915, Itaiw_v1_scaffold_18_g13749, Itaiw_v1_scaffold_19_g14344, Itaiw_v1_scaffold_19_g14555, Itaiw_v1_scaffold_20_g14995, Itaiw_v1_scaffold_20_g15092, Itaiw_v1_scaffold_31_g21156, Itaiw_v1_scaffold_39_g24611, Itaiw_v1_scaffold_46_g27267, Itaiw_v1_scaffold_65_g32741, Itaiw_v1_scaffold_65_g32742, Itaiw_v1_scaffold_8_g07504
10	GO:0110165	CC	e	cellular anatomical entity	49/82	13807/39564	6.57813e-06	1	49	0.000505464	Itaiw_v1_contig_124_g44915, Itaiw_v1_contig_441_g46976, Itaiw_v1_scaffold_100_g37838, Itaiw_v1_scaffold_10_g08678, Itaiw_v1_scaffold_10_g09039, Itaiw_v1_scaffold_127_g40107, Itaiw_v1_scaffold_12_g10227, Itaiw_v1_scaffold_16_g12385, Itaiw_v1_scaffold_16_g12422, Itaiw_v1_scaffold_18_g13749, Itaiw_v1_scaffold_18_g13968, Itaiw_v1_scaffold_19_g14344, Itaiw_v1_scaffold_19_g14555, Itaiw_v1_scaffold_1_g0…
10	GO:0005575	CC	e	cellular_component	49/82	13819/39564	6.61355e-06	0	49	0.000505464	Itaiw_v1_contig_124_g44915, Itaiw_v1_contig_441_g46976, Itaiw_v1_scaffold_100_g37838, Itaiw_v1_scaffold_10_g08678, Itaiw_v1_scaffold_10_g09039, Itaiw_v1_scaffold_127_g40107, Itaiw_v1_scaffold_12_g10227, Itaiw_v1_scaffold_16_g12385, Itaiw_v1_scaffold_16_g12422, Itaiw_v1_scaffold_18_g13749, Itaiw_v1_scaffold_18_g13968, Itaiw_v1_scaffold_19_g14344, Itaiw_v1_scaffold_19_g14555, Itaiw_v1_scaffold_1_g0…
10	GO:0043229	CC	e	intracellular organelle	41/82	10634/39564	8.40077e-06	3	41	0.000599255	Itaiw_v1_contig_124_g44915, Itaiw_v1_contig_441_g46976, Itaiw_v1_scaffold_100_g37838, Itaiw_v1_scaffold_10_g08678, Itaiw_v1_scaffold_127_g40107, Itaiw_v1_scaffold_12_g10227, Itaiw_v1_scaffold_16_g12422, Itaiw_v1_scaffold_18_g13749, Itaiw_v1_scaffold_18_g13968, Itaiw_v1_scaffold_19_g14344, Itaiw_v1_scaffold_19_g14555, Itaiw_v1_scaffold_1_g00729, Itaiw_v1_scaffold_1_g01387, Itaiw_v1_scaffold_20_g14…
10	GO:0005618	CC	e	cell wall	9/82	676/39564	1.13658e-05	3	9	0.000740922	Itaiw_v1_contig_124_g44915, Itaiw_v1_scaffold_18_g13749, Itaiw_v1_scaffold_19_g14555, Itaiw_v1_scaffold_20_g14995, Itaiw_v1_scaffold_31_g21156, Itaiw_v1_scaffold_46_g27267, Itaiw_v1_scaffold_63_g32263, Itaiw_v1_scaffold_65_g32741, Itaiw_v1_scaffold_65_g32742
10	GO:0030312	CC	e	external encapsulating structure	9/82	679/39564	1.17717e-05	2	9	0.000740922	Itaiw_v1_contig_124_g44915, Itaiw_v1_scaffold_18_g13749, Itaiw_v1_scaffold_19_g14555, Itaiw_v1_scaffold_20_g14995, Itaiw_v1_scaffold_31_g21156, Itaiw_v1_scaffold_46_g27267, Itaiw_v1_scaffold_63_g32263, Itaiw_v1_scaffold_65_g32741, Itaiw_v1_scaffold_65_g32742
10	GO:0043226	CC	e	organelle	41/82	10662/39564	1.45117e-05	2	41	0.000862638	Itaiw_v1_contig_124_g44915, Itaiw_v1_contig_441_g46976, Itaiw_v1_scaffold_100_g37838, Itaiw_v1_scaffold_10_g08678, Itaiw_v1_scaffold_127_g40107, Itaiw_v1_scaffold_12_g10227, Itaiw_v1_scaffold_16_g12422, Itaiw_v1_scaffold_18_g13749, Itaiw_v1_scaffold_18_g13968, Itaiw_v1_scaffold_19_g14344, Itaiw_v1_scaffold_19_g14555, Itaiw_v1_scaffold_1_g00729, Itaiw_v1_scaffold_1_g01387, Itaiw_v1_scaffold_20_g14…
10	GO:0071944	CC	e	cell periphery	18/82	3359/39564	0.000148235	2	18	0.00834794	Itaiw_v1_contig_124_g44915, Itaiw_v1_scaffold_10_g09039, Itaiw_v1_scaffold_127_g40107, Itaiw_v1_scaffold_18_g13749, Itaiw_v1_scaffold_19_g14344, Itaiw_v1_scaffold_19_g14555, Itaiw_v1_scaffold_20_g14995, Itaiw_v1_scaffold_20_g15092, Itaiw_v1_scaffold_21_g15403, Itaiw_v1_scaffold_27_g19134, Itaiw_v1_scaffold_31_g21156, Itaiw_v1_scaffold_32_g21401, Itaiw_v1_scaffold_32_g21651, Itaiw_v1_scaffold_46_g…
10	GO:0005886	CC	e	plasma membrane	16/82	2817/39564	0.000192135	3	16	0.0102792	Itaiw_v1_contig_124_g44915, Itaiw_v1_scaffold_10_g09039, Itaiw_v1_scaffold_127_g40107, Itaiw_v1_scaffold_18_g13749, Itaiw_v1_scaffold_19_g14344, Itaiw_v1_scaffold_19_g14555, Itaiw_v1_scaffold_20_g14995, Itaiw_v1_scaffold_20_g15092, Itaiw_v1_scaffold_21_g15403, Itaiw_v1_scaffold_27_g19134, Itaiw_v1_scaffold_31_g21156, Itaiw_v1_scaffold_32_g21401, Itaiw_v1_scaffold_32_g21651, Itaiw_v1_scaffold_4_g0…
10	GO:0009507	CC	e	chloroplast	16/82	3018/39564	0.000416657	6	16	0.0212297	Itaiw_v1_contig_124_g44915, Itaiw_v1_contig_441_g46976, Itaiw_v1_scaffold_100_g37838, Itaiw_v1_scaffold_12_g10227, Itaiw_v1_scaffold_16_g12422, Itaiw_v1_scaffold_18_g13749, Itaiw_v1_scaffold_20_g14995, Itaiw_v1_scaffold_22_g16258, Itaiw_v1_scaffold_30_g20353, Itaiw_v1_scaffold_39_g24611, Itaiw_v1_scaffold_3_g03314, Itaiw_v1_scaffold_3_g04042, Itaiw_v1_scaffold_40_g24801, Itaiw_v1_scaffold_47_g273…
10	GO:0009536	CC	e	plastid	16/82	3139/39564	0.000640816	5	16	0.031167	Itaiw_v1_contig_124_g44915, Itaiw_v1_contig_441_g46976, Itaiw_v1_scaffold_100_g37838, Itaiw_v1_scaffold_12_g10227, Itaiw_v1_scaffold_16_g12422, Itaiw_v1_scaffold_18_g13749, Itaiw_v1_scaffold_20_g14995, Itaiw_v1_scaffold_22_g16258, Itaiw_v1_scaffold_30_g20353, Itaiw_v1_scaffold_39_g24611, Itaiw_v1_scaffold_3_g03314, Itaiw_v1_scaffold_3_g04042, Itaiw_v1_scaffold_40_g24801, Itaiw_v1_scaffold_47_g273…
10	GO:0031090	CC	e	organelle membrane	12/82	1974/39564	0.000743898	3	12	0.0346074	Itaiw_v1_contig_441_g46976, Itaiw_v1_scaffold_100_g37838, Itaiw_v1_scaffold_18_g13968, Itaiw_v1_scaffold_20_g14995, Itaiw_v1_scaffold_21_g15403, Itaiw_v1_scaffold_30_g20353, Itaiw_v1_scaffold_31_g21156, Itaiw_v1_scaffold_36_g23303, Itaiw_v1_scaffold_39_g24611, Itaiw_v1_scaffold_47_g27333, Itaiw_v1_scaffold_4_g04218, Itaiw_v1_scaffold_5_g05423
10	GO:0005802	CC	e	trans-Golgi network	5/82	349/39564	0.000812394	4	5	0.0362192	Itaiw_v1_scaffold_18_g13968, Itaiw_v1_scaffold_1_g01387, Itaiw_v1_scaffold_21_g15403, Itaiw_v1_scaffold_47_g27333, Itaiw_v1_scaffold_4_g04218
10	GO:0003674	MF	e	molecular_function	45/82	11686/39564	2.23207e-06	0	45	0.00528777	Itaiw_v1_contig_124_g44915, Itaiw_v1_contig_441_g46976, Itaiw_v1_scaffold_100_g37838, Itaiw_v1_scaffold_10_g08678, Itaiw_v1_scaffold_10_g09039, Itaiw_v1_scaffold_127_g40107, Itaiw_v1_scaffold_12_g10227, Itaiw_v1_scaffold_16_g12385, Itaiw_v1_scaffold_16_g12422, Itaiw_v1_scaffold_18_g13749, Itaiw_v1_scaffold_19_g14344, Itaiw_v1_scaffold_19_g14555, Itaiw_v1_scaffold_1_g00729, Itaiw_v1_scaffold_20_g1…
11	GO:0071840	BP	e	cellular component organization or biogenesis	33/148	3303/39564	1.5192e-06	2	33	0.00403738	Itaiw_v1_contig_1_g40583, Itaiw_v1_scaffold_100_g37840, Itaiw_v1_scaffold_106_g38551, Itaiw_v1_scaffold_124_g39951, Itaiw_v1_scaffold_172_g42309, Itaiw_v1_scaffold_19_g14177, Itaiw_v1_scaffold_23_g16962, Itaiw_v1_scaffold_25_g17817, Itaiw_v1_scaffold_26_g18524, Itaiw_v1_scaffold_27_g19216, Itaiw_v1_scaffold_2_g02101, Itaiw_v1_scaffold_2_g02548, Itaiw_v1_scaffold_30_g20748, Itaiw_v1_scaffold_34_g2…
11	GO:0044085	BP	e	cellular component biogenesis	19/148	1423/39564	1.67806e-06	3	19	0.00403738	Itaiw_v1_contig_1_g40583, Itaiw_v1_scaffold_100_g37840, Itaiw_v1_scaffold_106_g38551, Itaiw_v1_scaffold_124_g39951, Itaiw_v1_scaffold_23_g16962, Itaiw_v1_scaffold_25_g17817, Itaiw_v1_scaffold_26_g18524, Itaiw_v1_scaffold_27_g19216, Itaiw_v1_scaffold_2_g02101, Itaiw_v1_scaffold_2_g02548, Itaiw_v1_scaffold_30_g20748, Itaiw_v1_scaffold_34_g22700, Itaiw_v1_scaffold_63_g32242, Itaiw_v1_scaffold_6_g059…
11	GO:0042221	BP	e	response to chemical	30/148	3154/39564	1.77182e-06	2	30	0.00403738	Itaiw_v1_contig_76_g44197, Itaiw_v1_scaffold_10_g08801, Itaiw_v1_scaffold_134_g40481, Itaiw_v1_scaffold_19_g14177, Itaiw_v1_scaffold_1_g00957, Itaiw_v1_scaffold_1_g01032, Itaiw_v1_scaffold_26_g18524, Itaiw_v1_scaffold_27_g19216, Itaiw_v1_scaffold_2_g01965, Itaiw_v1_scaffold_2_g02657, Itaiw_v1_scaffold_35_g22901, Itaiw_v1_scaffold_3_g03927, Itaiw_v1_scaffold_40_g24980, Itaiw_v1_scaffold_44_g26520,…
11	GO:0010038	BP	e	response to metal ion	13/148	729/39564	3.97314e-06	4	13	0.00454518	Itaiw_v1_contig_76_g44197, Itaiw_v1_scaffold_1_g00957, Itaiw_v1_scaffold_27_g19216, Itaiw_v1_scaffold_2_g02657, Itaiw_v1_scaffold_35_g22901, Itaiw_v1_scaffold_3_g03927, Itaiw_v1_scaffold_44_g26520, Itaiw_v1_scaffold_51_g28838, Itaiw_v1_scaffold_63_g32242, Itaiw_v1_scaffold_6_g05956, Itaiw_v1_scaffold_73_g34562, Itaiw_v1_scaffold_92_g36943, Itaiw_v1_scaffold_92_g36995
11	GO:0050896	BP	e	response to stimulus	43/148	5604/39564	4.58922e-06	1	43	0.00454518	Itaiw_v1_contig_76_g44197, Itaiw_v1_scaffold_103_g38233, Itaiw_v1_scaffold_10_g08801, Itaiw_v1_scaffold_134_g40481, Itaiw_v1_scaffold_17_g12888, Itaiw_v1_scaffold_19_g14177, Itaiw_v1_scaffold_1_g00957, Itaiw_v1_scaffold_1_g01032, Itaiw_v1_scaffold_23_g16655, Itaiw_v1_scaffold_25_g17817, Itaiw_v1_scaffold_26_g18524, Itaiw_v1_scaffold_27_g19216, Itaiw_v1_scaffold_2_g01965, Itaiw_v1_scaffold_2_g0265…
11	GO:0016043	BP	e	cellular component organization	28/148	2961/39564	4.68368e-06	3	28	0.00454518	Itaiw_v1_contig_1_g40583, Itaiw_v1_scaffold_124_g39951, Itaiw_v1_scaffold_172_g42309, Itaiw_v1_scaffold_19_g14177, Itaiw_v1_scaffold_23_g16962, Itaiw_v1_scaffold_25_g17817, Itaiw_v1_scaffold_26_g18524, Itaiw_v1_scaffold_27_g19216, Itaiw_v1_scaffold_2_g02101, Itaiw_v1_scaffold_2_g02548, Itaiw_v1_scaffold_35_g22901, Itaiw_v1_scaffold_48_g27742, Itaiw_v1_scaffold_4_g04884, Itaiw_v1_scaffold_5_g05499…
11	GO:0008150	BP	e	biological_process	79/148	13467/39564	4.77175e-06	0	79	0.00454518	Itaiw_v1_contig_119_g44851, Itaiw_v1_contig_1_g40583, Itaiw_v1_contig_65_g44020, Itaiw_v1_contig_76_g44197, Itaiw_v1_contig_78_g44251, Itaiw_v1_scaffold_100_g37840, Itaiw_v1_scaffold_103_g38233, Itaiw_v1_scaffold_106_g38551, Itaiw_v1_scaffold_10_g08801, Itaiw_v1_scaffold_11_g09240, Itaiw_v1_scaffold_124_g39951, Itaiw_v1_scaffold_134_g40481, Itaiw_v1_scaffold_15_g12083, Itaiw_v1_scaffold_172_g4230…
11	GO:0010035	BP	e	response to inorganic substance	17/148	1259/39564	5.31911e-06	3	17	0.00454518	Itaiw_v1_contig_76_g44197, Itaiw_v1_scaffold_1_g00957, Itaiw_v1_scaffold_27_g19216, Itaiw_v1_scaffold_2_g01965, Itaiw_v1_scaffold_2_g02657, Itaiw_v1_scaffold_35_g22901, Itaiw_v1_scaffold_3_g03927, Itaiw_v1_scaffold_44_g26520, Itaiw_v1_scaffold_51_g28838, Itaiw_v1_scaffold_63_g32242, Itaiw_v1_scaffold_63_g32258, Itaiw_v1_scaffold_6_g05956, Itaiw_v1_scaffold_71_g33957, Itaiw_v1_scaffold_73_g34562, …
11	GO:0022613	BP	e	ribonucleoprotein complex biogenesis	10/148	444/39564	7.35903e-06	4	10	0.00558959	Itaiw_v1_scaffold_100_g37840, Itaiw_v1_scaffold_106_g38551, Itaiw_v1_scaffold_26_g18524, Itaiw_v1_scaffold_27_g19216, Itaiw_v1_scaffold_2_g02101, Itaiw_v1_scaffold_30_g20748, Itaiw_v1_scaffold_6_g05905, Itaiw_v1_scaffold_77_g35003, Itaiw_v1_scaffold_83_g35758, Itaiw_v1_scaffold_9_g08055
11	GO:0046686	BP	e	response to cadmium ion	11/148	557/39564	8.79172e-06	5	11	0.00586022	Itaiw_v1_contig_76_g44197, Itaiw_v1_scaffold_1_g00957, Itaiw_v1_scaffold_27_g19216, Itaiw_v1_scaffold_2_g02657, Itaiw_v1_scaffold_35_g22901, Itaiw_v1_scaffold_3_g03927, Itaiw_v1_scaffold_44_g26520, Itaiw_v1_scaffold_6_g05956, Itaiw_v1_scaffold_73_g34562, Itaiw_v1_scaffold_92_g36943, Itaiw_v1_scaffold_92_g36995
11	GO:0006996	BP	e	organelle organization	21/148	1910/39564	9.42984e-06	4	21	0.00586022	Itaiw_v1_scaffold_124_g39951, Itaiw_v1_scaffold_172_g42309, Itaiw_v1_scaffold_19_g14177, Itaiw_v1_scaffold_23_g16962, Itaiw_v1_scaffold_25_g17817, Itaiw_v1_scaffold_26_g18524, Itaiw_v1_scaffold_2_g02101, Itaiw_v1_scaffold_2_g02548, Itaiw_v1_scaffold_35_g22901, Itaiw_v1_scaffold_48_g27742, Itaiw_v1_scaffold_4_g04884, Itaiw_v1_scaffold_5_g05499, Itaiw_v1_scaffold_63_g32242, Itaiw_v1_scaffold_68_g33…
11	GO:0032989	BP	e	cellular component morphogenesis	10/148	508/39564	2.34012e-05	4	10	0.0128068	Itaiw_v1_contig_1_g40583, Itaiw_v1_scaffold_124_g39951, Itaiw_v1_scaffold_26_g18524, Itaiw_v1_scaffold_5_g05499, Itaiw_v1_scaffold_63_g32242, Itaiw_v1_scaffold_65_g32831, Itaiw_v1_scaffold_73_g34562, Itaiw_v1_scaffold_77_g34993, Itaiw_v1_scaffold_90_g36727, Itaiw_v1_scaffold_92_g36995
11	GO:0009987	BP	e	cellular process	67/148	11432/39564	2.43547e-05	1	67	0.0128068	Itaiw_v1_contig_119_g44851, Itaiw_v1_contig_1_g40583, Itaiw_v1_contig_76_g44197, Itaiw_v1_contig_78_g44251, Itaiw_v1_scaffold_100_g37840, Itaiw_v1_scaffold_103_g38233, Itaiw_v1_scaffold_106_g38551, Itaiw_v1_scaffold_10_g08801, Itaiw_v1_scaffold_11_g09240, Itaiw_v1_scaffold_124_g39951, Itaiw_v1_scaffold_15_g12083, Itaiw_v1_scaffold_172_g42309, Itaiw_v1_scaffold_17_g12888, Itaiw_v1_scaffold_19_g141…
11	GO:1901566	BP	e	organonitrogen compound biosynthetic process	15/148	1238/39564	6.72481e-05	4	15	0.0328363	Itaiw_v1_contig_119_g44851, Itaiw_v1_scaffold_106_g38551, Itaiw_v1_scaffold_11_g09240, Itaiw_v1_scaffold_1_g00957, Itaiw_v1_scaffold_23_g16655, Itaiw_v1_scaffold_2_g01602, Itaiw_v1_scaffold_2_g02101, Itaiw_v1_scaffold_30_g20748, Itaiw_v1_scaffold_37_g23771, Itaiw_v1_scaffold_4_g04884, Itaiw_v1_scaffold_54_g29902, Itaiw_v1_scaffold_6_g05956, Itaiw_v1_scaffold_73_g34562, Itaiw_v1_scaffold_92_g36995…
11	GO:0048869	BP	e	cellular developmental process	14/148	1109/39564	7.72239e-05	2	14	0.0351935	Itaiw_v1_contig_1_g40583, Itaiw_v1_scaffold_124_g39951, Itaiw_v1_scaffold_19_g14177, Itaiw_v1_scaffold_26_g18524, Itaiw_v1_scaffold_34_g22700, Itaiw_v1_scaffold_35_g22901, Itaiw_v1_scaffold_41_g25121, Itaiw_v1_scaffold_5_g05499, Itaiw_v1_scaffold_63_g32242, Itaiw_v1_scaffold_65_g32831, Itaiw_v1_scaffold_73_g34562, Itaiw_v1_scaffold_77_g34993, Itaiw_v1_scaffold_90_g36727, Itaiw_v1_scaffold_92_g369…
11	GO:1901564	BP	e	organonitrogen compound metabolic process	31/148	4047/39564	0.000102574	3	31	0.0432665	Itaiw_v1_contig_119_g44851, Itaiw_v1_contig_65_g44020, Itaiw_v1_scaffold_103_g38233, Itaiw_v1_scaffold_106_g38551, Itaiw_v1_scaffold_11_g09240, Itaiw_v1_scaffold_172_g42309, Itaiw_v1_scaffold_17_g13293, Itaiw_v1_scaffold_1_g00957, Itaiw_v1_scaffold_23_g16655, Itaiw_v1_scaffold_25_g17817, Itaiw_v1_scaffold_27_g19216, Itaiw_v1_scaffold_2_g01602, Itaiw_v1_scaffold_2_g02101, Itaiw_v1_scaffold_2_g0265…
11	GO:0044281	BP	e	small molecule metabolic process	18/148	1759/39564	0.000107597	2	18	0.0432665	Itaiw_v1_contig_119_g44851, Itaiw_v1_contig_76_g44197, Itaiw_v1_contig_78_g44251, Itaiw_v1_scaffold_10_g08801, Itaiw_v1_scaffold_11_g09240, Itaiw_v1_scaffold_15_g12083, Itaiw_v1_scaffold_1_g00983, Itaiw_v1_scaffold_23_g16655, Itaiw_v1_scaffold_2_g01602, Itaiw_v1_scaffold_35_g22901, Itaiw_v1_scaffold_44_g26520, Itaiw_v1_scaffold_51_g28838, Itaiw_v1_scaffold_54_g29902, Itaiw_v1_scaffold_68_g33507, …
11	GO:0071482	BP	e	cellular response to light stimulus	5/148	128/39564	0.000125115	6	5	0.0475158	Itaiw_v1_scaffold_103_g38233, Itaiw_v1_scaffold_25_g17817, Itaiw_v1_scaffold_2_g01965, Itaiw_v1_scaffold_2_g02657, Itaiw_v1_scaffold_65_g32831
11	GO:0030054	CC	e	cell junction	18/148	1162/39564	3.93374e-07	2	18	0.00020996	Itaiw_v1_contig_78_g44251, Itaiw_v1_scaffold_17_g13237, Itaiw_v1_scaffold_1_g00081, Itaiw_v1_scaffold_1_g00781, Itaiw_v1_scaffold_1_g00957, Itaiw_v1_scaffold_25_g17817, Itaiw_v1_scaffold_29_g19829, Itaiw_v1_scaffold_2_g02657, Itaiw_v1_scaffold_30_g20748, Itaiw_v1_scaffold_35_g22901, Itaiw_v1_scaffold_37_g23771, Itaiw_v1_scaffold_5_g05604, Itaiw_v1_scaffold_61_g31902, Itaiw_v1_scaffold_63_g32242, …
11	GO:0005829	CC	e	cytosol	29/148	2533/39564	7.55723e-07	2	29	0.00020996	Itaiw_v1_contig_76_g44197, Itaiw_v1_scaffold_106_g38551, Itaiw_v1_scaffold_11_g09240, Itaiw_v1_scaffold_124_g39951, Itaiw_v1_scaffold_17_g13293, Itaiw_v1_scaffold_1_g00081, Itaiw_v1_scaffold_1_g00781, Itaiw_v1_scaffold_1_g00957, Itaiw_v1_scaffold_23_g16655, Itaiw_v1_scaffold_26_g18491, Itaiw_v1_scaffold_29_g19829, Itaiw_v1_scaffold_2_g01965, Itaiw_v1_scaffold_2_g02101, Itaiw_v1_scaffold_2_g02657,…
11	GO:0009506	CC	e	plasmodesma	17/148	1132/39564	1.29041e-06	5	17	0.00020996	Itaiw_v1_contig_78_g44251, Itaiw_v1_scaffold_17_g13237, Itaiw_v1_scaffold_1_g00081, Itaiw_v1_scaffold_1_g00781, Itaiw_v1_scaffold_1_g00957, Itaiw_v1_scaffold_29_g19829, Itaiw_v1_scaffold_2_g02657, Itaiw_v1_scaffold_30_g20748, Itaiw_v1_scaffold_35_g22901, Itaiw_v1_scaffold_37_g23771, Itaiw_v1_scaffold_5_g05604, Itaiw_v1_scaffold_61_g31902, Itaiw_v1_scaffold_63_g32242, Itaiw_v1_scaffold_7_g06801, I…
11	GO:0055044	CC	e	symplast	17/148	1132/39564	1.29041e-06	2	17	0.00020996	Itaiw_v1_contig_78_g44251, Itaiw_v1_scaffold_17_g13237, Itaiw_v1_scaffold_1_g00081, Itaiw_v1_scaffold_1_g00781, Itaiw_v1_scaffold_1_g00957, Itaiw_v1_scaffold_29_g19829, Itaiw_v1_scaffold_2_g02657, Itaiw_v1_scaffold_30_g20748, Itaiw_v1_scaffold_35_g22901, Itaiw_v1_scaffold_37_g23771, Itaiw_v1_scaffold_5_g05604, Itaiw_v1_scaffold_61_g31902, Itaiw_v1_scaffold_63_g32242, Itaiw_v1_scaffold_7_g06801, I…
11	GO:0005737	CC	e	cytoplasm	64/148	9416/39564	1.42277e-06	2	64	0.00020996	Itaiw_v1_contig_119_g44851, Itaiw_v1_contig_183_g45520, Itaiw_v1_contig_1_g40583, Itaiw_v1_contig_65_g44020, Itaiw_v1_contig_76_g44197, Itaiw_v1_contig_78_g44251, Itaiw_v1_scaffold_106_g38551, Itaiw_v1_scaffold_11_g09240, Itaiw_v1_scaffold_124_g39951, Itaiw_v1_scaffold_134_g40481, Itaiw_v1_scaffold_15_g12083, Itaiw_v1_scaffold_17_g12888, Itaiw_v1_scaffold_17_g13237, Itaiw_v1_scaffold_17_g13293, I…
11	GO:0070161	CC	e	anchoring junction	17/148	1143/39564	1.47048e-06	3	17	0.00020996	Itaiw_v1_contig_78_g44251, Itaiw_v1_scaffold_17_g13237, Itaiw_v1_scaffold_1_g00081, Itaiw_v1_scaffold_1_g00781, Itaiw_v1_scaffold_1_g00957, Itaiw_v1_scaffold_29_g19829, Itaiw_v1_scaffold_2_g02657, Itaiw_v1_scaffold_30_g20748, Itaiw_v1_scaffold_35_g22901, Itaiw_v1_scaffold_37_g23771, Itaiw_v1_scaffold_5_g05604, Itaiw_v1_scaffold_61_g31902, Itaiw_v1_scaffold_63_g32242, Itaiw_v1_scaffold_7_g06801, I…
11	GO:0005911	CC	e	cell-cell junction	17/148	1143/39564	1.47048e-06	4	17	0.00020996	Itaiw_v1_contig_78_g44251, Itaiw_v1_scaffold_17_g13237, Itaiw_v1_scaffold_1_g00081, Itaiw_v1_scaffold_1_g00781, Itaiw_v1_scaffold_1_g00957, Itaiw_v1_scaffold_29_g19829, Itaiw_v1_scaffold_2_g02657, Itaiw_v1_scaffold_30_g20748, Itaiw_v1_scaffold_35_g22901, Itaiw_v1_scaffold_37_g23771, Itaiw_v1_scaffold_5_g05604, Itaiw_v1_scaffold_61_g31902, Itaiw_v1_scaffold_63_g32242, Itaiw_v1_scaffold_7_g06801, I…
11	GO:0043232	CC	e	intracellular non-membrane-bounded organelle	22/148	1863/39564	1.79525e-06	4	22	0.00020996	Itaiw_v1_contig_76_g44197, Itaiw_v1_contig_78_g44251, Itaiw_v1_scaffold_100_g37840, Itaiw_v1_scaffold_106_g38551, Itaiw_v1_scaffold_124_g39951, Itaiw_v1_scaffold_172_g42309, Itaiw_v1_scaffold_22_g16209, Itaiw_v1_scaffold_26_g18524, Itaiw_v1_scaffold_27_g19216, Itaiw_v1_scaffold_2_g02101, Itaiw_v1_scaffold_2_g02548, Itaiw_v1_scaffold_30_g20748, Itaiw_v1_scaffold_44_g26520, Itaiw_v1_scaffold_48_g27…
11	GO:0043228	CC	e	non-membrane-bounded organelle	22/148	1863/39564	1.79525e-06	3	22	0.00020996	Itaiw_v1_contig_76_g44197, Itaiw_v1_contig_78_g44251, Itaiw_v1_scaffold_100_g37840, Itaiw_v1_scaffold_106_g38551, Itaiw_v1_scaffold_124_g39951, Itaiw_v1_scaffold_172_g42309, Itaiw_v1_scaffold_22_g16209, Itaiw_v1_scaffold_26_g18524, Itaiw_v1_scaffold_27_g19216, Itaiw_v1_scaffold_2_g02101, Itaiw_v1_scaffold_2_g02548, Itaiw_v1_scaffold_30_g20748, Itaiw_v1_scaffold_44_g26520, Itaiw_v1_scaffold_48_g27…
11	GO:0005622	CC	e	intracellular anatomical structure	77/148	12040/39564	2.38301e-06	2	77	0.00020996	Itaiw_v1_contig_119_g44851, Itaiw_v1_contig_183_g45520, Itaiw_v1_contig_1_g40583, Itaiw_v1_contig_65_g44020, Itaiw_v1_contig_76_g44197, Itaiw_v1_contig_78_g44251, Itaiw_v1_scaffold_100_g37840, Itaiw_v1_scaffold_103_g38233, Itaiw_v1_scaffold_106_g38551, Itaiw_v1_scaffold_10_g08801, Itaiw_v1_scaffold_11_g09240, Itaiw_v1_scaffold_124_g39951, Itaiw_v1_scaffold_134_g40481, Itaiw_v1_scaffold_15_g12083,…
11	GO:0043229	CC	e	intracellular organelle	69/148	10634/39564	2.45282e-06	3	69	0.00020996	Itaiw_v1_contig_119_g44851, Itaiw_v1_contig_183_g45520, Itaiw_v1_contig_1_g40583, Itaiw_v1_contig_65_g44020, Itaiw_v1_contig_76_g44197, Itaiw_v1_contig_78_g44251, Itaiw_v1_scaffold_100_g37840, Itaiw_v1_scaffold_103_g38233, Itaiw_v1_scaffold_106_g38551, Itaiw_v1_scaffold_10_g08801, Itaiw_v1_scaffold_11_g09240, Itaiw_v1_scaffold_124_g39951, Itaiw_v1_scaffold_134_g40481, Itaiw_v1_scaffold_15_g12083,…
11	GO:0043226	CC	e	organelle	69/148	10662/39564	2.46665e-06	2	69	0.00020996	Itaiw_v1_contig_119_g44851, Itaiw_v1_contig_183_g45520, Itaiw_v1_contig_1_g40583, Itaiw_v1_contig_65_g44020, Itaiw_v1_contig_76_g44197, Itaiw_v1_contig_78_g44251, Itaiw_v1_scaffold_100_g37840, Itaiw_v1_scaffold_103_g38233, Itaiw_v1_scaffold_106_g38551, Itaiw_v1_scaffold_10_g08801, Itaiw_v1_scaffold_11_g09240, Itaiw_v1_scaffold_124_g39951, Itaiw_v1_scaffold_134_g40481, Itaiw_v1_scaffold_15_g12083,…
11	GO:0043231	CC	e	intracellular membrane-bounded organelle	66/148	10058/39564	2.55091e-06	4	66	0.00020996	Itaiw_v1_contig_119_g44851, Itaiw_v1_contig_183_g45520, Itaiw_v1_contig_1_g40583, Itaiw_v1_contig_65_g44020, Itaiw_v1_contig_76_g44197, Itaiw_v1_contig_78_g44251, Itaiw_v1_scaffold_100_g37840, Itaiw_v1_scaffold_103_g38233, Itaiw_v1_scaffold_106_g38551, Itaiw_v1_scaffold_10_g08801, Itaiw_v1_scaffold_11_g09240, Itaiw_v1_scaffold_124_g39951, Itaiw_v1_scaffold_134_g40481, Itaiw_v1_scaffold_15_g12083,…
11	GO:0043227	CC	e	membrane-bounded organelle	66/148	10273/39564	2.9597e-06	3	66	0.000226205	Itaiw_v1_contig_119_g44851, Itaiw_v1_contig_183_g45520, Itaiw_v1_contig_1_g40583, Itaiw_v1_contig_65_g44020, Itaiw_v1_contig_76_g44197, Itaiw_v1_contig_78_g44251, Itaiw_v1_scaffold_100_g37840, Itaiw_v1_scaffold_103_g38233, Itaiw_v1_scaffold_106_g38551, Itaiw_v1_scaffold_10_g08801, Itaiw_v1_scaffold_11_g09240, Itaiw_v1_scaffold_124_g39951, Itaiw_v1_scaffold_134_g40481, Itaiw_v1_scaffold_15_g12083,…
11	GO:1990904	CC	e	ribonucleoprotein complex	13/148	724/39564	3.68865e-06	2	13	0.000263124	Itaiw_v1_scaffold_100_g37840, Itaiw_v1_scaffold_106_g38551, Itaiw_v1_scaffold_26_g18524, Itaiw_v1_scaffold_27_g19216, Itaiw_v1_scaffold_2_g02101, Itaiw_v1_scaffold_30_g20748, Itaiw_v1_scaffold_48_g27742, Itaiw_v1_scaffold_5_g05076, Itaiw_v1_scaffold_68_g33507, Itaiw_v1_scaffold_6_g05905, Itaiw_v1_scaffold_77_g35003, Itaiw_v1_scaffold_7_g06890, Itaiw_v1_scaffold_9_g08055
11	GO:0110165	CC	e	cellular anatomical entity	79/148	13807/39564	5.41732e-06	1	79	0.000343232	Itaiw_v1_contig_119_g44851, Itaiw_v1_contig_183_g45520, Itaiw_v1_contig_1_g40583, Itaiw_v1_contig_65_g44020, Itaiw_v1_contig_76_g44197, Itaiw_v1_contig_78_g44251, Itaiw_v1_scaffold_100_g37840, Itaiw_v1_scaffold_103_g38233, Itaiw_v1_scaffold_106_g38551, Itaiw_v1_scaffold_10_g08801, Itaiw_v1_scaffold_11_g09240, Itaiw_v1_scaffold_124_g39951, Itaiw_v1_scaffold_134_g40481, Itaiw_v1_scaffold_15_g12083,…
11	GO:0005575	CC	e	cellular_component	79/148	13819/39564	5.45322e-06	0	79	0.000343232	Itaiw_v1_contig_119_g44851, Itaiw_v1_contig_183_g45520, Itaiw_v1_contig_1_g40583, Itaiw_v1_contig_65_g44020, Itaiw_v1_contig_76_g44197, Itaiw_v1_contig_78_g44251, Itaiw_v1_scaffold_100_g37840, Itaiw_v1_scaffold_103_g38233, Itaiw_v1_scaffold_106_g38551, Itaiw_v1_scaffold_10_g08801, Itaiw_v1_scaffold_11_g09240, Itaiw_v1_scaffold_124_g39951, Itaiw_v1_scaffold_134_g40481, Itaiw_v1_scaffold_15_g12083,…
11	GO:0005634	CC	e	nucleus	33/148	4009/39564	1.33004e-05	5	33	0.000790632	Itaiw_v1_contig_76_g44197, Itaiw_v1_contig_78_g44251, Itaiw_v1_scaffold_100_g37840, Itaiw_v1_scaffold_103_g38233, Itaiw_v1_scaffold_10_g08801, Itaiw_v1_scaffold_11_g09240, Itaiw_v1_scaffold_172_g42309, Itaiw_v1_scaffold_17_g13237, Itaiw_v1_scaffold_19_g14177, Itaiw_v1_scaffold_1_g00781, Itaiw_v1_scaffold_1_g00957, Itaiw_v1_scaffold_1_g01032, Itaiw_v1_scaffold_22_g16209, Itaiw_v1_scaffold_23_g1696…
11	GO:0032991	CC	e	protein-containing complex	25/148	2759/39564	5.55838e-05	1	25	0.00313025	Itaiw_v1_scaffold_100_g37840, Itaiw_v1_scaffold_106_g38551, Itaiw_v1_scaffold_172_g42309, Itaiw_v1_scaffold_23_g16962, Itaiw_v1_scaffold_25_g17817, Itaiw_v1_scaffold_26_g18491, Itaiw_v1_scaffold_26_g18524, Itaiw_v1_scaffold_27_g19216, Itaiw_v1_scaffold_2_g02101, Itaiw_v1_scaffold_30_g20748, Itaiw_v1_scaffold_37_g23771, Itaiw_v1_scaffold_48_g27742, Itaiw_v1_scaffold_52_g29392, Itaiw_v1_scaffold_5_…
11	GO:0005794	CC	e	Golgi apparatus	13/148	1031/39564	0.000141952	5	13	0.00759441	Itaiw_v1_scaffold_17_g13237, Itaiw_v1_scaffold_26_g18491, Itaiw_v1_scaffold_34_g22700, Itaiw_v1_scaffold_37_g23771, Itaiw_v1_scaffold_41_g25121, Itaiw_v1_scaffold_48_g27742, Itaiw_v1_scaffold_5_g05604, Itaiw_v1_scaffold_63_g32242, Itaiw_v1_scaffold_73_g34562, Itaiw_v1_scaffold_79_g35329, Itaiw_v1_scaffold_90_g36727, Itaiw_v1_scaffold_92_g36943, Itaiw_v1_scaffold_92_g36995
11	GO:0016020	CC	e	membrane	36/148	5250/39564	0.000234516	2	36	0.0119492	Itaiw_v1_contig_1_g40583, Itaiw_v1_contig_65_g44020, Itaiw_v1_contig_76_g44197, Itaiw_v1_scaffold_106_g38551, Itaiw_v1_scaffold_134_g40481, Itaiw_v1_scaffold_17_g12888, Itaiw_v1_scaffold_17_g13237, Itaiw_v1_scaffold_17_g13293, Itaiw_v1_scaffold_1_g00781, Itaiw_v1_scaffold_1_g00957, Itaiw_v1_scaffold_1_g00983, Itaiw_v1_scaffold_23_g16962, Itaiw_v1_scaffold_26_g18491, Itaiw_v1_scaffold_2_g02657, It…
11	GO:0005730	CC	e	nucleolus	10/148	683/39564	0.000265751	5	10	0.0129251	Itaiw_v1_contig_76_g44197, Itaiw_v1_contig_78_g44251, Itaiw_v1_scaffold_100_g37840, Itaiw_v1_scaffold_22_g16209, Itaiw_v1_scaffold_27_g19216, Itaiw_v1_scaffold_30_g20748, Itaiw_v1_scaffold_44_g26520, Itaiw_v1_scaffold_48_g27742, Itaiw_v1_scaffold_5_g05076, Itaiw_v1_scaffold_77_g35003
11	GO:1990752	CC	e	microtubule end	2/148	7/39564	0.000288312	2	2	0.0134128	Itaiw_v1_scaffold_63_g32242, Itaiw_v1_scaffold_90_g36727
11	GO:0030137	CC	e	COPI-coated vesicle	2/148	8/39564	0.000383472	8	2	0.0157813	Itaiw_v1_scaffold_26_g18491, Itaiw_v1_scaffold_5_g05604
11	GO:0030663	CC	e	COPI-coated vesicle membrane	2/148	8/39564	0.000383472	7	2	0.0157813	Itaiw_v1_scaffold_26_g18491, Itaiw_v1_scaffold_5_g05604
11	GO:0030126	CC	e	COPI vesicle coat	2/148	8/39564	0.000383472	5	2	0.0157813	Itaiw_v1_scaffold_26_g18491, Itaiw_v1_scaffold_5_g05604
11	GO:1902494	CC	e	catalytic complex	12/148	1009/39564	0.000434474	2	12	0.0172181	Itaiw_v1_scaffold_172_g42309, Itaiw_v1_scaffold_23_g16962, Itaiw_v1_scaffold_25_g17817, Itaiw_v1_scaffold_27_g19216, Itaiw_v1_scaffold_37_g23771, Itaiw_v1_scaffold_52_g29392, Itaiw_v1_scaffold_5_g05076, Itaiw_v1_scaffold_63_g32242, Itaiw_v1_scaffold_68_g33355, Itaiw_v1_scaffold_77_g35003, Itaiw_v1_scaffold_7_g06801, Itaiw_v1_scaffold_9_g08055
11	GO:0009507	CC	e	chloroplast	23/148	3018/39564	0.000958348	6	23	0.0363053	Itaiw_v1_contig_119_g44851, Itaiw_v1_contig_183_g45520, Itaiw_v1_contig_65_g44020, Itaiw_v1_scaffold_106_g38551, Itaiw_v1_scaffold_134_g40481, Itaiw_v1_scaffold_1_g00983, Itaiw_v1_scaffold_23_g16655, Itaiw_v1_scaffold_26_g18524, Itaiw_v1_scaffold_27_g19216, Itaiw_v1_scaffold_2_g01602, Itaiw_v1_scaffold_2_g01965, Itaiw_v1_scaffold_30_g20748, Itaiw_v1_scaffold_4_g04884, Itaiw_v1_scaffold_63_g32258,…
11	GO:0099080	CC	e	supramolecular complex	6/148	303/39564	0.00101935	2	6	0.0363053	Itaiw_v1_scaffold_124_g39951, Itaiw_v1_scaffold_26_g18524, Itaiw_v1_scaffold_63_g32242, Itaiw_v1_scaffold_6_g05905, Itaiw_v1_scaffold_7_g06890, Itaiw_v1_scaffold_90_g36727
11	GO:0012505	CC	e	endomembrane system	19/148	2281/39564	0.00104775	2	19	0.0363053	Itaiw_v1_contig_1_g40583, Itaiw_v1_scaffold_17_g13237, Itaiw_v1_scaffold_1_g00781, Itaiw_v1_scaffold_23_g16962, Itaiw_v1_scaffold_26_g18491, Itaiw_v1_scaffold_2_g02657, Itaiw_v1_scaffold_34_g22700, Itaiw_v1_scaffold_37_g23771, Itaiw_v1_scaffold_41_g25121, Itaiw_v1_scaffold_48_g27742, Itaiw_v1_scaffold_51_g28838, Itaiw_v1_scaffold_5_g05604, Itaiw_v1_scaffold_63_g32242, Itaiw_v1_scaffold_68_g33282,…
11	GO:0005618	CC	e	cell wall	9/148	676/39564	0.00105295	3	9	0.0363053	Itaiw_v1_contig_78_g44251, Itaiw_v1_scaffold_106_g38551, Itaiw_v1_scaffold_124_g39951, Itaiw_v1_scaffold_1_g00957, Itaiw_v1_scaffold_27_g19216, Itaiw_v1_scaffold_37_g23771, Itaiw_v1_scaffold_3_g03927, Itaiw_v1_scaffold_77_g34993, Itaiw_v1_scaffold_90_g36727
11	GO:0030312	CC	e	external encapsulating structure	9/148	679/39564	0.00108577	2	9	0.0363053	Itaiw_v1_contig_78_g44251, Itaiw_v1_scaffold_106_g38551, Itaiw_v1_scaffold_124_g39951, Itaiw_v1_scaffold_1_g00957, Itaiw_v1_scaffold_27_g19216, Itaiw_v1_scaffold_37_g23771, Itaiw_v1_scaffold_3_g03927, Itaiw_v1_scaffold_77_g34993, Itaiw_v1_scaffold_90_g36727
11	GO:0031974	CC	e	membrane-enclosed lumen	17/148	1955/39564	0.00161309	2	17	0.0493145	Itaiw_v1_contig_76_g44197, Itaiw_v1_contig_78_g44251, Itaiw_v1_scaffold_100_g37840, Itaiw_v1_scaffold_172_g42309, Itaiw_v1_scaffold_22_g16209, Itaiw_v1_scaffold_25_g17817, Itaiw_v1_scaffold_27_g19216, Itaiw_v1_scaffold_2_g02657, Itaiw_v1_scaffold_30_g20748, Itaiw_v1_scaffold_44_g26520, Itaiw_v1_scaffold_48_g27742, Itaiw_v1_scaffold_5_g05076, Itaiw_v1_scaffold_68_g33282, Itaiw_v1_scaffold_68_g3335…
11	GO:0070013	CC	e	intracellular organelle lumen	17/148	1955/39564	0.00161309	3	17	0.0493145	Itaiw_v1_contig_76_g44197, Itaiw_v1_contig_78_g44251, Itaiw_v1_scaffold_100_g37840, Itaiw_v1_scaffold_172_g42309, Itaiw_v1_scaffold_22_g16209, Itaiw_v1_scaffold_25_g17817, Itaiw_v1_scaffold_27_g19216, Itaiw_v1_scaffold_2_g02657, Itaiw_v1_scaffold_30_g20748, Itaiw_v1_scaffold_44_g26520, Itaiw_v1_scaffold_48_g27742, Itaiw_v1_scaffold_5_g05076, Itaiw_v1_scaffold_68_g33282, Itaiw_v1_scaffold_68_g3335…
11	GO:0043233	CC	e	organelle lumen	17/148	1955/39564	0.00161309	3	17	0.0493145	Itaiw_v1_contig_76_g44197, Itaiw_v1_contig_78_g44251, Itaiw_v1_scaffold_100_g37840, Itaiw_v1_scaffold_172_g42309, Itaiw_v1_scaffold_22_g16209, Itaiw_v1_scaffold_25_g17817, Itaiw_v1_scaffold_27_g19216, Itaiw_v1_scaffold_2_g02657, Itaiw_v1_scaffold_30_g20748, Itaiw_v1_scaffold_44_g26520, Itaiw_v1_scaffold_48_g27742, Itaiw_v1_scaffold_5_g05076, Itaiw_v1_scaffold_68_g33282, Itaiw_v1_scaffold_68_g3335…
11	GO:1901363	MF	e	heterocyclic compound binding	30/148	2960/39564	1.51794e-06	2	30	0.00168698	Itaiw_v1_scaffold_100_g37840, Itaiw_v1_scaffold_106_g38551, Itaiw_v1_scaffold_10_g08801, Itaiw_v1_scaffold_134_g40481, Itaiw_v1_scaffold_15_g12083, Itaiw_v1_scaffold_19_g14177, Itaiw_v1_scaffold_1_g00957, Itaiw_v1_scaffold_1_g01032, Itaiw_v1_scaffold_23_g16962, Itaiw_v1_scaffold_25_g17817, Itaiw_v1_scaffold_2_g01965, Itaiw_v1_scaffold_2_g02101, Itaiw_v1_scaffold_2_g02657, Itaiw_v1_scaffold_30_g20…
11	GO:0097159	MF	e	organic cyclic compound binding	31/148	2962/39564	1.53856e-06	2	31	0.00168698	Itaiw_v1_scaffold_100_g37840, Itaiw_v1_scaffold_106_g38551, Itaiw_v1_scaffold_10_g08801, Itaiw_v1_scaffold_134_g40481, Itaiw_v1_scaffold_15_g12083, Itaiw_v1_scaffold_17_g13293, Itaiw_v1_scaffold_19_g14177, Itaiw_v1_scaffold_1_g00957, Itaiw_v1_scaffold_1_g01032, Itaiw_v1_scaffold_23_g16962, Itaiw_v1_scaffold_25_g17817, Itaiw_v1_scaffold_2_g01965, Itaiw_v1_scaffold_2_g02101, Itaiw_v1_scaffold_2_g02…
11	GO:0005488	MF	e	binding	44/148	5556/39564	2.13631e-06	1	44	0.00168698	Itaiw_v1_contig_1_g40583, Itaiw_v1_scaffold_100_g37840, Itaiw_v1_scaffold_106_g38551, Itaiw_v1_scaffold_10_g08801, Itaiw_v1_scaffold_11_g09240, Itaiw_v1_scaffold_124_g39951, Itaiw_v1_scaffold_134_g40481, Itaiw_v1_scaffold_15_g12083, Itaiw_v1_scaffold_17_g13293, Itaiw_v1_scaffold_19_g14177, Itaiw_v1_scaffold_1_g00957, Itaiw_v1_scaffold_1_g01032, Itaiw_v1_scaffold_23_g16962, Itaiw_v1_scaffold_25_g1…
11	GO:0003674	MF	e	molecular_function	70/148	11686/39564	7.46315e-06	0	70	0.00442005	Itaiw_v1_contig_119_g44851, Itaiw_v1_contig_1_g40583, Itaiw_v1_contig_65_g44020, Itaiw_v1_contig_76_g44197, Itaiw_v1_contig_78_g44251, Itaiw_v1_scaffold_100_g37840, Itaiw_v1_scaffold_103_g38233, Itaiw_v1_scaffold_106_g38551, Itaiw_v1_scaffold_10_g08801, Itaiw_v1_scaffold_11_g09240, Itaiw_v1_scaffold_124_g39951, Itaiw_v1_scaffold_134_g40481, Itaiw_v1_scaffold_15_g12083, Itaiw_v1_scaffold_17_g12888…
11	GO:0008144	MF	e	drug binding	9/148	410/39564	2.60522e-05	2	9	0.0123436	Itaiw_v1_scaffold_11_g09240, Itaiw_v1_scaffold_17_g13293, Itaiw_v1_scaffold_23_g16962, Itaiw_v1_scaffold_3_g03927, Itaiw_v1_scaffold_54_g29902, Itaiw_v1_scaffold_68_g33355, Itaiw_v1_scaffold_71_g33957, Itaiw_v1_scaffold_73_g34562, Itaiw_v1_scaffold_92_g36995
11	GO:0003729	MF	e	mRNA binding	8/148	371/39564	8.35429e-05	5	8	0.0329855	Itaiw_v1_scaffold_106_g38551, Itaiw_v1_scaffold_10_g08801, Itaiw_v1_scaffold_134_g40481, Itaiw_v1_scaffold_64_g32636, Itaiw_v1_scaffold_6_g05905, Itaiw_v1_scaffold_77_g34993, Itaiw_v1_scaffold_7_g06890, Itaiw_v1_scaffold_87_g36357
12	GO:0010467	BP	e	gene expression	29/217	1513/39564	1.0378e-06	4	29	0.00494203	Itaiw_v1_scaffold_10_g08757, Itaiw_v1_scaffold_129_g40209, Itaiw_v1_scaffold_134_g40474, Itaiw_v1_scaffold_162_g42021, Itaiw_v1_scaffold_17_g13354, Itaiw_v1_scaffold_19_g14290, Itaiw_v1_scaffold_1_g00821, Itaiw_v1_scaffold_1_g01079, Itaiw_v1_scaffold_20_g14860, Itaiw_v1_scaffold_21_g15703, Itaiw_v1_scaffold_23_g16612, Itaiw_v1_scaffold_23_g16711, Itaiw_v1_scaffold_23_g16759, Itaiw_v1_scaffold_23_…
12	GO:0009651	BP	e	response to salt stress	17/217	685/39564	1.44588e-06	4	17	0.00494203	Itaiw_v1_scaffold_10_g08757, Itaiw_v1_scaffold_17_g13275, Itaiw_v1_scaffold_18_g13803, Itaiw_v1_scaffold_1_g01380, Itaiw_v1_scaffold_20_g14678, Itaiw_v1_scaffold_28_g19793, Itaiw_v1_scaffold_29_g20168, Itaiw_v1_scaffold_30_g20467, Itaiw_v1_scaffold_37_g23927, Itaiw_v1_scaffold_45_g26686, Itaiw_v1_scaffold_53_g29652, Itaiw_v1_scaffold_54_g29789, Itaiw_v1_scaffold_68_g33488, Itaiw_v1_scaffold_70_g3…
12	GO:0034641	BP	e	cellular nitrogen compound metabolic process	43/217	3688/39564	2.90104e-06	3	43	0.00554162	Itaiw_v1_scaffold_10_g08757, Itaiw_v1_scaffold_129_g40209, Itaiw_v1_scaffold_12_g10057, Itaiw_v1_scaffold_12_g10283, Itaiw_v1_scaffold_134_g40474, Itaiw_v1_scaffold_162_g42021, Itaiw_v1_scaffold_17_g12903, Itaiw_v1_scaffold_17_g13294, Itaiw_v1_scaffold_17_g13354, Itaiw_v1_scaffold_19_g14290, Itaiw_v1_scaffold_1_g01079, Itaiw_v1_scaffold_20_g14678, Itaiw_v1_scaffold_20_g14860, Itaiw_v1_scaffold_21…
12	GO:0006970	BP	e	response to osmotic stress	17/217	818/39564	3.24261e-06	3	17	0.00554162	Itaiw_v1_scaffold_10_g08757, Itaiw_v1_scaffold_17_g13275, Itaiw_v1_scaffold_18_g13803, Itaiw_v1_scaffold_1_g01380, Itaiw_v1_scaffold_20_g14678, Itaiw_v1_scaffold_28_g19793, Itaiw_v1_scaffold_29_g20168, Itaiw_v1_scaffold_30_g20467, Itaiw_v1_scaffold_37_g23927, Itaiw_v1_scaffold_45_g26686, Itaiw_v1_scaffold_53_g29652, Itaiw_v1_scaffold_54_g29789, Itaiw_v1_scaffold_68_g33488, Itaiw_v1_scaffold_70_g3…
12	GO:0006400	BP	e	tRNA modification	6/217	99/39564	1.86139e-05	10	6	0.025449	Itaiw_v1_scaffold_129_g40209, Itaiw_v1_scaffold_162_g42021, Itaiw_v1_scaffold_24_g17197, Itaiw_v1_scaffold_27_g19044, Itaiw_v1_scaffold_3_g03653, Itaiw_v1_scaffold_96_g37390
12	GO:0034660	BP	e	ncRNA metabolic process	12/217	511/39564	2.90602e-05	7	12	0.0270905	Itaiw_v1_scaffold_129_g40209, Itaiw_v1_scaffold_134_g40474, Itaiw_v1_scaffold_162_g42021, Itaiw_v1_scaffold_19_g14290, Itaiw_v1_scaffold_20_g14860, Itaiw_v1_scaffold_23_g16711, Itaiw_v1_scaffold_23_g16759, Itaiw_v1_scaffold_24_g17197, Itaiw_v1_scaffold_27_g19044, Itaiw_v1_scaffold_3_g03653, Itaiw_v1_scaffold_68_g33500, Itaiw_v1_scaffold_96_g37390
12	GO:0006399	BP	e	tRNA metabolic process	8/217	219/39564	3.08442e-05	8	8	0.0270905	Itaiw_v1_scaffold_129_g40209, Itaiw_v1_scaffold_134_g40474, Itaiw_v1_scaffold_162_g42021, Itaiw_v1_scaffold_24_g17197, Itaiw_v1_scaffold_27_g19044, Itaiw_v1_scaffold_3_g03653, Itaiw_v1_scaffold_68_g33500, Itaiw_v1_scaffold_96_g37390
12	GO:0006396	BP	e	RNA processing	16/217	883/39564	3.37695e-05	7	16	0.0270905	Itaiw_v1_scaffold_10_g08757, Itaiw_v1_scaffold_129_g40209, Itaiw_v1_scaffold_134_g40474, Itaiw_v1_scaffold_162_g42021, Itaiw_v1_scaffold_17_g13354, Itaiw_v1_scaffold_19_g14290, Itaiw_v1_scaffold_23_g16711, Itaiw_v1_scaffold_23_g16759, Itaiw_v1_scaffold_24_g17197, Itaiw_v1_scaffold_24_g17374, Itaiw_v1_scaffold_27_g19044, Itaiw_v1_scaffold_3_g03653, Itaiw_v1_scaffold_5_g05697, Itaiw_v1_scaffold_64_…
12	GO:0022613	BP	e	ribonucleoprotein complex biogenesis	11/217	444/39564	3.87346e-05	4	11	0.0270905	Itaiw_v1_scaffold_10_g08757, Itaiw_v1_scaffold_129_g40209, Itaiw_v1_scaffold_134_g40474, Itaiw_v1_scaffold_19_g14290, Itaiw_v1_scaffold_1_g01079, Itaiw_v1_scaffold_23_g16711, Itaiw_v1_scaffold_23_g16759, Itaiw_v1_scaffold_28_g19809, Itaiw_v1_scaffold_29_g20168, Itaiw_v1_scaffold_64_g32526, Itaiw_v1_scaffold_96_g37390
12	GO:0006807	BP	e	nitrogen compound metabolic process	59/217	6405/39564	3.96292e-05	2	59	0.0270905	Itaiw_v1_scaffold_104_g38401, Itaiw_v1_scaffold_10_g08757, Itaiw_v1_scaffold_129_g40209, Itaiw_v1_scaffold_12_g10057, Itaiw_v1_scaffold_12_g10283, Itaiw_v1_scaffold_134_g40474, Itaiw_v1_scaffold_152_g41598, Itaiw_v1_scaffold_15_g11987, Itaiw_v1_scaffold_162_g42021, Itaiw_v1_scaffold_17_g12903, Itaiw_v1_scaffold_17_g13275, Itaiw_v1_scaffold_17_g13294, Itaiw_v1_scaffold_17_g13321, Itaiw_v1_scaffold…
12	GO:0071840	BP	e	cellular component organization or biogenesis	36/217	3303/39564	6.5819e-05	2	36	0.0383491	Itaiw_v1_contig_4_g41412, Itaiw_v1_scaffold_104_g38401, Itaiw_v1_scaffold_10_g08581, Itaiw_v1_scaffold_10_g08757, Itaiw_v1_scaffold_11_g09774, Itaiw_v1_scaffold_129_g40209, Itaiw_v1_scaffold_134_g40474, Itaiw_v1_scaffold_17_g12902, Itaiw_v1_scaffold_17_g13294, Itaiw_v1_scaffold_17_g13354, Itaiw_v1_scaffold_19_g14290, Itaiw_v1_scaffold_1_g00821, Itaiw_v1_scaffold_1_g01079, Itaiw_v1_scaffold_20_g14…
12	GO:0008152	BP	e	metabolic process	74/217	8797/39564	7.455e-05	1	74	0.0383491	Itaiw_v1_scaffold_104_g38401, Itaiw_v1_scaffold_10_g08757, Itaiw_v1_scaffold_11_g09774, Itaiw_v1_scaffold_129_g40209, Itaiw_v1_scaffold_12_g10057, Itaiw_v1_scaffold_12_g10283, Itaiw_v1_scaffold_134_g40474, Itaiw_v1_scaffold_152_g41598, Itaiw_v1_scaffold_15_g11987, Itaiw_v1_scaffold_162_g42021, Itaiw_v1_scaffold_17_g12882, Itaiw_v1_scaffold_17_g12902, Itaiw_v1_scaffold_17_g12903, Itaiw_v1_scaffold…
12	GO:0044237	BP	e	cellular metabolic process	68/217	7866/39564	7.55755e-05	2	68	0.0383491	Itaiw_v1_scaffold_104_g38401, Itaiw_v1_scaffold_10_g08757, Itaiw_v1_scaffold_11_g09774, Itaiw_v1_scaffold_129_g40209, Itaiw_v1_scaffold_12_g10057, Itaiw_v1_scaffold_12_g10283, Itaiw_v1_scaffold_134_g40474, Itaiw_v1_scaffold_152_g41598, Itaiw_v1_scaffold_15_g11987, Itaiw_v1_scaffold_162_g42021, Itaiw_v1_scaffold_17_g12882, Itaiw_v1_scaffold_17_g12902, Itaiw_v1_scaffold_17_g12903, Itaiw_v1_scaffold…
12	GO:0016070	BP	e	RNA metabolic process	26/217	2063/39564	8.01422e-05	6	26	0.0383491	Itaiw_v1_scaffold_10_g08757, Itaiw_v1_scaffold_129_g40209, Itaiw_v1_scaffold_12_g10057, Itaiw_v1_scaffold_12_g10283, Itaiw_v1_scaffold_134_g40474, Itaiw_v1_scaffold_162_g42021, Itaiw_v1_scaffold_17_g13354, Itaiw_v1_scaffold_19_g14290, Itaiw_v1_scaffold_20_g14678, Itaiw_v1_scaffold_20_g14860, Itaiw_v1_scaffold_23_g16711, Itaiw_v1_scaffold_23_g16759, Itaiw_v1_scaffold_24_g17197, Itaiw_v1_scaffold_2…
12	GO:0034470	BP	e	ncRNA processing	10/217	404/39564	8.77673e-05	8	10	0.0383491	Itaiw_v1_scaffold_129_g40209, Itaiw_v1_scaffold_134_g40474, Itaiw_v1_scaffold_162_g42021, Itaiw_v1_scaffold_19_g14290, Itaiw_v1_scaffold_23_g16711, Itaiw_v1_scaffold_23_g16759, Itaiw_v1_scaffold_24_g17197, Itaiw_v1_scaffold_27_g19044, Itaiw_v1_scaffold_3_g03653, Itaiw_v1_scaffold_96_g37390
12	GO:0044238	BP	e	primary metabolic process	63/217	7190/39564	8.9758e-05	2	63	0.0383491	Itaiw_v1_scaffold_104_g38401, Itaiw_v1_scaffold_10_g08757, Itaiw_v1_scaffold_11_g09774, Itaiw_v1_scaffold_129_g40209, Itaiw_v1_scaffold_12_g10057, Itaiw_v1_scaffold_12_g10283, Itaiw_v1_scaffold_134_g40474, Itaiw_v1_scaffold_152_g41598, Itaiw_v1_scaffold_15_g11987, Itaiw_v1_scaffold_162_g42021, Itaiw_v1_scaffold_17_g12903, Itaiw_v1_scaffold_17_g13275, Itaiw_v1_scaffold_17_g13294, Itaiw_v1_scaffold…
12	GO:0008033	BP	e	tRNA processing	6/217	136/39564	0.000110349	9	6	0.0420453	Itaiw_v1_scaffold_129_g40209, Itaiw_v1_scaffold_162_g42021, Itaiw_v1_scaffold_24_g17197, Itaiw_v1_scaffold_27_g19044, Itaiw_v1_scaffold_3_g03653, Itaiw_v1_scaffold_96_g37390
12	GO:0071704	BP	e	organic substance metabolic process	67/217	7861/39564	0.00011071	2	67	0.0420453	Itaiw_v1_scaffold_104_g38401, Itaiw_v1_scaffold_10_g08757, Itaiw_v1_scaffold_11_g09774, Itaiw_v1_scaffold_129_g40209, Itaiw_v1_scaffold_12_g10057, Itaiw_v1_scaffold_12_g10283, Itaiw_v1_scaffold_134_g40474, Itaiw_v1_scaffold_152_g41598, Itaiw_v1_scaffold_15_g11987, Itaiw_v1_scaffold_162_g42021, Itaiw_v1_scaffold_17_g12903, Itaiw_v1_scaffold_17_g13275, Itaiw_v1_scaffold_17_g13294, Itaiw_v1_scaffold…
12	GO:0006950	BP	e	response to stress	36/217	3390/39564	0.000126521	2	36	0.0455209	Itaiw_v1_contig_34_g43395, Itaiw_v1_contig_4_g41412, Itaiw_v1_scaffold_10_g08757, Itaiw_v1_scaffold_12_g10057, Itaiw_v1_scaffold_17_g12882, Itaiw_v1_scaffold_17_g12903, Itaiw_v1_scaffold_17_g13275, Itaiw_v1_scaffold_18_g13803, Itaiw_v1_scaffold_1_g01380, Itaiw_v1_scaffold_20_g14678, Itaiw_v1_scaffold_20_g14860, Itaiw_v1_scaffold_22_g16260, Itaiw_v1_scaffold_24_g17374, Itaiw_v1_scaffold_24_g17478,…
12	GO:0005730	CC	e	nucleolus	19/217	683/39564	2.7966e-07	5	19	0.000170292	Itaiw_v1_scaffold_129_g40209, Itaiw_v1_scaffold_19_g14290, Itaiw_v1_scaffold_1_g01079, Itaiw_v1_scaffold_20_g14678, Itaiw_v1_scaffold_20_g14860, Itaiw_v1_scaffold_21_g15703, Itaiw_v1_scaffold_23_g16612, Itaiw_v1_scaffold_23_g16711, Itaiw_v1_scaffold_23_g16759, Itaiw_v1_scaffold_23_g16833, Itaiw_v1_scaffold_32_g21321, Itaiw_v1_scaffold_37_g23773, Itaiw_v1_scaffold_45_g26686, Itaiw_v1_scaffold_46_g…
12	GO:1990904	CC	e	ribonucleoprotein complex	20/217	724/39564	6.25761e-07	2	20	0.000170292	Itaiw_v1_contig_4_g41412, Itaiw_v1_scaffold_129_g40209, Itaiw_v1_scaffold_19_g14290, Itaiw_v1_scaffold_1_g01079, Itaiw_v1_scaffold_21_g15703, Itaiw_v1_scaffold_23_g16612, Itaiw_v1_scaffold_23_g16711, Itaiw_v1_scaffold_23_g16759, Itaiw_v1_scaffold_23_g16833, Itaiw_v1_scaffold_24_g17211, Itaiw_v1_scaffold_24_g17478, Itaiw_v1_scaffold_25_g17808, Itaiw_v1_scaffold_29_g20168, Itaiw_v1_scaffold_2_g0271…
12	GO:0031981	CC	e	nuclear lumen	27/217	1702/39564	8.11427e-07	4	27	0.000170292	Itaiw_v1_scaffold_129_g40209, Itaiw_v1_scaffold_134_g40474, Itaiw_v1_scaffold_19_g14290, Itaiw_v1_scaffold_1_g01079, Itaiw_v1_scaffold_20_g14678, Itaiw_v1_scaffold_20_g14860, Itaiw_v1_scaffold_21_g15703, Itaiw_v1_scaffold_23_g16612, Itaiw_v1_scaffold_23_g16711, Itaiw_v1_scaffold_23_g16759, Itaiw_v1_scaffold_23_g16833, Itaiw_v1_scaffold_2_g02715, Itaiw_v1_scaffold_2_g02900, Itaiw_v1_scaffold_30_g2…
12	GO:0070013	CC	e	intracellular organelle lumen	30/217	1955/39564	1.18449e-06	3	30	0.000170292	Itaiw_v1_contig_4_g41412, Itaiw_v1_scaffold_129_g40209, Itaiw_v1_scaffold_134_g40474, Itaiw_v1_scaffold_19_g14290, Itaiw_v1_scaffold_1_g01079, Itaiw_v1_scaffold_1_g01380, Itaiw_v1_scaffold_20_g14678, Itaiw_v1_scaffold_20_g14860, Itaiw_v1_scaffold_21_g15703, Itaiw_v1_scaffold_23_g16612, Itaiw_v1_scaffold_23_g16711, Itaiw_v1_scaffold_23_g16759, Itaiw_v1_scaffold_23_g16833, Itaiw_v1_scaffold_2_g0271…
12	GO:0043233	CC	e	organelle lumen	30/217	1955/39564	1.18449e-06	3	30	0.000170292	Itaiw_v1_contig_4_g41412, Itaiw_v1_scaffold_129_g40209, Itaiw_v1_scaffold_134_g40474, Itaiw_v1_scaffold_19_g14290, Itaiw_v1_scaffold_1_g01079, Itaiw_v1_scaffold_1_g01380, Itaiw_v1_scaffold_20_g14678, Itaiw_v1_scaffold_20_g14860, Itaiw_v1_scaffold_21_g15703, Itaiw_v1_scaffold_23_g16612, Itaiw_v1_scaffold_23_g16711, Itaiw_v1_scaffold_23_g16759, Itaiw_v1_scaffold_23_g16833, Itaiw_v1_scaffold_2_g0271…
12	GO:0031974	CC	e	membrane-enclosed lumen	30/217	1955/39564	1.18449e-06	2	30	0.000170292	Itaiw_v1_contig_4_g41412, Itaiw_v1_scaffold_129_g40209, Itaiw_v1_scaffold_134_g40474, Itaiw_v1_scaffold_19_g14290, Itaiw_v1_scaffold_1_g01079, Itaiw_v1_scaffold_1_g01380, Itaiw_v1_scaffold_20_g14678, Itaiw_v1_scaffold_20_g14860, Itaiw_v1_scaffold_21_g15703, Itaiw_v1_scaffold_23_g16612, Itaiw_v1_scaffold_23_g16711, Itaiw_v1_scaffold_23_g16759, Itaiw_v1_scaffold_23_g16833, Itaiw_v1_scaffold_2_g0271…
12	GO:0032991	CC	e	protein-containing complex	38/217	2759/39564	1.25895e-06	1	38	0.000170292	Itaiw_v1_contig_4_g41412, Itaiw_v1_scaffold_129_g40209, Itaiw_v1_scaffold_134_g40474, Itaiw_v1_scaffold_15_g11987, Itaiw_v1_scaffold_19_g14290, Itaiw_v1_scaffold_1_g00821, Itaiw_v1_scaffold_1_g01079, Itaiw_v1_scaffold_20_g14860, Itaiw_v1_scaffold_21_g15703, Itaiw_v1_scaffold_23_g16612, Itaiw_v1_scaffold_23_g16711, Itaiw_v1_scaffold_23_g16759, Itaiw_v1_scaffold_23_g16833, Itaiw_v1_scaffold_24_g171…
12	GO:0043232	CC	e	intracellular non-membrane-bounded organelle	33/217	1863/39564	1.43236e-06	4	33	0.000170292	Itaiw_v1_contig_4_g41412, Itaiw_v1_scaffold_129_g40209, Itaiw_v1_scaffold_19_g14290, Itaiw_v1_scaffold_1_g01079, Itaiw_v1_scaffold_20_g14678, Itaiw_v1_scaffold_20_g14860, Itaiw_v1_scaffold_21_g15703, Itaiw_v1_scaffold_23_g16612, Itaiw_v1_scaffold_23_g16711, Itaiw_v1_scaffold_23_g16759, Itaiw_v1_scaffold_23_g16833, Itaiw_v1_scaffold_24_g17211, Itaiw_v1_scaffold_24_g17478, Itaiw_v1_scaffold_25_g178…
12	GO:0043228	CC	e	non-membrane-bounded organelle	33/217	1863/39564	1.43236e-06	3	33	0.000170292	Itaiw_v1_contig_4_g41412, Itaiw_v1_scaffold_129_g40209, Itaiw_v1_scaffold_19_g14290, Itaiw_v1_scaffold_1_g01079, Itaiw_v1_scaffold_20_g14678, Itaiw_v1_scaffold_20_g14860, Itaiw_v1_scaffold_21_g15703, Itaiw_v1_scaffold_23_g16612, Itaiw_v1_scaffold_23_g16711, Itaiw_v1_scaffold_23_g16759, Itaiw_v1_scaffold_23_g16833, Itaiw_v1_scaffold_24_g17211, Itaiw_v1_scaffold_24_g17478, Itaiw_v1_scaffold_25_g178…
12	GO:0031597	CC	e	cytosolic proteasome complex	3/217	7/39564	5.60393e-06	6	3	0.000599621	Itaiw_v1_scaffold_2_g02900, Itaiw_v1_scaffold_53_g29652, Itaiw_v1_scaffold_97_g37486
12	GO:0043231	CC	e	intracellular membrane-bounded organelle	84/217	10058/39564	2.06744e-05	4	84	0.00201106	Itaiw_v1_contig_34_g43395, Itaiw_v1_contig_4_g41412, Itaiw_v1_scaffold_108_g38678, Itaiw_v1_scaffold_10_g08581, Itaiw_v1_scaffold_10_g08757, Itaiw_v1_scaffold_11_g09774, Itaiw_v1_scaffold_129_g40209, Itaiw_v1_scaffold_12_g10057, Itaiw_v1_scaffold_12_g10283, Itaiw_v1_scaffold_134_g40474, Itaiw_v1_scaffold_15_g11987, Itaiw_v1_scaffold_162_g42021, Itaiw_v1_scaffold_17_g12882, Itaiw_v1_scaffold_17_g1…
12	GO:0043226	CC	e	organelle	87/217	10662/39564	2.97385e-05	2	87	0.00265168	Itaiw_v1_contig_34_g43395, Itaiw_v1_contig_4_g41412, Itaiw_v1_scaffold_108_g38678, Itaiw_v1_scaffold_10_g08581, Itaiw_v1_scaffold_10_g08757, Itaiw_v1_scaffold_11_g09774, Itaiw_v1_scaffold_129_g40209, Itaiw_v1_scaffold_12_g10057, Itaiw_v1_scaffold_12_g10283, Itaiw_v1_scaffold_134_g40474, Itaiw_v1_scaffold_15_g11987, Itaiw_v1_scaffold_162_g42021, Itaiw_v1_scaffold_17_g12882, Itaiw_v1_scaffold_17_g1…
12	GO:0005622	CC	e	intracellular anatomical structure	95/217	12040/39564	4.17398e-05	2	95	0.003251	Itaiw_v1_contig_34_g43395, Itaiw_v1_contig_4_g41412, Itaiw_v1_contig_554_g47344, Itaiw_v1_scaffold_104_g38401, Itaiw_v1_scaffold_108_g38678, Itaiw_v1_scaffold_10_g08581, Itaiw_v1_scaffold_10_g08757, Itaiw_v1_scaffold_11_g09774, Itaiw_v1_scaffold_129_g40209, Itaiw_v1_scaffold_12_g10057, Itaiw_v1_scaffold_12_g10283, Itaiw_v1_scaffold_134_g40474, Itaiw_v1_scaffold_15_g11987, Itaiw_v1_scaffold_162_g4…
12	GO:0043229	CC	e	intracellular organelle	86/217	10634/39564	4.25364e-05	3	86	0.003251	Itaiw_v1_contig_34_g43395, Itaiw_v1_contig_4_g41412, Itaiw_v1_scaffold_108_g38678, Itaiw_v1_scaffold_10_g08581, Itaiw_v1_scaffold_10_g08757, Itaiw_v1_scaffold_11_g09774, Itaiw_v1_scaffold_129_g40209, Itaiw_v1_scaffold_12_g10057, Itaiw_v1_scaffold_12_g10283, Itaiw_v1_scaffold_134_g40474, Itaiw_v1_scaffold_15_g11987, Itaiw_v1_scaffold_162_g42021, Itaiw_v1_scaffold_17_g12882, Itaiw_v1_scaffold_17_g1…
12	GO:0043227	CC	e	membrane-bounded organelle	84/217	10273/39564	4.73859e-05	3	84	0.00338019	Itaiw_v1_contig_34_g43395, Itaiw_v1_contig_4_g41412, Itaiw_v1_scaffold_108_g38678, Itaiw_v1_scaffold_10_g08581, Itaiw_v1_scaffold_10_g08757, Itaiw_v1_scaffold_11_g09774, Itaiw_v1_scaffold_129_g40209, Itaiw_v1_scaffold_12_g10057, Itaiw_v1_scaffold_12_g10283, Itaiw_v1_scaffold_134_g40474, Itaiw_v1_scaffold_15_g11987, Itaiw_v1_scaffold_162_g42021, Itaiw_v1_scaffold_17_g12882, Itaiw_v1_scaffold_17_g1…
12	GO:0005829	CC	e	cytosol	30/217	2533/39564	6.83931e-05	2	30	0.00457379	Itaiw_v1_contig_4_g41412, Itaiw_v1_contig_554_g47344, Itaiw_v1_scaffold_104_g38401, Itaiw_v1_scaffold_134_g40474, Itaiw_v1_scaffold_17_g13275, Itaiw_v1_scaffold_1_g00821, Itaiw_v1_scaffold_1_g01079, Itaiw_v1_scaffold_20_g14633, Itaiw_v1_scaffold_21_g15703, Itaiw_v1_scaffold_22_g16260, Itaiw_v1_scaffold_23_g16612, Itaiw_v1_scaffold_23_g16833, Itaiw_v1_scaffold_24_g17211, Itaiw_v1_scaffold_25_g1780…
12	GO:0010494	CC	e	cytoplasmic stress granule	4/217	43/39564	9.18528e-05	7	4	0.00578132	Itaiw_v1_scaffold_24_g17478, Itaiw_v1_scaffold_29_g20168, Itaiw_v1_scaffold_2_g02715, Itaiw_v1_scaffold_32_g21321
12	GO:0005737	CC	e	cytoplasm	77/217	9416/39564	0.000111794	2	77	0.00664554	Itaiw_v1_contig_34_g43395, Itaiw_v1_contig_4_g41412, Itaiw_v1_contig_554_g47344, Itaiw_v1_scaffold_104_g38401, Itaiw_v1_scaffold_108_g38678, Itaiw_v1_scaffold_10_g08581, Itaiw_v1_scaffold_10_g08757, Itaiw_v1_scaffold_11_g09774, Itaiw_v1_scaffold_129_g40209, Itaiw_v1_scaffold_12_g10057, Itaiw_v1_scaffold_134_g40474, Itaiw_v1_scaffold_15_g11987, Itaiw_v1_scaffold_162_g42021, Itaiw_v1_scaffold_17_g1…
12	GO:0008540	CC	e	proteasome regulatory particle, base subcomplex	2/217	4/39564	0.000178371	2	2	0.0100451	Itaiw_v1_scaffold_2_g02900, Itaiw_v1_scaffold_97_g37486
12	GO:0022626	CC	e	cytosolic ribosome	8/217	287/39564	0.000201623	6	8	0.0107868	Itaiw_v1_contig_4_g41412, Itaiw_v1_scaffold_1_g01079, Itaiw_v1_scaffold_21_g15703, Itaiw_v1_scaffold_23_g16612, Itaiw_v1_scaffold_23_g16833, Itaiw_v1_scaffold_24_g17211, Itaiw_v1_scaffold_25_g17808, Itaiw_v1_scaffold_46_g27072
12	GO:0036464	CC	e	cytoplasmic ribonucleoprotein granule	5/217	102/39564	0.000256333	6	5	0.0130608	Itaiw_v1_scaffold_24_g17478, Itaiw_v1_scaffold_29_g20168, Itaiw_v1_scaffold_2_g02715, Itaiw_v1_scaffold_30_g20741, Itaiw_v1_scaffold_32_g21321
12	GO:0035770	CC	e	ribonucleoprotein granule	5/217	105/39564	0.000293249	5	5	0.0142626	Itaiw_v1_scaffold_24_g17478, Itaiw_v1_scaffold_29_g20168, Itaiw_v1_scaffold_2_g02715, Itaiw_v1_scaffold_30_g20741, Itaiw_v1_scaffold_32_g21321
12	GO:0005634	CC	e	nucleus	39/217	4009/39564	0.000404254	5	39	0.0188066	Itaiw_v1_contig_34_g43395, Itaiw_v1_scaffold_129_g40209, Itaiw_v1_scaffold_134_g40474, Itaiw_v1_scaffold_19_g14290, Itaiw_v1_scaffold_1_g01079, Itaiw_v1_scaffold_20_g14678, Itaiw_v1_scaffold_20_g14860, Itaiw_v1_scaffold_20_g15112, Itaiw_v1_scaffold_21_g15703, Itaiw_v1_scaffold_23_g16612, Itaiw_v1_scaffold_23_g16711, Itaiw_v1_scaffold_23_g16759, Itaiw_v1_scaffold_23_g16833, Itaiw_v1_scaffold_24_g1…
12	GO:0009507	CC	e	chloroplast	32/217	3018/39564	0.00042619	6	32	0.019001	Itaiw_v1_contig_4_g41412, Itaiw_v1_scaffold_10_g08757, Itaiw_v1_scaffold_17_g12882, Itaiw_v1_scaffold_17_g12902, Itaiw_v1_scaffold_17_g13321, Itaiw_v1_scaffold_17_g13354, Itaiw_v1_scaffold_1_g00704, Itaiw_v1_scaffold_1_g01380, Itaiw_v1_scaffold_20_g14633, Itaiw_v1_scaffold_20_g14678, Itaiw_v1_scaffold_21_g15695, Itaiw_v1_scaffold_21_g15703, Itaiw_v1_scaffold_23_g16612, Itaiw_v1_scaffold_23_g16833…
12	GO:0005840	CC	e	ribosome	8/217	325/39564	0.000462305	5	8	0.0197866	Itaiw_v1_contig_4_g41412, Itaiw_v1_scaffold_1_g01079, Itaiw_v1_scaffold_21_g15703, Itaiw_v1_scaffold_23_g16612, Itaiw_v1_scaffold_23_g16833, Itaiw_v1_scaffold_24_g17211, Itaiw_v1_scaffold_25_g17808, Itaiw_v1_scaffold_46_g27072
12	GO:0042788	CC	e	polysomal ribosome	5/217	117/39564	0.000482541	6	5	0.0198584	Itaiw_v1_contig_4_g41412, Itaiw_v1_scaffold_1_g01079, Itaiw_v1_scaffold_21_g15703, Itaiw_v1_scaffold_23_g16833, Itaiw_v1_scaffold_25_g17808
12	GO:0009536	CC	e	plastid	32/217	3139/39564	0.000602573	5	32	0.0224231	Itaiw_v1_contig_4_g41412, Itaiw_v1_scaffold_10_g08757, Itaiw_v1_scaffold_17_g12882, Itaiw_v1_scaffold_17_g12902, Itaiw_v1_scaffold_17_g13321, Itaiw_v1_scaffold_17_g13354, Itaiw_v1_scaffold_1_g00704, Itaiw_v1_scaffold_1_g01380, Itaiw_v1_scaffold_20_g14633, Itaiw_v1_scaffold_20_g14678, Itaiw_v1_scaffold_21_g15695, Itaiw_v1_scaffold_21_g15703, Itaiw_v1_scaffold_23_g16612, Itaiw_v1_scaffold_23_g16833…
12	GO:0031595	CC	e	nuclear proteasome complex	2/217	7/39564	0.000617545	6	2	0.0224231	Itaiw_v1_scaffold_2_g02900, Itaiw_v1_scaffold_97_g37486
12	GO:0000974	CC	e	Prp19 complex	2/217	7/39564	0.000617545	2	2	0.0224231	Itaiw_v1_scaffold_5_g05697, Itaiw_v1_scaffold_64_g32526
12	GO:0005844	CC	e	polysome	5/217	124/39564	0.000628686	3	5	0.0224231	Itaiw_v1_contig_4_g41412, Itaiw_v1_scaffold_1_g01079, Itaiw_v1_scaffold_21_g15703, Itaiw_v1_scaffold_23_g16833, Itaiw_v1_scaffold_25_g17808
12	GO:0110165	CC	e	cellular anatomical entity	100/217	13807/39564	0.000751003	1	100	0.0246582	Itaiw_v1_contig_34_g43395, Itaiw_v1_contig_4_g41412, Itaiw_v1_contig_554_g47344, Itaiw_v1_scaffold_104_g38401, Itaiw_v1_scaffold_108_g38678, Itaiw_v1_scaffold_10_g08581, Itaiw_v1_scaffold_10_g08757, Itaiw_v1_scaffold_11_g09774, Itaiw_v1_scaffold_11_g09826, Itaiw_v1_scaffold_129_g40209, Itaiw_v1_scaffold_12_g10057, Itaiw_v1_scaffold_12_g10283, Itaiw_v1_scaffold_134_g40474, Itaiw_v1_scaffold_15_g11…
12	GO:0005575	CC	e	cellular_component	100/217	13819/39564	0.000755121	0	100	0.0246582	Itaiw_v1_contig_34_g43395, Itaiw_v1_contig_4_g41412, Itaiw_v1_contig_554_g47344, Itaiw_v1_scaffold_104_g38401, Itaiw_v1_scaffold_108_g38678, Itaiw_v1_scaffold_10_g08581, Itaiw_v1_scaffold_10_g08757, Itaiw_v1_scaffold_11_g09774, Itaiw_v1_scaffold_11_g09826, Itaiw_v1_scaffold_129_g40209, Itaiw_v1_scaffold_12_g10057, Itaiw_v1_scaffold_12_g10283, Itaiw_v1_scaffold_134_g40474, Itaiw_v1_scaffold_15_g11…
12	GO:0005739	CC	e	mitochondrion	19/217	1462/39564	0.000760488	5	19	0.0246582	Itaiw_v1_contig_4_g41412, Itaiw_v1_scaffold_108_g38678, Itaiw_v1_scaffold_12_g10057, Itaiw_v1_scaffold_162_g42021, Itaiw_v1_scaffold_17_g13321, Itaiw_v1_scaffold_1_g01380, Itaiw_v1_scaffold_21_g15695, Itaiw_v1_scaffold_25_g17698, Itaiw_v1_scaffold_27_g19044, Itaiw_v1_scaffold_33_g21811, Itaiw_v1_scaffold_37_g23773, Itaiw_v1_scaffold_3_g03376, Itaiw_v1_scaffold_45_g26686, Itaiw_v1_scaffold_52_g291…
12	GO:0030686	CC	e	90S preribosome	3/217	33/39564	0.0007863	4	3	0.0247453	Itaiw_v1_scaffold_19_g14290, Itaiw_v1_scaffold_23_g16759, Itaiw_v1_scaffold_96_g37390
12	GO:0030684	CC	e	preribosome	4/217	85/39564	0.00125938	3	4	0.0385011	Itaiw_v1_scaffold_19_g14290, Itaiw_v1_scaffold_23_g16711, Itaiw_v1_scaffold_23_g16759, Itaiw_v1_scaffold_96_g37390
12	GO:0005618	CC	e	cell wall	11/217	676/39564	0.00137295	3	11	0.0408072	Itaiw_v1_scaffold_15_g11987, Itaiw_v1_scaffold_17_g12903, Itaiw_v1_scaffold_1_g01079, Itaiw_v1_scaffold_21_g15703, Itaiw_v1_scaffold_23_g16833, Itaiw_v1_scaffold_37_g23773, Itaiw_v1_scaffold_45_g26686, Itaiw_v1_scaffold_46_g27072, Itaiw_v1_scaffold_46_g27073, Itaiw_v1_scaffold_4_g04747, Itaiw_v1_scaffold_55_g30058
12	GO:0030312	CC	e	external encapsulating structure	11/217	679/39564	0.00142172	2	11	0.0411147	Itaiw_v1_scaffold_15_g11987, Itaiw_v1_scaffold_17_g12903, Itaiw_v1_scaffold_1_g01079, Itaiw_v1_scaffold_21_g15703, Itaiw_v1_scaffold_23_g16833, Itaiw_v1_scaffold_37_g23773, Itaiw_v1_scaffold_45_g26686, Itaiw_v1_scaffold_46_g27072, Itaiw_v1_scaffold_46_g27073, Itaiw_v1_scaffold_4_g04747, Itaiw_v1_scaffold_55_g30058
12	GO:0099080	CC	e	supramolecular complex	7/217	303/39564	0.00149934	2	7	0.0422182	Itaiw_v1_scaffold_24_g17478, Itaiw_v1_scaffold_29_g20168, Itaiw_v1_scaffold_2_g02715, Itaiw_v1_scaffold_30_g20741, Itaiw_v1_scaffold_32_g21321, Itaiw_v1_scaffold_3_g03738, Itaiw_v1_scaffold_75_g34877
12	GO:0005838	CC	e	proteasome regulatory particle	2/217	11/39564	0.00159413	2	2	0.0426431	Itaiw_v1_scaffold_2_g02900, Itaiw_v1_scaffold_97_g37486
12	GO:0022624	CC	e	proteasome accessory complex	2/217	11/39564	0.00159413	2	2	0.0426431	Itaiw_v1_scaffold_2_g02900, Itaiw_v1_scaffold_97_g37486
12	GO:0044391	CC	e	ribosomal subunit	6/217	228/39564	0.00169221	3	6	0.0441627	Itaiw_v1_scaffold_1_g01079, Itaiw_v1_scaffold_21_g15703, Itaiw_v1_scaffold_23_g16612, Itaiw_v1_scaffold_23_g16833, Itaiw_v1_scaffold_25_g17808, Itaiw_v1_scaffold_46_g27072
13	GO:0009451	BP	e	RNA modification	39/621	956/39564	1.87972e-06	7	39	0.00639909	Itaiw_v1_contig_174_g45428, Itaiw_v1_contig_866_g47943, Itaiw_v1_scaffold_10_g08498, Itaiw_v1_scaffold_10_g08718, Itaiw_v1_scaffold_10_g08846, Itaiw_v1_scaffold_10_g08891, Itaiw_v1_scaffold_113_g39170, Itaiw_v1_scaffold_114_g39213, Itaiw_v1_scaffold_12_g09995, Itaiw_v1_scaffold_12_g10055, Itaiw_v1_scaffold_131_g40278, Itaiw_v1_scaffold_135_g40505, Itaiw_v1_scaffold_17_g12961, Itaiw_v1_scaffold_17…
13	GO:0016070	BP	e	RNA metabolic process	69/621	2063/39564	2.57051e-06	6	69	0.00639909	Itaiw_v1_contig_106_g44682, Itaiw_v1_contig_136_g45023, Itaiw_v1_contig_174_g45428, Itaiw_v1_contig_261_g46101, Itaiw_v1_contig_649_g47572, Itaiw_v1_contig_866_g47943, Itaiw_v1_scaffold_102_g38120, Itaiw_v1_scaffold_10_g08498, Itaiw_v1_scaffold_10_g08718, Itaiw_v1_scaffold_10_g08846, Itaiw_v1_scaffold_10_g08891, Itaiw_v1_scaffold_10_g09041, Itaiw_v1_scaffold_113_g39170, Itaiw_v1_scaffold_114_g392…
13	GO:0090304	BP	e	nucleic acid metabolic process	75/621	2622/39564	2.80826e-06	5	75	0.00639909	Itaiw_v1_contig_106_g44682, Itaiw_v1_contig_136_g45023, Itaiw_v1_contig_174_g45428, Itaiw_v1_contig_19_g42888, Itaiw_v1_contig_261_g46101, Itaiw_v1_contig_649_g47572, Itaiw_v1_contig_866_g47943, Itaiw_v1_scaffold_102_g38120, Itaiw_v1_scaffold_106_g38530, Itaiw_v1_scaffold_10_g08498, Itaiw_v1_scaffold_10_g08718, Itaiw_v1_scaffold_10_g08846, Itaiw_v1_scaffold_10_g08891, Itaiw_v1_scaffold_10_g09041,…
13	GO:0043170	BP	e	macromolecule metabolic process	128/621	5689/39564	2.37289e-05	3	128	0.0405527	Itaiw_v1_contig_106_g44682, Itaiw_v1_contig_136_g45023, Itaiw_v1_contig_174_g45428, Itaiw_v1_contig_19_g42888, Itaiw_v1_contig_223_g45831, Itaiw_v1_contig_261_g46101, Itaiw_v1_contig_34_g43412, Itaiw_v1_contig_649_g47572, Itaiw_v1_contig_866_g47943, Itaiw_v1_scaffold_102_g38120, Itaiw_v1_scaffold_106_g38530, Itaiw_v1_scaffold_106_g38544, Itaiw_v1_scaffold_109_g38714, Itaiw_v1_scaffold_109_g38740,…
13	GO:0003723	MF	e	RNA binding	51/621	1624/39564	5.30181e-06	4	51	0.01256	Itaiw_v1_contig_174_g45428, Itaiw_v1_contig_261_g46101, Itaiw_v1_contig_426_g46925, Itaiw_v1_contig_866_g47943, Itaiw_v1_scaffold_106_g38530, Itaiw_v1_scaffold_10_g08498, Itaiw_v1_scaffold_10_g08718, Itaiw_v1_scaffold_10_g08738, Itaiw_v1_scaffold_10_g08846, Itaiw_v1_scaffold_10_g08891, Itaiw_v1_scaffold_113_g39170, Itaiw_v1_scaffold_114_g39213, Itaiw_v1_scaffold_12_g09995, Itaiw_v1_scaffold_12_g1…
13	GO:0004519	MF	e	endonuclease activity	32/621	881/39564	1.35942e-05	5	32	0.0161023	Itaiw_v1_contig_174_g45428, Itaiw_v1_scaffold_10_g08498, Itaiw_v1_scaffold_10_g08718, Itaiw_v1_scaffold_10_g08846, Itaiw_v1_scaffold_10_g08891, Itaiw_v1_scaffold_113_g39170, Itaiw_v1_scaffold_114_g39213, Itaiw_v1_scaffold_12_g09995, Itaiw_v1_scaffold_12_g10055, Itaiw_v1_scaffold_131_g40278, Itaiw_v1_scaffold_135_g40505, Itaiw_v1_scaffold_17_g12961, Itaiw_v1_scaffold_17_g13284, Itaiw_v1_scaffold_1…
13	GO:0004518	MF	e	nuclease activity	33/621	983/39564	6.58542e-05	4	33	0.0428167	Itaiw_v1_contig_174_g45428, Itaiw_v1_scaffold_10_g08498, Itaiw_v1_scaffold_10_g08718, Itaiw_v1_scaffold_10_g08846, Itaiw_v1_scaffold_10_g08891, Itaiw_v1_scaffold_113_g39170, Itaiw_v1_scaffold_114_g39213, Itaiw_v1_scaffold_12_g09995, Itaiw_v1_scaffold_12_g10055, Itaiw_v1_scaffold_131_g40278, Itaiw_v1_scaffold_135_g40505, Itaiw_v1_scaffold_17_g12961, Itaiw_v1_scaffold_17_g13284, Itaiw_v1_scaffold_1…
13	GO:0015318	MF	p	inorganic molecular entity transmembrane transporter activity	1/621	794/39564	7.2295e-05	3	1	0.0428167	Itaiw_v1_scaffold_52_g29344
14	GO:0000103	BP	e	sulfate assimilation	5/750	8/39564	1.29033e-07	4	5	0.000882069	Itaiw_v1_scaffold_141_g40961, Itaiw_v1_scaffold_1_g00147, Itaiw_v1_scaffold_47_g27671, Itaiw_v1_scaffold_47_g27673, Itaiw_v1_scaffold_50_g28590
14	GO:0004020	MF	e	adenylylsulfate kinase activity	4/750	5/39564	6.30955e-07	5	4	0.000498245	Itaiw_v1_scaffold_1_g00147, Itaiw_v1_scaffold_47_g27671, Itaiw_v1_scaffold_47_g27673, Itaiw_v1_scaffold_50_g28590
14	GO:0004781	MF	e	sulfate adenylyltransferase (ATP) activity	4/750	5/39564	6.30955e-07	7	4	0.000498245	Itaiw_v1_scaffold_1_g00147, Itaiw_v1_scaffold_47_g27671, Itaiw_v1_scaffold_47_g27673, Itaiw_v1_scaffold_50_g28590
14	GO:0004779	MF	e	sulfate adenylyltransferase activity	4/750	5/39564	6.30955e-07	6	4	0.000498245	Itaiw_v1_scaffold_1_g00147, Itaiw_v1_scaffold_47_g27671, Itaiw_v1_scaffold_47_g27673, Itaiw_v1_scaffold_50_g28590
14	GO:0035591	MF	e	signaling adaptor activity	3/750	5/39564	6.59469e-05	3	3	0.039057	Itaiw_v1_scaffold_147_g41314, Itaiw_v1_scaffold_147_g41316, Itaiw_v1_scaffold_170_g42279
16	GO:0009570	CC	e	chloroplast stroma	11/90	1005/39564	1.79775e-05	3	11	0.00988523	Itaiw_v1_contig_209_g45724, Itaiw_v1_contig_37_g43475, Itaiw_v1_scaffold_100_g37931, Itaiw_v1_scaffold_12_g10375, Itaiw_v1_scaffold_134_g40459, Itaiw_v1_scaffold_17_g13191, Itaiw_v1_scaffold_24_g17150, Itaiw_v1_scaffold_35_g23173, Itaiw_v1_scaffold_3_g03534, Itaiw_v1_scaffold_3_g04010, Itaiw_v1_scaffold_89_g36523
16	GO:0009532	CC	e	plastid stroma	11/90	1008/39564	1.84771e-05	2	11	0.00988523	Itaiw_v1_contig_209_g45724, Itaiw_v1_contig_37_g43475, Itaiw_v1_scaffold_100_g37931, Itaiw_v1_scaffold_12_g10375, Itaiw_v1_scaffold_134_g40459, Itaiw_v1_scaffold_17_g13191, Itaiw_v1_scaffold_24_g17150, Itaiw_v1_scaffold_35_g23173, Itaiw_v1_scaffold_3_g03534, Itaiw_v1_scaffold_3_g04010, Itaiw_v1_scaffold_89_g36523
16	GO:0009579	CC	e	thylakoid	8/90	625/39564	9.22403e-05	3	8	0.032899	Itaiw_v1_contig_209_g45724, Itaiw_v1_scaffold_100_g37931, Itaiw_v1_scaffold_12_g10375, Itaiw_v1_scaffold_12_g10697, Itaiw_v1_scaffold_35_g23173, Itaiw_v1_scaffold_3_g03534, Itaiw_v1_scaffold_3_g04010, Itaiw_v1_scaffold_89_g36523
17	GO:0009001	MF	e	serine O-acetyltransferase activity	2/57	5/39564	2.0336e-05	7	2	0.024088	Itaiw_v1_contig_99_g44597, Itaiw_v1_scaffold_53_g29634
17	GO:0016412	MF	e	serine O-acyltransferase activity	2/57	5/39564	2.0336e-05	6	2	0.024088	Itaiw_v1_contig_99_g44597, Itaiw_v1_scaffold_53_g29634
18	GO:0009507	CC	e	chloroplast	18/65	3018/39564	1.11175e-06	6	18	0.0010458	Itaiw_v1_contig_1_g40563, Itaiw_v1_scaffold_100_g37812, Itaiw_v1_scaffold_10_g08858, Itaiw_v1_scaffold_12_g10670, Itaiw_v1_scaffold_14_g11393, Itaiw_v1_scaffold_18_g13759, Itaiw_v1_scaffold_22_g16082, Itaiw_v1_scaffold_26_g18316, Itaiw_v1_scaffold_29_g20248, Itaiw_v1_scaffold_42_g25641, Itaiw_v1_scaffold_46_g26985, Itaiw_v1_scaffold_46_g27212, Itaiw_v1_scaffold_49_g28277, Itaiw_v1_scaffold_4_g044…
18	GO:0009536	CC	e	plastid	18/65	3139/39564	1.95476e-06	5	18	0.0010458	Itaiw_v1_contig_1_g40563, Itaiw_v1_scaffold_100_g37812, Itaiw_v1_scaffold_10_g08858, Itaiw_v1_scaffold_12_g10670, Itaiw_v1_scaffold_14_g11393, Itaiw_v1_scaffold_18_g13759, Itaiw_v1_scaffold_22_g16082, Itaiw_v1_scaffold_26_g18316, Itaiw_v1_scaffold_29_g20248, Itaiw_v1_scaffold_42_g25641, Itaiw_v1_scaffold_46_g26985, Itaiw_v1_scaffold_46_g27212, Itaiw_v1_scaffold_49_g28277, Itaiw_v1_scaffold_4_g044…
18	GO:0009579	CC	e	thylakoid	8/65	625/39564	8.48044e-06	3	8	0.00302469	Itaiw_v1_scaffold_10_g08858, Itaiw_v1_scaffold_18_g13759, Itaiw_v1_scaffold_26_g18316, Itaiw_v1_scaffold_29_g20248, Itaiw_v1_scaffold_46_g26985, Itaiw_v1_scaffold_46_g27212, Itaiw_v1_scaffold_5_g05246, Itaiw_v1_scaffold_86_g36260
18	GO:0009570	CC	e	chloroplast stroma	9/65	1005/39564	3.79588e-05	3	9	0.00831281	Itaiw_v1_contig_1_g40563, Itaiw_v1_scaffold_12_g10670, Itaiw_v1_scaffold_26_g18316, Itaiw_v1_scaffold_42_g25641, Itaiw_v1_scaffold_46_g26985, Itaiw_v1_scaffold_46_g27212, Itaiw_v1_scaffold_64_g32628, Itaiw_v1_scaffold_78_g35212, Itaiw_v1_scaffold_86_g36260
18	GO:0009532	CC	e	plastid stroma	9/65	1008/39564	3.88449e-05	2	9	0.00831281	Itaiw_v1_contig_1_g40563, Itaiw_v1_scaffold_12_g10670, Itaiw_v1_scaffold_26_g18316, Itaiw_v1_scaffold_42_g25641, Itaiw_v1_scaffold_46_g26985, Itaiw_v1_scaffold_46_g27212, Itaiw_v1_scaffold_64_g32628, Itaiw_v1_scaffold_78_g35212, Itaiw_v1_scaffold_86_g36260
20	GO:0043692	BP	e	monoterpene metabolic process	3/55	13/39564	7.1986e-07	7	3	0.00246048	Itaiw_v1_scaffold_49_g28457, Itaiw_v1_scaffold_49_g28460, Itaiw_v1_scaffold_49_g28468
20	GO:0043693	BP	e	monoterpene biosynthetic process	3/55	13/39564	7.1986e-07	8	3	0.00246048	Itaiw_v1_scaffold_49_g28457, Itaiw_v1_scaffold_49_g28460, Itaiw_v1_scaffold_49_g28468
20	GO:0046246	BP	e	terpene biosynthetic process	3/55	22/39564	3.84194e-06	7	3	0.00875449	Itaiw_v1_scaffold_49_g28457, Itaiw_v1_scaffold_49_g28460, Itaiw_v1_scaffold_49_g28468
20	GO:0042214	BP	e	terpene metabolic process	3/55	36/39564	1.75686e-05	6	3	0.0300248	Itaiw_v1_scaffold_49_g28457, Itaiw_v1_scaffold_49_g28460, Itaiw_v1_scaffold_49_g28468
20	GO:0120251	BP	e	hydrocarbon biosynthetic process	3/55	39/39564	2.2421e-05	4	3	0.030654	Itaiw_v1_scaffold_49_g28457, Itaiw_v1_scaffold_49_g28460, Itaiw_v1_scaffold_49_g28468
20	GO:0009513	CC	e	etioplast	3/55	23/39564	4.41387e-06	6	3	0.00472285	Itaiw_v1_scaffold_49_g28457, Itaiw_v1_scaffold_49_g28460, Itaiw_v1_scaffold_49_g28468
20	GO:0004161	MF	e	dimethylallyltranstransferase activity	3/55	16/39564	1.40535e-06	5	3	0.00287192	Itaiw_v1_scaffold_49_g28457, Itaiw_v1_scaffold_49_g28460, Itaiw_v1_scaffold_49_g28468
20	GO:0004311	MF	e	farnesyltranstransferase activity	3/55	19/39564	2.42458e-06	5	3	0.00287192	Itaiw_v1_scaffold_49_g28457, Itaiw_v1_scaffold_49_g28460, Itaiw_v1_scaffold_49_g28468
20	GO:0004659	MF	e	prenyltransferase activity	3/55	41/39564	2.61011e-05	4	3	0.0206112	Itaiw_v1_scaffold_49_g28457, Itaiw_v1_scaffold_49_g28460, Itaiw_v1_scaffold_49_g28468
