# Supplementary material for: Underwater CAM photosynthesis elucidated by Isoetes genome
Source: Nat Commun. 2021 Nov 3;12:6348. doi: 10.1038/s41467-021-26644-7 (PMC8566536; doi:10.1038/s41467-021-26644-7)
Supplement: Supplementary file 11 — Source Data [file 41467_2021_26644_MOESM11_ESM.zip]

Archive with 23 entries (20 files):
- Source_Data/
- Source_Data/Supp_Figure21.zip
- Source_Data/Figure5.zip
- Source_Data/Supp_Figure22.zip
- Source_Data/.DS_Store
- __MACOSX/
- __MACOSX/Source_Data/
- __MACOSX/Source_Data/._.DS_Store
- Source_Data/Supp_Figure24.zip
- Source_Data/Supp_Figure30.zip
- Source_Data/Figure6.xlsx
- __MACOSX/Source_Data/._Figure6.xlsx
- Source_Data/Figure2a_DupPipeKs.tsv
- __MACOSX/Source_Data/._Figure2a_DupPipeKs.tsv
- Source_Data/Figure3-Supp_Figure26.zip
- Source_Data/Figure1_Histogram_data.zip
- __MACOSX/Source_Data/._Figure1_Histogram_data.zip
- Source_Data/Supp_Figure23.tsv
- __MACOSX/Source_Data/._Supp_Figure23.tsv
- Source_Data/Figure2c_WhALE_posterior.csv
- __MACOSX/Source_Data/._Figure2c_WhALE_posterior.csv
- Source_Data/Supp_Figure28b.xlsx
- __MACOSX/Source_Data/._Supp_Figure28b.xlsx
