# Supplementary material for: Underwater CAM photosynthesis elucidated by Isoetes genome
Source: Nat Commun. 2021 Nov 3;12:6348. doi: 10.1038/s41467-021-26644-7 (PMC8566536; doi:10.1038/s41467-021-26644-7)
Supplement: Supplementary file 11 — Source Data [file 41467_2021_26644_MOESM11_ESM.zip › Source_Data/Figure6.xlsx]

## Sheet: Sheet1
TBX1	ZT0	ZT1	ZT2	ZT3	ZT4	ZT5	ZT6	ZT7	ZT8	ZT9	ZT10	ZT11	ZT12	ZT13	ZT15	ZT16	ZT17	ZT18	ZT19	ZT20	ZT21	ZT22	ZT23	ZT24
AAACCCTA	9.59897e-05	0.0797817	0.0271439	0	0	0	0.0107157	0.14449	0.139233	0	0.136505	3.34487	27.0951	14.3446	0.882785	0.189673	0.0942003	0.0561347	0.0836034	0.0021599	0.0637794	0.0831398	0.00998277	0.0155307
AACCCTAA	0.00746636	0.147076	0.0184188	0	0.0132256	0	0.00732235	0.233482	0.0265562	0	0.164242	3.37195	23.1979	7.88477	0.471623	0.124397	0.0607804	0.0111789	0.12097	0.0311782	0.0445975	0	0.00927631	0.224125
AACCCTA	0.0116181	0.208661	0.00390882	0	0.00104443	0	0.00307831	0.255104	0.0202072	0.00739656	0.0566836	3.04864	26.3178	10.0713	0.367456	0.170113	0.0158946	0.0763198	0.188774	0.00115328	0.0903873	0.00401313	0.000681943	0.056835
ACCCTAAC	0.193017	0.115268	0	0	0	0	0	0.17701	0	0	0.0545546	0.723649	5.68987	1.38984	0.877886	0	0.381019	0.111509	0	0	0	0.214956	0.0324277	0.786955
ACCCTAAA	0.0162993	0.050096	0.0104563	0.0965573	0.13074	0.0276555	0	1.42438	0	0	0.254864	3.09707	11.7322	6.40119	0.286709	0.247212	0.0483328	0	0.0684979	0.00537451	0.0406156	0.0091042	0.361589	0.0308638
ACCCTAA	0.0533409	0.191518	0.023385	0.0741183	0.0425144	0.00142073	0.0576615	0.725203	0.00553767	0	0.238029	3.95946	17.8218	6.69662	0.231788	0.107825	0.224259	0.00378131	0.0674471	0.00906606	0.0383085	0.00950397	0.065342	0.232207
ACCCTA	0.0290737	0.284314	0.0611182	0.0055557	0.00983303	0.00215946	0.00299302	0.617561	0.036013	0.00333162	0.374088	2.90104	16.9752	6.70221	0.0976402	0.337249	0.0438469	0.0279708	0.159944	0.00190115	0.0966669	0.0601105	0.00691929	0.221452
CCCTAAAC	1.03135	0.358218	1.09335	0	0	0.155257	0	0.416488	0	0.16762	0.318715	2.50618	9.59952	5.45223	0.296949	0.331796	0.49684	0	0	0	0.0838351	0.0372349	0.0493139	0.0126377
CCCTAAA	0.0749928	0.0322705	0.0542863	0.189955	0.198323	0.0335715	0.000759811	1.86962	0.00545234	0.00188458	0.0331902	3.36439	11.7001	4.74701	0.891716	0.105538	0.0601998	0.0312155	0.0333688	0.0513377	0.490701	0.0751167	0.220562	0.0465979
CCCTAA	0.0667365	0.111595	0.0472908	0.111745	0.0580659	0.0101726	0.0206775	0.66458	0.0290156	0.0153156	0.46665	3.77004	16.978	3.20735	1.32015	0.103198	0.167612	0.0104496	0.0439089	0.1182	0.201048	0.0100845	0.0714633	0.0342848
CCCTA	0.135507	0.619838	0.0790329	0.0195994	0.094845	0.00421743	0.0128823	1.18998	0.0768218	0.0222554	0.217493	3.80793	15.7065	1.80683	0.47266	0.354799	0.169857	0.0664737	0.408112	0.0467488	0.444089	0.0640778	0.00787348	0.0131016
CCTAGGAA	0	0.375695	0.822019	0	0	0	0.957547	0	0	0	0.520638	0.231266	0.480478	5.6166	0.25847	1.19017	0	0.271639	0	0	0.282041	0	1.12898	0.394456
CCTAG	0.090666	0.134886	0.270472	0.00167918	0.587997	0.000648451	0.0610552	0.0073038	0.340336	0.404743	0.339129	0.566979	1.66244	5.86171	0.304916	0.414821	0.0280876	0.495832	0.642214	0.132556	0.460197	0.0826736	0.0318894	0.190182
CCTAAAC	0.456897	0.222729	0.431701	0.0853982	0	0.243004	0.0756545	0.379493	0.178821	0.505244	0.0202536	2.73354	7.52323	4.18985	0.297639	1.22572	0.758167	0.084928	0.0541347	0.0231321	0.0322003	0.00646237	0.498856	0.0376728
CCTAAA	0.102762	0.131145	0.115572	0.099899	0.0979095	0.309718	0.188929	0.980502	0.0772149	0.00389742	0.0234946	2.66196	8.08102	5.36881	1.20805	0.647852	0.050252	0.0741791	0.240532	0.101262	0.135559	0.005976	0.566192	0.212231
CCTAA	0.242435	0.0632119	0.0378746	0.0558422	0.0189243	0.0559311	0.283511	0.33672	0.0910916	0.0189243	0.626755	3.53864	8.42511	3.49228	1.37225	1.56619	0.0614348	0.0126632	1.25506	0.0845701	0.0119818	0.0083974	0.445091	0.117269
CCTA	0.198009	0.215308	0.132596	0.00256163	0.0898977	0.000709348	0.0492283	0.716703	0.602964	0.0898977	0.234967	3.68752	7.07318	2.51506	0.494797	1.84861	0.0570024	0.0184056	1.34566	0.255443	0.677681	0.454798	0.29519	0.120449
CTAGGGC	0.708818	0.505374	0.192252	0	0.340297	0	0	0	0.147705	0.340297	0.55638	0.731095	6.27317	0.652705	0.133493	0.003734	0.130393	0.354678	0.0275949	0.588057	0.0431269	0.357492	0.149385	2.06994
ATTAGGG	0.146205	0.195967	0.10731	0	0.103233	0.225652	0.885499	0.0686474	0.0434604	0.253023	0.645064	0.19092	4.14431	0.369683	0.151922	0.264068	0.351097	0.0246996	0.112988	0.0637266	0.0852122	0	0.238139	0.0887119
GCCCTA	0.186597	0.269158	0.940512	0.176805	0.123784	0.0207968	0.195587	0.0299983	0.405941	0.663881	1.21009	1.58023	9.42521	0.0932632	1.57312	0.649861	0.0816068	0.080878	0.32368	1.09889	0.0974418	0.0821381	0.0421534	0.32035
TBX2
CCTAAACC	0.113106	0.0727713	0.326202	0	0	0	0	0.424215	0	0	0.140198	4.04675	10.3943	10.5488	0.321894	0.862548	0.509502	0.0804664	0.0613772	0	0	0.0386643	0.122261	0.00210622
AAAACCCT	0.0251025	0.0666828	0.0629166	0	0	0.0329962	0.0248242	0.0248242	0	0.149941	0.177614	2.40767	12.7214	7.49667	0.472612	1.05737	0.0628564	0.0445119	0.334612	0.0374256	0	0.198926	0.0563635	0.0232343
AGGGTTTC	0.0482138	0.10401	0.227794	0	0.1221	0.111632	0	0.0935992	0.168865	0	0	0.168192	9.31953	1.819	0.208036	0.201194	0.0131101	0	0.142309	0.16808	0.0538829	0.0897503	0.0199143	0.0458028
AGGGTTTA	0.0123203	0.0278351	0.443745	0	0.108726	0.0989129	0.0821108	0.990702	0.465279	0	1.21973	4.10741	16.8736	19.8313	0.317526	0.725004	0.283932	0	0.290986	0.337838	0	0.074494	0.08695	0.000337578
AAACCCT	0.000105546	0.00285486	0.209732	0	0.00205167	0.00643681	0.000673679	0.0614633	0.0694218	0.0616169	0.196906	5.46556	30.0705	20.4415	0.518076	0.521624	0.162602	0.00362801	0.155564	0.0315152	0.0536563	0.0487188	0.00250134	3.56136e-05
AACCCT	0.00228955	0.174209	0.0121836	0.00965937	0.000122488	0.000881644	1.65035e-05	0.0943655	0.0802809	0.102058	0.210305	4.57781	26.2406	14.0093	0.292546	0.230529	0.0185724	0.0214548	0.251646	0.146063	0.029935	0.0108395	0.0055447	0.00258085
GGGTTTTA	0.0359885	0.0594521	0	0.283373	0	0	0	0.122379	0.207084	0	0.0289437	1.91319	5.64782	6.64686	0.34388	0.765749	0.237459	0.245756	0.431708	0.225038	0.0752071	0.0321129	0.0397029	0.00970333
AAAACCC	0.00842486	0.109505	0.447232	0.0381439	0.0446019	0.248685	0.0502159	0.773354	0.012597	0.179099	1.20198	3.62457	6.73826	6.52621	0.584796	1.30668	0.104806	0.079896	0.478146	0.0318824	0.0257942	0.148251	0.00687163	0.0042262
GAAACCC	0.100483	0.481768	0.189767	0	0.218331	0.62389	0.0114442	0.0114442	0.144635	0.0194526	0.0340823	0.520135	8.76617	1.44003	0.205891	0.127219	0.417524	0.137702	0.0360493	0.117097	0.0678028	0.0892321	0.0234272	0.00364071
CTAAACCC	0.347258	0.115268	0	0	0	0	0	0	0.275482	0	0.200848	2.21359	13.0142	9.91657	0.737525	2.52204	0.381019	0	0	0.102054	0	0.214956	0	0.00507254
GGGTTTAA	0.0821664	0.108869	0.128629	0	0.209407	0	0.983589	0.171309	1.35891	0.602324	2.13876	6.72506	5.53688	4.61738	0.0294858	0.748354	0.0412078	0.107022	0.286079	0.663512	0.113728	0.205803	0.347197	0.0259366
GGGTTTA	0.0412947	0.0048586	0.293463	0	0.0730965	0.16619	0.457359	0.264486	0.871039	0.370163	1.9479	4.44778	18.1201	17.2638	0.4059	2.33822	0.227955	0.0141946	0.254529	0.0947337	0.00268659	0.505879	0.0276574	0.00486168
AAACCC	9.03427e-05	0.0654581	0.169604	0.000109456	0.0295573	0.309246	0.013557	0.0910809	0.0781752	0.0781695	1.68778	8.57321	23.7291	19.8367	0.730513	1.78229	0.398191	0.0225261	0.0841376	0.0310363	0.0207618	0.0773384	0.00152793	4.34297e-06
GAACCC	0.40838	0.451318	0.109245	0.366328	0.0360295	0.0640018	0.000117275	1.67353	0.673052	0.15206	0.872707	1.24994	3.78882	1.197	0.110916	0.172373	0.0777252	0.0623808	0.209557	0.29419	0.00256774	0.114528	0.0726938	0.126263
AAACC	0.0787434	0.151448	0.0409715	0.00118376	0.0634229	0.212001	0.205688	0.368168	0.0862974	0.0213001	2.10683	5.86854	16.1135	13.8043	0.727103	0.972683	0.106751	0.000149857	0.215695	0.00410738	0.00143772	0.000604089	0.00750348	0.00231225
CTAAAACC	0.872348	0.0835924	0.108267	0.319723	0	0.170269	0	0	0	0	0.0400337	1.46924	5.95488	5.41273	0.515666	0.0756887	0.302594	0.0886884	0.518119	0.275281	0.0947375	0.0439502	0.267738	0.128288
GGTTTTA	1.40019	0.080652	0.18007	0.360097	0.251963	0.103524	0.0246004	0.0246004	0.20833	0.0429303	0.0524188	1.19076	5.0752	4.61847	0.482428	0.603883	0.182137	0.00596851	0.534559	0.309228	0.00722519	0.0629754	0.0122564	0.111015
CTAAACC	0.229813	0.0129284	0.236587	0	0.025283	0.0214598	0.186569	0.607635	0.0452101	0.107354	0.318539	3.65885	8.59559	8.19308	0.505339	1.17472	0.23886	0.0799952	0.050509	0.152499	0.0300788	0.0221452	0.178191	0.0169956
CTTAAACC	0.0407887	0.141044	0.152839	0	0	0.22503	0.199021	0.199021	1.48081	0.239664	1.82529	6.03305	3.03828	3.15421	0.153041	0.307381	0.0541087	0.404924	0	1.24323	0.136498	0.0717281	0.123976	0.644759
GGTTTAA	0.0127741	0.0251205	0.209107	0.259768	0.0951752	0.0183834	1.56135	0.555886	2.44511	0.44817	1.62497	6.55903	3.56532	3.72067	0.0543931	0.344965	0.202573	0.284675	0.335668	0.410425	0.170365	0.0174737	0.794823	0.865772
GGTTTA	0.142815	0.00156149	0.195885	0.111756	0.0443743	0.0615158	0.44809	0.73907	0.812617	0.081826	1.85155	5.89654	12.7254	12.6012	0.564654	1.05429	0.148162	0.0244538	0.346466	0.048343	0.0175655	0.0123208	0.712008	0.0361182
AACCC	0.00252624	0.110692	0.00651263	0.0365564	0.0147483	0.292699	0.000380174	0.380413	0.58957	0.362165	2.93266	6.58083	19.8789	13.489	1.05588	0.938928	0.0199639	0.019217	0.119488	0.125677	0.00142726	0.0322766	0.000752415	0.000991757
CTAAAC	0.199869	0.074771	0.588778	0.034431	0.000393214	0.0650024	0.119679	0.38832	0.319364	0.230081	0.41662	2.04643	4.10947	3.07463	1.33885	0.962837	0.323614	0.145676	0.0232686	0.0424655	0.00524789	0.00065976	0.71868	0.0535286
GTTTA	0.0207932	0.00410124	0.173024	0.00791726	0.0016321	0.462501	0.414069	0.255919	0.371159	0.249928	1.5073	2.37406	5.02296	3.98457	0.471967	0.276167	0.0960602	0.378356	0.018108	0.041666	0.571498	0.00377299	0.535767	0.0171975
ACCCT	0.00479097	0.112246	0.0216921	0.0148053	0.0155271	0.0819733	0.000118144	0.806138	0.0256541	0.130058	0.153716	4.71977	11.8503	8.81903	0.0488491	0.486025	0.32708	0.265674	0.480591	0.333493	0.141237	0.197754	0.171078	0.0152594
ACCC	0.0888498	0.236968	0.03784	0.0335687	0.0652456	1.30859	0.00220616	2.38924	1.03362	0.414992	1.99537	8.22023	11.3362	10.1729	0.586192	1.65342	0.185058	0.338443	0.353379	0.413397	0.0868344	0.834922	0.0304005	0.000132914
EE
GAAATATC	0.729049	0.250273	0	0	1.10799	1.05443	6.39839	0.494965	0.260764	2.45977	0.0484265	0.657925	0.0081181	0.0113091	0.0600616	0.440475	0.627692	0.102071	0.0799748	0	0	0.759136	0.763974	0.0233204
AAAATATC	0.104104	0.11759	1.89171	0.836573	2.18177	0.712519	2.93713	3.55026	4.0885	3.40325	5.99135	2.3866	1.63818	1.19309	0.412448	0.0174443	0.0130949	0.0689939	0.459549	0.0593929	0.0762432	0.0228912	0.116277	0.0545787
AAATATCT	0.191763	0.0963241	2.2412	0.502936	1.38925	2.38784	10.6448	1.62998	3.0378	5.37491	5.62085	4.81185	0.483978	0.0558288	0.297857	0.084521	0.0241823	0.101175	0.0715535	0.0888365	0.0261511	0.235225	0.456503	0.742955
AAATATC	0.183132	0.253182	1.28074	0.187805	2.37166	1.81153	14.532	4.40151	4.23359	5.3044	6.00623	3.5995	0.147658	0.435997	0.233412	0.0665826	0.0960884	0.197472	0.185218	0.00247601	0.000956936	0.04071	0.213934	0.220212
AATATCT	0.0985711	0.0760067	1.35415	0.762879	1.25784	3.11064	10.8956	2.29611	1.75848	4.93435	3.75432	2.46539	0.296458	0.019807	0.332633	0.0972283	0.00337364	0.0250142	0.0306125	0.0190304	0.0685091	0.0223061	0.356907	0.228642
AATATC	0.0253783	0.307099	1.2217	0.113833	1.4512	2.43785	9.9464	3.87614	2.11168	5.96926	3.42805	1.93775	0.0320189	1.32333	0.502693	0.122791	0.581525	0.300939	0.2271	0.016133	0.00165957	0.0482109	0.34804	0.0451865
ATATCTC	0.0152419	0.047933	0.48546	0.0949444	0.128044	0.812113	5.98748	0.692256	0.769367	0.880342	0.576256	1.53235	0.200141	0.00555966	1.72445	0.147574	0.100417	0.383477	0.150475	0.79249	0.00748536	0.43317	0.946991	1.7117
Uncharacterized CRE
AGAATAAG	0.0487737	0.925023	0.674883	0	6.52502	0.160016	0	0.138036	0.644206	0	1.34931	1.04079	0.0986223	0.427956	0.150982	0.0141803	0.0275949	0	0.223597	0.0736128	0.29425	0.153882	0.23753	0.111164
CTTATTC	1.04816	0.815442	0.416844	0.0827603	6.41717	0.021609	0	0.367208	1.51635	0.0254501	0.479631	0.695001	0.0905515	0.221663	0.0410278	0.000620616	0.0749092	0.00466936	0.229397	0.686173	0.558262	0.356435	0.180095	0.533018
AATAAG	0.150613	0.35005	0.162295	0.169922	6.10441	0.409846	0.0910075	1.34717	0.38873	0.0616109	1.0539	1.22981	0.159079	0.292354	0.0409658	0.14649	0.239654	0.719513	0.076484	0.680232	2.50844	0.128369	1.42792	0.377274
