# Supplementary material for: Underwater CAM photosynthesis elucidated by Isoetes genome
Source: Nat Commun. 2021 Nov 3;12:6348. doi: 10.1038/s41467-021-26644-7 (PMC8566536; doi:10.1038/s41467-021-26644-7)
Supplement: Supplementary file 11 — Source Data [file 41467_2021_26644_MOESM11_ESM.zip › Source_Data/Supp_Figure23.tsv]

	AlignmentCoverage	AlignmentIdentity	AlignmentLength	AlignmentLengthStripped	Distance	Family	Ka	Ks	Node	Omega	Paralog1	Paralog2	WeightOutliersExcluded	WeightOutliersIncluded
Itaiw_v1_scaffold_59_t31223-RA__Itaiw_v1_scaffold_70_t33762-RA	0.77457	0.99254	519.0	402.0	0.00748	GF_005721	0.0037	0.0169	2.0	0.2171	Itaiw_v1_scaffold_59_t31223-RA	Itaiw_v1_scaffold_70_t33762-RA	1.0	1.0
Itaiw_v1_contig_130_t44962-RA__Itaiw_v1_scaffold_49_t28308-RA	0.8944700000000001	0.97495	4776.0	4272.0	0.03184	GF_000965	0.0196	0.0467	11.0	0.4192	Itaiw_v1_contig_130_t44962-RA	Itaiw_v1_scaffold_49_t28308-RA	1.0	1.0
Itaiw_v1_scaffold_19_t14003-RA__Itaiw_v1_scaffold_20_t14600-RA	0.23092	0.33058000000000004	1572.0	363.0	2.39045	GF_002192	1.5687	4.3736	6.0	0.3587	Itaiw_v1_scaffold_19_t14003-RA	Itaiw_v1_scaffold_20_t14600-RA	1.0	0.33333
Itaiw_v1_scaffold_53_t29461-RA__Itaiw_v1_scaffold_75_t34858-RA	1.0	0.99655	1158.0	1158.0	0.008029999999999999	GF_003462	0.0034	0.004	3.0	0.8494	Itaiw_v1_scaffold_53_t29461-RA	Itaiw_v1_scaffold_75_t34858-RA	0.0	1.0
Itaiw_v1_contig_196_t45616-RA__Itaiw_v1_scaffold_74_t34621-RA	0.3	0.90448	1710.0	513.0		GF_001757	0.0884	0.14400000000000002		0.6134	Itaiw_v1_contig_196_t45616-RA	Itaiw_v1_scaffold_74_t34621-RA
Itaiw_v1_scaffold_50_t28779-RA__Itaiw_v1_scaffold_98_t37701-RA	0.8512700000000001	0.98761	948.0	807.0	0.01865	GF_003855	0.0087	0.0235	4.0	0.3694	Itaiw_v1_scaffold_50_t28779-RA	Itaiw_v1_scaffold_98_t37701-RA	0.5	0.5
Itaiw_v1_scaffold_123_t39908-RA__Itaiw_v1_scaffold_35_t23008-RA	0.77305	0.96024	423.0	327.0	0.0649	GF_005113	0.0363	0.0625	2.0	0.5819	Itaiw_v1_scaffold_123_t39908-RA	Itaiw_v1_scaffold_35_t23008-RA	1.0	1.0
Itaiw_v1_contig_103_t44651-RA__Itaiw_v1_scaffold_37_t23896-RA	0.6	0.99636	915.0	549.0	0.0	GF_002627	0.0	0.0117	4.0	0.001	Itaiw_v1_contig_103_t44651-RA	Itaiw_v1_scaffold_37_t23896-RA	1.0	1.0
Itaiw_v1_scaffold_17_t13432-RA__Itaiw_v1_scaffold_35_t22815-RA	0.7843600000000001	0.9496899999999999	1419.0	1113.0	0.08106000000000001	GF_004315	0.0533	0.0521	2.0	1.0227	Itaiw_v1_scaffold_17_t13432-RA	Itaiw_v1_scaffold_35_t22815-RA	1.0	1.0
Itaiw_v1_scaffold_40_t24818-RA__Itaiw_v1_scaffold_93_t37144-RA	0.69076	0.93768	2532.0	1749.0	0.08292999999999999	GF_000454	0.0599	0.0903	10.0	0.6636	Itaiw_v1_scaffold_40_t24818-RA	Itaiw_v1_scaffold_93_t37144-RA	1.0	1.0
Itaiw_v1_scaffold_27_t18880-RA__Itaiw_v1_scaffold_5_t05528-RA	0.44836000000000004	0.3185	2556.0	1146.0	3.92023	GF_001254	1.9626	63.1018	8.0	0.0311	Itaiw_v1_scaffold_27_t18880-RA	Itaiw_v1_scaffold_5_t05528-RA	0.0	0.16667
Itaiw_v1_contig_28_t43227-RA__Itaiw_v1_scaffold_28_t19365-RA	0.42326	0.9879899999999999	3147.0	1332.0		GF_001237	0.0049	0.0396		0.1235	Itaiw_v1_contig_28_t43227-RA	Itaiw_v1_scaffold_28_t19365-RA
Itaiw_v1_scaffold_112_t39033-RA__Itaiw_v1_scaffold_18_t13602-RA	0.6615800000000001	0.9529299999999999	3147.0	2082.0	0.06155	GF_001237	0.0453	0.0628	8.0	0.7214	Itaiw_v1_scaffold_112_t39033-RA	Itaiw_v1_scaffold_18_t13602-RA	1.0	1.0
Itaiw_v1_contig_366_t46682-RA__Itaiw_v1_scaffold_16_t12431-RA	0.74464	0.9904	1539.0	1146.0	0.02226	GF_002555	0.0089	0.0129	4.0	0.6939	Itaiw_v1_contig_366_t46682-RA	Itaiw_v1_scaffold_16_t12431-RA	1.0	1.0
Itaiw_v1_scaffold_21_t15744-RA__Itaiw_v1_scaffold_58_t31034-RA	0.81682	0.9061799999999999	1605.0	1311.0	0.1448	GF_001189	0.0939	0.128	10.0	0.7337	Itaiw_v1_scaffold_21_t15744-RA	Itaiw_v1_scaffold_58_t31034-RA	1.0	0.5
Itaiw_v1_contig_114_t44781-RA__Itaiw_v1_scaffold_159_t41910-RA	0.67925	0.9814799999999999	795.0	540.0	0.03876	GF_002494	0.0191	0.0182	4.0	1.0487	Itaiw_v1_contig_114_t44781-RA	Itaiw_v1_scaffold_159_t41910-RA	1.0	1.0
Itaiw_v1_scaffold_135_t40511-RA__Itaiw_v1_scaffold_19_t14409-RA	0.7418	0.8232	732.0	543.0	0.31274	GF_003262	0.1966	0.2425	4.0	0.8109	Itaiw_v1_scaffold_135_t40511-RA	Itaiw_v1_scaffold_19_t14409-RA	1.0	0.5
Itaiw_v1_scaffold_55_t30075-RA__Itaiw_v1_scaffold_7_t06635-RA	0.93594	0.9911	1920.0	1797.0	0.00185	GF_001492	0.0008	0.033	6.0	0.0233	Itaiw_v1_scaffold_55_t30075-RA	Itaiw_v1_scaffold_7_t06635-RA	1.0	1.0
Itaiw_v1_scaffold_15_t12185-RA__Itaiw_v1_scaffold_57_t30673-RA	0.9822	0.78147	1011.0	993.0	0.29745	GF_002342	0.1502	0.8327	6.0	0.1804	Itaiw_v1_scaffold_15_t12185-RA	Itaiw_v1_scaffold_57_t30673-RA	0.25	0.25
Itaiw_v1_scaffold_13_t10953-RA__Itaiw_v1_scaffold_65_t32823-RA	0.92071	0.9707100000000001	1854.0	1707.0	0.04528	GF_000386	0.0282	0.0377	15.0	0.7482	Itaiw_v1_scaffold_13_t10953-RA	Itaiw_v1_scaffold_65_t32823-RA	1.0	1.0
Itaiw_v1_scaffold_80_t35478-RA__Itaiw_v1_scaffold_81_t35608-RA	0.8462799999999999	0.98662	1854.0	1569.0	0.015009999999999999	GF_000386	0.0099	0.0255	10.0	0.3878	Itaiw_v1_scaffold_80_t35478-RA	Itaiw_v1_scaffold_81_t35608-RA	1.0	1.0
Itaiw_v1_scaffold_1_t00261-RA__Itaiw_v1_scaffold_38_t23960-RA	0.9645	0.9897799999999999	507.0	489.0	0.0065	GF_003861	0.0027	0.0379	3.0	0.0702	Itaiw_v1_scaffold_1_t00261-RA	Itaiw_v1_scaffold_38_t23960-RA	1.0	1.0
Itaiw_v1_scaffold_80_t35481-RA__Itaiw_v1_scaffold_81_t35610-RA	0.92742	0.9913	372.0	345.0	0.0237	GF_002825	0.012	0.0001	6.0	99.0	Itaiw_v1_scaffold_80_t35481-RA	Itaiw_v1_scaffold_81_t35610-RA	0.0	0.33333
Itaiw_v1_scaffold_18_t13915-RA__Itaiw_v1_scaffold_29_t20005-RA	0.58458	0.9758899999999999	2412.0	1410.0	0.03425	GF_002339	0.0195	0.042	4.0	0.4654	Itaiw_v1_scaffold_18_t13915-RA	Itaiw_v1_scaffold_29_t20005-RA	1.0	1.0
Itaiw_v1_scaffold_28_t19294-RA__Itaiw_v1_scaffold_8_t07163-RA	0.70199	0.95283	453.0	318.0	0.06781000000000001	GF_004033	0.0337	0.1088	3.0	0.3096	Itaiw_v1_scaffold_28_t19294-RA	Itaiw_v1_scaffold_8_t07163-RA	1.0	1.0
Itaiw_v1_scaffold_176_t42477-RA__Itaiw_v1_scaffold_19_t14147-RA	0.92415	0.98513	4074.0	3765.0	0.02224	GF_000666	0.0117	0.0264	12.0	0.4421	Itaiw_v1_scaffold_176_t42477-RA	Itaiw_v1_scaffold_19_t14147-RA	0.5	0.5
Itaiw_v1_scaffold_11_t09556-RA__Itaiw_v1_scaffold_23_t16522-RA	0.7701100000000001	0.40133	783.0	603.0	2.52678	GF_001007	1.1512	3.3233	14.0	0.3464	Itaiw_v1_scaffold_11_t09556-RA	Itaiw_v1_scaffold_23_t16522-RA	0.5	0.14286
Itaiw_v1_scaffold_2_t02407-RA__Itaiw_v1_scaffold_96_t37372-RA	0.44937	0.7370899999999999	474.0	213.0	0.5424899999999999	GF_001482	0.2216	1.1064	7.0	0.2003	Itaiw_v1_scaffold_2_t02407-RA	Itaiw_v1_scaffold_96_t37372-RA	1.0	1.0
Itaiw_v1_scaffold_18_t13860-RA__Itaiw_v1_scaffold_29_t20064-RA	0.92375	0.99398	3777.0	3489.0	0.00902	GF_000830	0.0053	0.0092	13.0	0.5779	Itaiw_v1_scaffold_18_t13860-RA	Itaiw_v1_scaffold_29_t20064-RA	1.0	1.0
Itaiw_v1_scaffold_143_t41100-RA__Itaiw_v1_scaffold_27_t18990-RA	0.34686	0.96099	2439.0	846.0	0.05587	GF_001074	0.033	0.0687	9.0	0.4807	Itaiw_v1_scaffold_143_t41100-RA	Itaiw_v1_scaffold_27_t18990-RA	0.5	0.5
Itaiw_v1_contig_103_t44642-RA__Itaiw_v1_scaffold_37_t23889-RA	0.96809	0.99451	564.0	546.0	0.00054	GF_005461	0.0	0.0181	2.0	0.001	Itaiw_v1_contig_103_t44642-RA	Itaiw_v1_scaffold_37_t23889-RA	1.0	1.0
Itaiw_v1_scaffold_1_t00533-RA__Itaiw_v1_scaffold_38_t24125-RA	0.17354	0.86667	1383.0	240.0	0.52535	GF_003080	0.1429	0.1941	4.0	0.7365	Itaiw_v1_scaffold_1_t00533-RA	Itaiw_v1_scaffold_38_t24125-RA	0.5	0.5
Itaiw_v1_scaffold_43_t26000-RA__Itaiw_v1_scaffold_6_t06383-RA	0.92958	0.78283	426.0	396.0	0.42466000000000004	GF_004219	0.2299	0.4101	2.0	0.5606	Itaiw_v1_scaffold_43_t26000-RA	Itaiw_v1_scaffold_6_t06383-RA	1.0	1.0
Itaiw_v1_scaffold_5_t05774-RA__Itaiw_v1_scaffold_89_t36565-RA	0.48355	0.9881700000000001	2097.0	1014.0	0.006490000000000001	GF_001419	0.0027	0.0382	7.0	0.0713	Itaiw_v1_scaffold_5_t05774-RA	Itaiw_v1_scaffold_89_t36565-RA	1.0	1.0
Itaiw_v1_contig_91_t44465-RA__Itaiw_v1_scaffold_101_t37997-RA	0.8673200000000001	1.0	1221.0	1059.0	0.0	GF_000590	0.0	0.0	9.0	0.5122	Itaiw_v1_contig_91_t44465-RA	Itaiw_v1_scaffold_101_t37997-RA	0.0	1.0
Itaiw_v1_scaffold_113_t39143-RA__Itaiw_v1_scaffold_8_t07484-RA	0.06075	0.8333299999999999	4938.0	300.0		GF_002671	0.1976	0.1736		1.1381	Itaiw_v1_scaffold_113_t39143-RA	Itaiw_v1_scaffold_8_t07484-RA
Itaiw_v1_scaffold_109_t38766-RA__Itaiw_v1_scaffold_4_t04101-RA	0.26308000000000004	0.9697	2007.0	528.0		GF_000124	0.0283	0.0478		0.5916	Itaiw_v1_scaffold_109_t38766-RA	Itaiw_v1_scaffold_4_t04101-RA
Itaiw_v1_scaffold_13_t11232-RA__Itaiw_v1_scaffold_54_t29869-RA	0.17489000000000002	0.83191	2007.0	351.0		GF_000124	0.17	0.2886		0.5891	Itaiw_v1_scaffold_13_t11232-RA	Itaiw_v1_scaffold_54_t29869-RA
Itaiw_v1_scaffold_44_t26467-RA__Itaiw_v1_scaffold_54_t29869-RA	0.1988	0.7218	2007.0	399.0	0.71854	GF_000124	0.3547	0.5602	31.0	0.6332	Itaiw_v1_scaffold_44_t26467-RA	Itaiw_v1_scaffold_54_t29869-RA	0.02083	0.02083
Itaiw_v1_contig_75_t44190-RA__Itaiw_v1_scaffold_36_t23308-RA	0.74421	0.9945700000000001	2721.0	2025.0	0.005679999999999999	GF_001670	0.0026	0.0144	7.0	0.1836	Itaiw_v1_contig_75_t44190-RA	Itaiw_v1_scaffold_36_t23308-RA	1.0	1.0
Itaiw_v1_scaffold_26_t18120-RA__Itaiw_v1_scaffold_36_t23308-RA	0.37927	0.5	2721.0	1032.0	1.3148799999999998	GF_001670	0.6167	17.0274	9.0	0.0362	Itaiw_v1_scaffold_26_t18120-RA	Itaiw_v1_scaffold_36_t23308-RA	0.0	0.33333
Itaiw_v1_scaffold_53_t29450-RA__Itaiw_v1_scaffold_75_t34866-RA	0.42544	0.99313	1368.0	582.0	0.0161	GF_005748	0.0073	0.0063	2.0	1.1607	Itaiw_v1_scaffold_53_t29450-RA	Itaiw_v1_scaffold_75_t34866-RA	1.0	1.0
Itaiw_v1_contig_68_t44054-RA__Itaiw_v1_scaffold_78_t35098-RA	0.64677	0.95385	603.0	390.0	0.06239	GF_003233	0.0306	0.0968	3.0	0.3166	Itaiw_v1_contig_68_t44054-RA	Itaiw_v1_scaffold_78_t35098-RA	1.0	1.0
Itaiw_v1_scaffold_18_t13755-RA__Itaiw_v1_scaffold_29_t20177-RA	0.73096	0.97339	1851.0	1353.0	0.03365	GF_000428	0.0231	0.0428	14.0	0.5401	Itaiw_v1_scaffold_18_t13755-RA	Itaiw_v1_scaffold_29_t20177-RA	1.0	1.0
Itaiw_v1_scaffold_55_t30125-RA__Itaiw_v1_scaffold_7_t06587-RA	0.84765	0.97706	1851.0	1569.0	0.02255	GF_000428	0.0145	0.0537	13.0	0.2706	Itaiw_v1_scaffold_55_t30125-RA	Itaiw_v1_scaffold_7_t06587-RA	1.0	1.0
Itaiw_v1_contig_248_t45999-RA__Itaiw_v1_scaffold_72_t34171-RA	1.0	1.0	1524.0	1524.0	0.0	GF_005588	0.0	0.0	2.0	0.001	Itaiw_v1_contig_248_t45999-RA	Itaiw_v1_scaffold_72_t34171-RA	0.0	1.0
Itaiw_v1_scaffold_135_t40537-RA__Itaiw_v1_scaffold_19_t14362-RA	0.58714	0.9375700000000001	1446.0	849.0	0.08507	GF_001594	0.0647	0.0713	7.0	0.9082	Itaiw_v1_scaffold_135_t40537-RA	Itaiw_v1_scaffold_19_t14362-RA	1.0	1.0
Itaiw_v1_scaffold_18_t13866-RA__Itaiw_v1_scaffold_29_t20045-RA	0.48548	0.7450100000000001	1446.0	702.0	0.6091300000000001	GF_001594	0.3315	0.2995	6.0	1.1069	Itaiw_v1_scaffold_18_t13866-RA	Itaiw_v1_scaffold_29_t20045-RA	1.0	1.0
Itaiw_v1_scaffold_129_t40157-RA__Itaiw_v1_scaffold_47_t27588-RA	1.0	0.99616	1041.0	1041.0	0.00282	GF_005959	0.0013	0.0118	2.0	0.1098	Itaiw_v1_scaffold_129_t40157-RA	Itaiw_v1_scaffold_47_t27588-RA	1.0	1.0
Itaiw_v1_contig_278_t46209-RA__Itaiw_v1_scaffold_46_t27028-RA	1.0	1.0	600.0	600.0	0.0	GF_004651	0.0	0.0	2.0	0.4729	Itaiw_v1_contig_278_t46209-RA	Itaiw_v1_scaffold_46_t27028-RA	0.0	1.0
Itaiw_v1_scaffold_13_t10898-RA__Itaiw_v1_scaffold_65_t32757-RA	0.28668000000000005	0.63636	3108.0	891.0	0.66951	GF_000955	0.4624	0.7583	9.0	0.6098	Itaiw_v1_scaffold_13_t10898-RA	Itaiw_v1_scaffold_65_t32757-RA	1.0	1.0
Itaiw_v1_scaffold_5_t05768-RA__Itaiw_v1_scaffold_89_t36567-RA	0.74107	0.98293	1344.0	996.0	0.01844	GF_003203	0.0083	0.0469	3.0	0.1768	Itaiw_v1_scaffold_5_t05768-RA	Itaiw_v1_scaffold_89_t36567-RA	1.0	1.0
Itaiw_v1_contig_61_t43952-RA__Itaiw_v1_scaffold_44_t26507-RA	0.9987299999999999	0.9834200000000001	2355.0	2352.0	0.0276	GF_005039	0.0125	0.0312	2.0	0.4015	Itaiw_v1_contig_61_t43952-RA	Itaiw_v1_scaffold_44_t26507-RA	1.0	1.0
Itaiw_v1_scaffold_123_t39902-RA__Itaiw_v1_scaffold_35_t23015-RA	0.9627899999999999	0.99356	1290.0	1242.0	0.00744	GF_003445	0.0034	0.0152	3.0	0.2256	Itaiw_v1_scaffold_123_t39902-RA	Itaiw_v1_scaffold_35_t23015-RA	1.0	1.0
Itaiw_v1_scaffold_102_t38157-RA__Itaiw_v1_scaffold_26_t18580-RA	0.43487	0.9585299999999999	1497.0	651.0	0.0513	GF_001726	0.0349	0.0713	7.0	0.4898	Itaiw_v1_scaffold_102_t38157-RA	Itaiw_v1_scaffold_26_t18580-RA	0.33333	0.33333
Itaiw_v1_scaffold_34_t22546-RA__Itaiw_v1_scaffold_47_t27507-RA	0.51374	0.76827	1092.0	561.0	0.47667	GF_000644	0.2768	0.3278	13.0	0.8445	Itaiw_v1_scaffold_34_t22546-RA	Itaiw_v1_scaffold_47_t27507-RA	0.33333	0.33333
Itaiw_v1_contig_13_t42543-RA__Itaiw_v1_scaffold_22_t15920-RA	1.0	0.9996200000000001	2598.0	2598.0	0.00114	GF_004638	0.0005	0.0	2.0	99.0	Itaiw_v1_contig_13_t42543-RA	Itaiw_v1_scaffold_22_t15920-RA	0.0	1.0
Itaiw_v1_scaffold_30_t20624-RA__Itaiw_v1_scaffold_46_t27248-RA	0.74598	0.9870700000000001	933.0	696.0	0.01687	GF_001305	0.0081	0.027999999999999997	8.0	0.28800000000000003	Itaiw_v1_scaffold_30_t20624-RA	Itaiw_v1_scaffold_46_t27248-RA	1.0	1.0
Itaiw_v1_scaffold_23_t16740-RA__Itaiw_v1_scaffold_50_t28736-RA	0.78022	0.98357	1092.0	852.0	0.0238	GF_001386	0.0141	0.025	8.0	0.563	Itaiw_v1_scaffold_23_t16740-RA	Itaiw_v1_scaffold_50_t28736-RA	0.5	0.5
Itaiw_v1_contig_66_t44026-RA__Itaiw_v1_scaffold_43_t25929-RA	0.38506999999999997	0.9457399999999999	1005.0	387.0	0.06751	GF_001413	0.0435	0.10400000000000001	8.0	0.4179	Itaiw_v1_contig_66_t44026-RA	Itaiw_v1_scaffold_43_t25929-RA	1.0	1.0
Itaiw_v1_scaffold_11_t09494-RA__Itaiw_v1_scaffold_83_t35810-RA	0.311	0.84615	1254.0	390.0	0.26102	GF_006007	0.1678	0.2141	2.0	0.7838	Itaiw_v1_scaffold_11_t09494-RA	Itaiw_v1_scaffold_83_t35810-RA	1.0	1.0
Itaiw_v1_contig_1_t40613-RA__Itaiw_v1_scaffold_46_t26951-RA	0.4023	0.9904799999999999	783.0	315.0	0.0091	GF_001672	0.0047	0.0213	9.0	0.2205	Itaiw_v1_contig_1_t40613-RA	Itaiw_v1_scaffold_46_t26951-RA	0.25	0.25
Itaiw_v1_contig_78_t44260-RA__Itaiw_v1_scaffold_46_t27276-RA	1.0	0.99598	249.0	249.0	0.0119	GF_005486	0.0058	0.0001	2.0	99.0	Itaiw_v1_contig_78_t44260-RA	Itaiw_v1_scaffold_46_t27276-RA	0.0	1.0
Itaiw_v1_scaffold_31_t21213-RA__Itaiw_v1_scaffold_66_t32973-RA	0.5177	0.96154	1356.0	702.0	0.0438	GF_003615	0.0324	0.067	3.0	0.4842	Itaiw_v1_scaffold_31_t21213-RA	Itaiw_v1_scaffold_66_t32973-RA	1.0	1.0
Itaiw_v1_scaffold_52_t29122-RA__Itaiw_v1_scaffold_8_t07717-RA	0.95619	0.98406	1575.0	1506.0	0.03161	GF_002086	0.0145	0.0219	7.0	0.6612	Itaiw_v1_scaffold_52_t29122-RA	Itaiw_v1_scaffold_8_t07717-RA	0.5	0.5
Itaiw_v1_contig_7_t42108-RA__Itaiw_v1_scaffold_145_t41198-RA	0.7439	0.90164	492.0	366.0	0.14274	GF_003928	0.1048	0.1193	4.0	0.8788	Itaiw_v1_contig_7_t42108-RA	Itaiw_v1_scaffold_145_t41198-RA	0.5	0.5
Itaiw_v1_contig_7_t42108-RA__Itaiw_v1_scaffold_28_t19484-RA	0.7439	0.89891	492.0	366.0	0.14274	GF_003928	0.1043	0.1346	4.0	0.7749	Itaiw_v1_contig_7_t42108-RA	Itaiw_v1_scaffold_28_t19484-RA	0.5	0.5
Itaiw_v1_contig_7_t42108-RA__Itaiw_v1_scaffold_28_t19484-RA	0.7439	0.89891	492.0	366.0	0.14274	GF_003928	0.1043	0.1346	4.0	0.7749	Itaiw_v1_contig_7_t42108-RA	Itaiw_v1_scaffold_28_t19484-RA	0.5	0.5
Itaiw_v1_scaffold_145_t41198-RA__Itaiw_v1_scaffold_28_t19484-RA	0.8902399999999999	0.9954299999999999	492.0	438.0	0.0011	GF_003928	0.0	0.0154	3.0	0.001	Itaiw_v1_scaffold_145_t41198-RA	Itaiw_v1_scaffold_28_t19484-RA	1.0	1.0
Itaiw_v1_scaffold_145_t41198-RA__Itaiw_v1_scaffold_28_t19484-RA	0.8902399999999999	0.9954299999999999	492.0	438.0	0.0011	GF_003928	0.0	0.0154	3.0	0.001	Itaiw_v1_scaffold_145_t41198-RA	Itaiw_v1_scaffold_28_t19484-RA	1.0	1.0
Itaiw_v1_scaffold_13_t10938-RA__Itaiw_v1_scaffold_65_t32799-RA	0.94286	0.9451700000000001	735.0	693.0	0.08051	GF_003891	0.0527	0.0744	3.0	0.7079	Itaiw_v1_scaffold_13_t10938-RA	Itaiw_v1_scaffold_65_t32799-RA	1.0	1.0
Itaiw_v1_contig_98_t44584-RA__Itaiw_v1_scaffold_27_t19142-RA	0.92827	0.99545	2133.0	1980.0	0.0	GF_002014	0.0	0.0189	6.0	0.001	Itaiw_v1_contig_98_t44584-RA	Itaiw_v1_scaffold_27_t19142-RA	1.0	1.0
Itaiw_v1_scaffold_25_t17994-RA__Itaiw_v1_scaffold_60_t31683-RA	0.30985999999999997	0.9772700000000001	1704.0	528.0		GF_001814	0.0124	0.0634		0.1947	Itaiw_v1_scaffold_25_t17994-RA	Itaiw_v1_scaffold_60_t31683-RA
Itaiw_v1_contig_4_t41444-RA__Itaiw_v1_scaffold_46_t26992-RA	0.67489	0.8970100000000001	1338.0	903.0	0.1753	GF_001178	0.1099	0.1244	8.0	0.8834	Itaiw_v1_contig_4_t41444-RA	Itaiw_v1_scaffold_46_t26992-RA	1.0	1.0
Itaiw_v1_scaffold_15_t11913-RA__Itaiw_v1_scaffold_45_t26726-RA	0.68807	0.99111	981.0	675.0	0.0	GF_001281	0.0	0.0282	8.0	0.001	Itaiw_v1_scaffold_15_t11913-RA	Itaiw_v1_scaffold_45_t26726-RA	1.0	1.0
Itaiw_v1_scaffold_14_t11780-RA__Itaiw_v1_scaffold_29_t20072-RA	0.15257	0.76667	2163.0	330.0	0.69845	GF_000088	0.2814	0.3457	35.0	0.8138	Itaiw_v1_scaffold_14_t11780-RA	Itaiw_v1_scaffold_29_t20072-RA	0.055560000000000005	0.055560000000000005
Itaiw_v1_scaffold_31_t21072-RA__Itaiw_v1_scaffold_66_t33092-RA	0.50763	0.9544600000000001	2163.0	1098.0	0.06757	GF_000088	0.0406	0.0713	27.0	0.569	Itaiw_v1_scaffold_31_t21072-RA	Itaiw_v1_scaffold_66_t33092-RA	1.0	1.0
Itaiw_v1_scaffold_131_t40269-RA__Itaiw_v1_scaffold_16_t12723-RA	0.35294000000000003	0.68333	1020.0	360.0	0.60856	GF_004014	0.3373	0.9657	4.0	0.3493	Itaiw_v1_scaffold_131_t40269-RA	Itaiw_v1_scaffold_16_t12723-RA	0.5	0.5
Itaiw_v1_contig_29_t43250-RA__Itaiw_v1_scaffold_46_t26984-RA	0.66775	0.99024	921.0	615.0	0.01499	GF_002763	0.006999999999999999	0.0167	4.0	0.4229	Itaiw_v1_contig_29_t43250-RA	Itaiw_v1_scaffold_46_t26984-RA	1.0	1.0
Itaiw_v1_scaffold_113_t39162-RA__Itaiw_v1_scaffold_8_t07474-RA	0.14824	0.72628	8034.0	1191.0	0.40751	GF_000083	0.2621	0.7759999999999999	26.0	0.3377	Itaiw_v1_scaffold_113_t39162-RA	Itaiw_v1_scaffold_8_t07474-RA	1.0	1.0
Itaiw_v1_scaffold_123_t39911-RA__Itaiw_v1_scaffold_35_t22982-RA	0.39171	0.8957700000000001	8034.0	3147.0	0.17503	GF_000083	0.1047	0.1436	39.0	0.7293	Itaiw_v1_scaffold_123_t39911-RA	Itaiw_v1_scaffold_35_t22982-RA	0.25	0.25
Itaiw_v1_scaffold_43_t26100-RA__Itaiw_v1_scaffold_6_t06342-RA	0.37267	0.8517	8034.0	2994.0	0.22466	GF_000083	0.1428	0.2584	34.0	0.5525	Itaiw_v1_scaffold_43_t26100-RA	Itaiw_v1_scaffold_6_t06342-RA	0.5	0.5
Itaiw_v1_scaffold_43_t26100-RA__Itaiw_v1_scaffold_93_t37085-RA	0.11052999999999999	0.37838	8034.0	888.0	2.42028	GF_000083	1.1405	7.7821	48.0	0.1466	Itaiw_v1_scaffold_43_t26100-RA	Itaiw_v1_scaffold_93_t37085-RA	0.0	0.04167
Itaiw_v1_scaffold_6_t06342-RA__Itaiw_v1_scaffold_93_t37085-RA	0.12211	0.39144	8034.0	981.0	2.32166	GF_000083	1.0341	7.8999	48.0	0.1309	Itaiw_v1_scaffold_6_t06342-RA	Itaiw_v1_scaffold_93_t37085-RA	0.0	0.04167
Itaiw_v1_contig_38_t43492-RA__Itaiw_v1_scaffold_82_t35702-RA	0.85588	0.981	1353.0	1158.0	0.02868	GF_003768	0.0142	0.0325	3.0	0.4368	Itaiw_v1_contig_38_t43492-RA	Itaiw_v1_scaffold_82_t35702-RA	1.0	1.0
Itaiw_v1_scaffold_42_t25826-RA__Itaiw_v1_scaffold_78_t35097-RA	0.05697000000000001	0.37719	4002.0	228.0	2.00573	GF_000776	1.3041	73.6724	15.0	0.0177	Itaiw_v1_scaffold_42_t25826-RA	Itaiw_v1_scaffold_78_t35097-RA	0.0	0.1
Itaiw_v1_scaffold_31_t21152-RA__Itaiw_v1_scaffold_66_t33003-RA	0.4443	0.99125	2316.0	1029.0	0.0034100000000000003	GF_004044	0.0014	0.0295	3.0	0.0459	Itaiw_v1_scaffold_31_t21152-RA	Itaiw_v1_scaffold_66_t33003-RA	1.0	1.0
Itaiw_v1_contig_161_t45323-RA__Itaiw_v1_scaffold_90_t36697-RA	0.9975700000000001	0.99106	1233.0	1230.0	0.01469	GF_004072	0.0064	0.0177	3.0	0.3633	Itaiw_v1_contig_161_t45323-RA	Itaiw_v1_scaffold_90_t36697-RA	1.0	1.0
Itaiw_v1_scaffold_69_t33548-RA__Itaiw_v1_scaffold_97_t37483-RA	0.2598	0.7106899999999999	612.0	159.0	0.31188	GF_002388	0.3334	0.7502	5.0	0.4444	Itaiw_v1_scaffold_69_t33548-RA	Itaiw_v1_scaffold_97_t37483-RA	0.5	0.5
Itaiw_v1_scaffold_131_t40268-RA__Itaiw_v1_scaffold_16_t12722-RA	1.0	0.99346	1377.0	1377.0	0.01115	GF_003666	0.005	0.0113	3.0	0.442	Itaiw_v1_scaffold_131_t40268-RA	Itaiw_v1_scaffold_16_t12722-RA	1.0	1.0
Itaiw_v1_scaffold_10_t08893-RA__Itaiw_v1_scaffold_58_t30835-RA	0.94515	0.98065	711.0	672.0	0.028589999999999997	GF_002751	0.0217	0.0136	4.0	1.591	Itaiw_v1_scaffold_10_t08893-RA	Itaiw_v1_scaffold_58_t30835-RA	1.0	1.0
Itaiw_v1_scaffold_106_t38571-RA__Itaiw_v1_scaffold_24_t17324-RA	0.36551999999999996	0.83019	870.0	318.0	0.16702	GF_000986	0.1693	0.3309	9.0	0.5117	Itaiw_v1_scaffold_106_t38571-RA	Itaiw_v1_scaffold_24_t17324-RA	0.5	0.5
Itaiw_v1_scaffold_16_t12503-RA__Itaiw_v1_scaffold_7_t06845-RA	0.77461	0.57397	2103.0	1629.0	0.83226	GF_000805	0.3874	11.0742	13.0	0.035	Itaiw_v1_scaffold_16_t12503-RA	Itaiw_v1_scaffold_7_t06845-RA	0.0	0.25
Itaiw_v1_scaffold_80_t35490-RA__Itaiw_v1_scaffold_81_t35627-RA	0.95116	0.98829	1167.0	1110.0	0.01933	GF_002968	0.0087	0.0212	3.0	0.4125	Itaiw_v1_scaffold_80_t35490-RA	Itaiw_v1_scaffold_81_t35627-RA	1.0	1.0
Itaiw_v1_scaffold_36_t23226-RA__Itaiw_v1_scaffold_72_t34212-RA	0.03415	0.27860999999999997	5886.0	201.0	3.4676199999999997	GF_000186	2.8789999999999996	4.9938	35.0	0.5765	Itaiw_v1_scaffold_36_t23226-RA	Itaiw_v1_scaffold_72_t34212-RA	0.125	0.047619999999999996
Itaiw_v1_scaffold_36_t23226-RA__Itaiw_v1_scaffold_9_t07765-RA	0.03568	0.40476	5886.0	210.0	5.75496	GF_000186	0.8116	72.8054	36.0	0.0111	Itaiw_v1_scaffold_36_t23226-RA	Itaiw_v1_scaffold_9_t07765-RA	0.0	0.01111
Itaiw_v1_scaffold_72_t34212-RA__Itaiw_v1_scaffold_9_t07765-RA	0.07645	0.25333	5886.0	450.0	5.888319999999999	GF_000186	2.6837	65.9292	36.0	0.0407	Itaiw_v1_scaffold_72_t34212-RA	Itaiw_v1_scaffold_9_t07765-RA	0.0	0.01111
Itaiw_v1_scaffold_47_t27658-RA__Itaiw_v1_scaffold_4_t04074-RA	0.1433	0.99134	4836.0	693.0	0.00815	GF_001420	0.0084	0.0098	5.0	0.8590000000000001	Itaiw_v1_scaffold_47_t27658-RA	Itaiw_v1_scaffold_4_t04074-RA	1.0	1.0
Itaiw_v1_scaffold_131_t40257-RA__Itaiw_v1_scaffold_16_t12716-RA	0.21204	0.9657100000000001	3438.0	729.0	0.08044	GF_000097	0.0206	0.0873	27.0	0.2363	Itaiw_v1_scaffold_131_t40257-RA	Itaiw_v1_scaffold_16_t12716-RA	0.5	0.5
Itaiw_v1_scaffold_166_t42156-RA__Itaiw_v1_scaffold_6_t06060-RA	0.7713800000000001	0.97172	3438.0	2652.0	0.037000000000000005	GF_000097	0.0204	0.0547	39.0	0.3739	Itaiw_v1_scaffold_166_t42156-RA	Itaiw_v1_scaffold_6_t06060-RA	1.0	1.0
Itaiw_v1_scaffold_16_t12716-RA__Itaiw_v1_scaffold_6_t06060-RA	0.51658	0.60417	3438.0	1776.0	1.66438	GF_000097	0.4194	2.0389	41.0	0.2057	Itaiw_v1_scaffold_16_t12716-RA	Itaiw_v1_scaffold_6_t06060-RA	0.017240000000000002	0.016669999999999997
Itaiw_v1_contig_24_t43015-RA__Itaiw_v1_scaffold_87_t36361-RA	0.91465	0.9882299999999999	2601.0	2379.0	0.01365	GF_002601	0.0083	0.023	4.0	0.36	Itaiw_v1_contig_24_t43015-RA	Itaiw_v1_scaffold_87_t36361-RA	1.0	1.0
Itaiw_v1_scaffold_114_t39222-RA__Itaiw_v1_scaffold_32_t21740-RA	0.21658000000000002	0.85677	1773.0	384.0	0.20844000000000001	GF_001696	0.1542	0.1995	5.0	0.773	Itaiw_v1_scaffold_114_t39222-RA	Itaiw_v1_scaffold_32_t21740-RA	1.0	1.0
Itaiw_v1_scaffold_118_t39479-RA__Itaiw_v1_scaffold_28_t19530-RA	0.8295	0.96305	1566.0	1299.0	0.03985	GF_001521	0.0314	0.0698	9.0	0.4502	Itaiw_v1_scaffold_118_t39479-RA	Itaiw_v1_scaffold_28_t19530-RA	1.0	0.5
Itaiw_v1_contig_41_t43561-RA__Itaiw_v1_scaffold_101_t38005-RA	0.86398	0.98056	2382.0	2058.0	0.03411	GF_001073	0.0177	0.0281	10.0	0.6306	Itaiw_v1_contig_41_t43561-RA	Itaiw_v1_scaffold_101_t38005-RA	0.5	0.5
Itaiw_v1_scaffold_185_t43181-RA__Itaiw_v1_scaffold_49_t28081-RA	0.27869	0.77778	1098.0	306.0	0.47467	GF_001623	0.2816	0.2476	8.0	1.137	Itaiw_v1_scaffold_185_t43181-RA	Itaiw_v1_scaffold_49_t28081-RA	1.0	1.0
Itaiw_v1_contig_42_t43567-RA__Itaiw_v1_scaffold_50_t28470-RA	0.8339	0.99051	1770.0	1476.0	0.008490000000000001	GF_000156	0.0061	0.0232	21.0	0.2605	Itaiw_v1_contig_42_t43567-RA	Itaiw_v1_scaffold_50_t28470-RA	1.0	1.0
Itaiw_v1_contig_463_t47066-RA__Itaiw_v1_scaffold_71_t34095-RA	0.99415	0.9980399999999999	513.0	510.0	0.00602	GF_002717	0.0031	0.0	5.0	99.0	Itaiw_v1_contig_463_t47066-RA	Itaiw_v1_scaffold_71_t34095-RA	0.0	0.5
Itaiw_v1_scaffold_133_t40432-RA__Itaiw_v1_scaffold_71_t34095-RA	0.99415	0.99608	513.0	510.0	0.0	GF_002717	0.0	0.0115	4.0	0.001	Itaiw_v1_scaffold_133_t40432-RA	Itaiw_v1_scaffold_71_t34095-RA	1.0	1.0
Itaiw_v1_scaffold_18_t13719-RA__Itaiw_v1_scaffold_29_t20202-RA	0.34911	0.94915	4056.0	1416.0	0.07094	GF_001468	0.0476	0.0781	9.0	0.6099	Itaiw_v1_scaffold_18_t13719-RA	Itaiw_v1_scaffold_29_t20202-RA	0.33333	0.33333
Itaiw_v1_scaffold_109_t38767-RA__Itaiw_v1_scaffold_4_t04102-RA	0.9252	0.81135	762.0	705.0	0.34347	GF_003830	0.22399999999999998	0.2177	3.0	1.0290000000000001	Itaiw_v1_scaffold_109_t38767-RA	Itaiw_v1_scaffold_4_t04102-RA	1.0	1.0
Itaiw_v1_contig_205_t45694-RA__Itaiw_v1_scaffold_19_t14137-RA	0.87079	0.9914	534.0	465.0	0.0	GF_001797	0.0001	0.0546	5.0	0.001	Itaiw_v1_contig_205_t45694-RA	Itaiw_v1_scaffold_19_t14137-RA	1.0	1.0
Itaiw_v1_scaffold_1_t01316-RA__Itaiw_v1_scaffold_1_t01365-RA	0.8786200000000001	0.9576100000000001	2175.0	1911.0	0.058320000000000004	GF_003288	0.04	0.0608	3.0	0.6591	Itaiw_v1_scaffold_1_t01316-RA	Itaiw_v1_scaffold_1_t01365-RA	1.0	1.0
Itaiw_v1_scaffold_10_t08850-RA__Itaiw_v1_scaffold_99_t37723-RA	0.7975300000000001	0.9969	1215.0	969.0	0.008790000000000001	GF_003294	0.004	0.0	3.0	99.0	Itaiw_v1_scaffold_10_t08850-RA	Itaiw_v1_scaffold_99_t37723-RA	0.0	1.0
Itaiw_v1_scaffold_52_t29119-RA__Itaiw_v1_scaffold_8_t07713-RA	0.08123	0.9935299999999999	3804.0	309.0	0.01822	GF_003259	0.0096	0.0001	2.0	99.0	Itaiw_v1_scaffold_52_t29119-RA	Itaiw_v1_scaffold_8_t07713-RA	0.0	1.0
Itaiw_v1_contig_85_t44362-RA__Itaiw_v1_scaffold_65_t32781-RA	0.42081	0.99241	6573.0	2766.0	0.00975	GF_000235	0.0052	0.0147	25.0	0.353	Itaiw_v1_contig_85_t44362-RA	Itaiw_v1_scaffold_65_t32781-RA	1.0	1.0
Itaiw_v1_scaffold_123_t39881-RA__Itaiw_v1_scaffold_35_t23052-RA	0.9589	0.9857100000000001	438.0	420.0	0.044719999999999996	GF_002158	0.0212	0.0002	6.0	99.0	Itaiw_v1_scaffold_123_t39881-RA	Itaiw_v1_scaffold_35_t23052-RA	0.0	1.0
Itaiw_v1_scaffold_139_t40839-RA__Itaiw_v1_scaffold_6_t05935-RA	0.9315100000000001	1.0	438.0	408.0	0.0	GF_002158	0.0	0.0	5.0	0.4346	Itaiw_v1_scaffold_139_t40839-RA	Itaiw_v1_scaffold_6_t05935-RA	0.0	1.0
Itaiw_v1_contig_41_t43551-RA__Itaiw_v1_scaffold_101_t38017-RA	0.7971600000000001	0.9847299999999999	1479.0	1179.0	0.02204	GF_002477	0.0126	0.0253	4.0	0.4988	Itaiw_v1_contig_41_t43551-RA	Itaiw_v1_scaffold_101_t38017-RA	1.0	1.0
Itaiw_v1_scaffold_15_t11944-RA__Itaiw_v1_scaffold_45_t26674-RA	0.8910899999999999	0.99074	1212.0	1080.0	0.014190000000000001	GF_001187	0.0109	0.0042	8.0	2.5911	Itaiw_v1_scaffold_15_t11944-RA	Itaiw_v1_scaffold_45_t26674-RA	0.0	1.0
Itaiw_v1_scaffold_13_t11239-RA__Itaiw_v1_scaffold_54_t29854-RA	1.0	0.98721	1095.0	1095.0	0.0196	GF_004325	0.0079	0.0369	2.0	0.2148	Itaiw_v1_scaffold_13_t11239-RA	Itaiw_v1_scaffold_54_t29854-RA	1.0	1.0
Itaiw_v1_scaffold_104_t38405-RA__Itaiw_v1_scaffold_15_t11990-RA	0.69712	0.9517200000000001	1248.0	870.0	0.0557	GF_003105	0.0325	0.127	3.0	0.256	Itaiw_v1_scaffold_104_t38405-RA	Itaiw_v1_scaffold_15_t11990-RA	1.0	1.0
Itaiw_v1_contig_59_t43910-RA__Itaiw_v1_scaffold_30_t20344-RA	0.19612000000000002	0.89769	1545.0	303.0	0.12716	GF_002429	0.0782	0.292	4.0	0.2677	Itaiw_v1_contig_59_t43910-RA	Itaiw_v1_scaffold_30_t20344-RA	1.0	1.0
Itaiw_v1_scaffold_118_t39490-RA__Itaiw_v1_scaffold_28_t19511-RA	0.65079	0.94634	945.0	615.0	0.07504	GF_003383	0.0471	0.0992	3.0	0.4743	Itaiw_v1_scaffold_118_t39490-RA	Itaiw_v1_scaffold_28_t19511-RA	1.0	1.0
Itaiw_v1_contig_28_t43222-RA__Itaiw_v1_scaffold_28_t19356-RA	0.4487	0.5142100000000001	1725.0	774.0	1.62046	GF_000132	0.8270000000000001	1.0773	27.0	0.7676	Itaiw_v1_contig_28_t43222-RA	Itaiw_v1_scaffold_28_t19356-RA	0.16667	0.16667
Itaiw_v1_contig_4_t41414-RA__Itaiw_v1_scaffold_46_t27015-RA	0.13043	0.9111100000000001	1725.0	225.0		GF_000132	0.0945	0.106		0.8915	Itaiw_v1_contig_4_t41414-RA	Itaiw_v1_scaffold_46_t27015-RA
Itaiw_v1_scaffold_64_t32649-RA__Itaiw_v1_scaffold_79_t35366-RA	0.11478	0.39899	1725.0	198.0	3.97546	GF_000132	1.065	61.7651	37.0	0.0172	Itaiw_v1_scaffold_64_t32649-RA	Itaiw_v1_scaffold_79_t35366-RA	0.0	0.035710000000000006
Itaiw_v1_scaffold_79_t35366-RA__Itaiw_v1_scaffold_87_t36315-RA	0.12347999999999999	0.99061	1725.0	213.0	0.01933	GF_000132	0.0065	0.0184	23.0	0.3516	Itaiw_v1_scaffold_79_t35366-RA	Itaiw_v1_scaffold_87_t36315-RA	1.0	1.0
Itaiw_v1_scaffold_59_t31326-RA__Itaiw_v1_scaffold_70_t33820-RA	0.5111899999999999	0.9294399999999999	804.0	411.0	0.157	GF_003047	0.0588	0.1248	4.0	0.4709	Itaiw_v1_scaffold_59_t31326-RA	Itaiw_v1_scaffold_70_t33820-RA	0.5	0.5
Itaiw_v1_contig_29_t43242-RA__Itaiw_v1_scaffold_46_t26972-RA	0.29459	0.9765799999999999	1884.0	555.0	0.036239999999999994	GF_000091	0.0145	0.0592	32.0	0.245	Itaiw_v1_contig_29_t43242-RA	Itaiw_v1_scaffold_46_t26972-RA	1.0	1.0
Itaiw_v1_contig_75_t44194-RA__Itaiw_v1_scaffold_36_t23305-RA	0.21497	0.97531	1884.0	405.0		GF_000091	0.032	0.0003		99.0	Itaiw_v1_contig_75_t44194-RA	Itaiw_v1_scaffold_36_t23305-RA	0.0
Itaiw_v1_scaffold_13_t10881-RA__Itaiw_v1_scaffold_34_t22691-RA	0.45541000000000004	0.9487200000000001	1884.0	858.0		GF_000091	0.0494	0.071		0.6969	Itaiw_v1_scaffold_13_t10881-RA	Itaiw_v1_scaffold_34_t22691-RA
Itaiw_v1_scaffold_13_t10881-RA__Itaiw_v1_scaffold_34_t22691-RA	0.45541000000000004	0.9487200000000001	1884.0	858.0		GF_000091	0.0494	0.071		0.6969	Itaiw_v1_scaffold_13_t10881-RA	Itaiw_v1_scaffold_34_t22691-RA
Itaiw_v1_scaffold_27_t18723-RA__Itaiw_v1_scaffold_39_t24671-RA	0.1449	0.68132	1884.0	273.0		GF_000091	0.1537	3.5401		0.0434	Itaiw_v1_scaffold_27_t18723-RA	Itaiw_v1_scaffold_39_t24671-RA
Itaiw_v1_scaffold_3_t03873-RA__Itaiw_v1_scaffold_9_t08309-RA	0.38694	0.9643299999999999	1884.0	729.0	0.0793	GF_000091	0.0343	0.0482	33.0	0.7127	Itaiw_v1_scaffold_3_t03873-RA	Itaiw_v1_scaffold_9_t08309-RA	1.0	1.0
Itaiw_v1_scaffold_13_t11022-RA__Itaiw_v1_scaffold_65_t32906-RA	1.0	0.99298	570.0	570.0	0.0	GF_004112	0.0	0.0294	3.0	0.001	Itaiw_v1_scaffold_13_t11022-RA	Itaiw_v1_scaffold_65_t32906-RA	1.0	1.0
Itaiw_v1_scaffold_15_t11914-RA__Itaiw_v1_scaffold_45_t26725-RA	1.0	0.9966	294.0	294.0	0.0	GF_006036	0.0	0.0107	2.0	0.001	Itaiw_v1_scaffold_15_t11914-RA	Itaiw_v1_scaffold_45_t26725-RA	0.0	1.0
Itaiw_v1_contig_54_t43837-RA__Itaiw_v1_scaffold_47_t27579-RA	0.86559	0.9958600000000001	558.0	483.0	0.00054	GF_005499	0.0	0.0117	2.0	0.001	Itaiw_v1_contig_54_t43837-RA	Itaiw_v1_scaffold_47_t27579-RA	1.0	1.0
Itaiw_v1_scaffold_23_t16419-RA__Itaiw_v1_scaffold_85_t36087-RA	0.75263	0.95105	1140.0	858.0	0.06867999999999999	GF_002845	0.0426	0.0889	5.0	0.4786	Itaiw_v1_scaffold_23_t16419-RA	Itaiw_v1_scaffold_85_t36087-RA	1.0	1.0
Itaiw_v1_contig_68_t44059-RA__Itaiw_v1_scaffold_78_t35092-RA	0.39723	0.99259	2379.0	945.0	0.0	GF_001538	0.0	0.0393	6.0	0.001	Itaiw_v1_contig_68_t44059-RA	Itaiw_v1_scaffold_78_t35092-RA	1.0	1.0
Itaiw_v1_scaffold_42_t25829-RA__Itaiw_v1_scaffold_78_t35092-RA	0.25599	0.57635	2379.0	609.0	0.87285	GF_001538	0.4068	15.3164	9.0	0.0266	Itaiw_v1_scaffold_42_t25829-RA	Itaiw_v1_scaffold_78_t35092-RA	0.0	0.16667
Itaiw_v1_contig_53_t43826-RA__Itaiw_v1_scaffold_22_t15886-RA	0.7552	0.9915299999999999	1875.0	1416.0	0.010740000000000001	GF_001211	0.0048	0.0199	8.0	0.2417	Itaiw_v1_contig_53_t43826-RA	Itaiw_v1_scaffold_22_t15886-RA	0.5	0.5
Itaiw_v1_scaffold_80_t35450-RA__Itaiw_v1_scaffold_92_t36969-RA	0.21014000000000002	0.48658999999999997	1242.0	261.0	1.97252	GF_001047	0.5631	71.9118	14.0	0.0078	Itaiw_v1_scaffold_80_t35450-RA	Itaiw_v1_scaffold_92_t36969-RA	0.0	0.0625
Itaiw_v1_contig_372_t46706-RA__Itaiw_v1_scaffold_16_t12737-RA	0.8378399999999999	0.9946200000000001	222.0	186.0		GF_002056	0.0	0.0274		0.001	Itaiw_v1_contig_372_t46706-RA	Itaiw_v1_scaffold_16_t12737-RA	0.0
Itaiw_v1_scaffold_23_t16457-RA__Itaiw_v1_scaffold_85_t36044-RA	0.5432100000000001	0.9974700000000001	1458.0	792.0	0.00703	GF_002554	0.0034	0.0	5.0	99.0	Itaiw_v1_scaffold_23_t16457-RA	Itaiw_v1_scaffold_85_t36044-RA	0.0	1.0
Itaiw_v1_scaffold_4_t04696-RA__Itaiw_v1_scaffold_77_t35027-RA	0.6149100000000001	0.9570700000000001	1932.0	1188.0	0.04326	GF_002701	0.0411	0.0628	4.0	0.6538	Itaiw_v1_scaffold_4_t04696-RA	Itaiw_v1_scaffold_77_t35027-RA	1.0	1.0
Itaiw_v1_scaffold_63_t32384-RA__Itaiw_v1_scaffold_7_t07074-RA	0.056060000000000006	0.5020600000000001	4335.0	243.0	0.91085	GF_003030	0.6429	7.952000000000001	4.0	0.0808	Itaiw_v1_scaffold_63_t32384-RA	Itaiw_v1_scaffold_7_t07074-RA	0.0	0.5
Itaiw_v1_scaffold_43_t25968-RA__Itaiw_v1_scaffold_6_t06409-RA	0.711	0.9592	1827.0	1299.0	0.06446	GF_004277	0.039	0.0571	2.0	0.6829999999999999	Itaiw_v1_scaffold_43_t25968-RA	Itaiw_v1_scaffold_6_t06409-RA	1.0	1.0
Itaiw_v1_scaffold_103_t38264-RA__Itaiw_v1_scaffold_12_t10020-RA	0.89885	0.9181600000000001	1305.0	1173.0	0.1164	GF_003541	0.0793	0.1191	3.0	0.6664	Itaiw_v1_scaffold_103_t38264-RA	Itaiw_v1_scaffold_12_t10020-RA	1.0	1.0
Itaiw_v1_scaffold_166_t42148-RA__Itaiw_v1_scaffold_36_t23417-RA	0.6796300000000001	0.9736600000000001	1620.0	1101.0	0.04255	GF_002880	0.0228	0.0391	4.0	0.584	Itaiw_v1_scaffold_166_t42148-RA	Itaiw_v1_scaffold_36_t23417-RA	1.0	1.0
Itaiw_v1_scaffold_57_t30717-RA__Itaiw_v1_scaffold_61_t31789-RA	0.51168	0.91701	1413.0	723.0	0.11535	GF_000350	0.0805	0.1177	15.0	0.6839	Itaiw_v1_scaffold_57_t30717-RA	Itaiw_v1_scaffold_61_t31789-RA	0.33333	0.33333
Itaiw_v1_scaffold_33_t22053-RA__Itaiw_v1_scaffold_44_t26320-RA	0.99925	0.99045	3984.0	3981.0	0.01515	GF_002650	0.0071	0.0168	5.0	0.4185	Itaiw_v1_scaffold_33_t22053-RA	Itaiw_v1_scaffold_44_t26320-RA	0.5	0.5
Itaiw_v1_contig_139_t45079-RA__Itaiw_v1_scaffold_80_t35523-RA	0.59006	0.98814	2715.0	1602.0	0.02105	GF_001701	0.0103	0.0182	6.0	0.5643	Itaiw_v1_contig_139_t45079-RA	Itaiw_v1_scaffold_80_t35523-RA	1.0	1.0
Itaiw_v1_scaffold_107_t38631-RA__Itaiw_v1_scaffold_4_t04857-RA	0.8274100000000001	0.78937	591.0	489.0	0.34088	GF_005784	0.2178	0.3909	2.0	0.5572	Itaiw_v1_scaffold_107_t38631-RA	Itaiw_v1_scaffold_4_t04857-RA	1.0	1.0
Itaiw_v1_scaffold_18_t13995-RA__Itaiw_v1_scaffold_29_t19969-RA	0.78788	0.9765	594.0	468.0	0.02603	GF_001858	0.0126	0.0539	6.0	0.2341	Itaiw_v1_scaffold_18_t13995-RA	Itaiw_v1_scaffold_29_t19969-RA	1.0	1.0
Itaiw_v1_scaffold_69_t33604-RA__Itaiw_v1_scaffold_97_t37556-RA	1.0	0.99866	744.0	744.0	0.0	GF_004734	0.0	0.004	2.0	0.001	Itaiw_v1_scaffold_69_t33604-RA	Itaiw_v1_scaffold_97_t37556-RA	0.0	1.0
Itaiw_v1_contig_11_t42499-RA__Itaiw_v1_scaffold_52_t29416-RA	0.92955	0.9936799999999999	1533.0	1425.0	0.0123	GF_004048	0.0058	0.008	3.0	0.7335	Itaiw_v1_contig_11_t42499-RA	Itaiw_v1_scaffold_52_t29416-RA	1.0	1.0
Itaiw_v1_scaffold_59_t31229-RA__Itaiw_v1_scaffold_70_t33766-RA	0.85496	0.9895799999999999	1572.0	1344.0	0.013919999999999998	GF_002591	0.0073	0.0195	5.0	0.3764	Itaiw_v1_scaffold_59_t31229-RA	Itaiw_v1_scaffold_70_t33766-RA	0.5	0.5
Itaiw_v1_contig_42_t43577-RA__Itaiw_v1_scaffold_50_t28476-RA	0.5878	0.79874	3246.0	1908.0	0.37213	GF_000195	0.2265	0.2865	18.0	0.7906	Itaiw_v1_contig_42_t43577-RA	Itaiw_v1_scaffold_50_t28476-RA	1.0	1.0
Itaiw_v1_contig_205_t45693-RA__Itaiw_v1_scaffold_19_t14139-RA	0.89456	0.93616	1821.0	1629.0	0.09872	GF_000328	0.0612	0.091	18.0	0.6729	Itaiw_v1_contig_205_t45693-RA	Itaiw_v1_scaffold_19_t14139-RA	1.0	1.0
Itaiw_v1_scaffold_15_t11842-RA__Itaiw_v1_scaffold_67_t33162-RA	0.23229	0.95745	1821.0	423.0	0.08361	GF_000328	0.0377	0.0662	15.0	0.5684	Itaiw_v1_scaffold_15_t11842-RA	Itaiw_v1_scaffold_67_t33162-RA	0.25	0.25
Itaiw_v1_scaffold_69_t33572-RA__Itaiw_v1_scaffold_97_t37493-RA	0.99746	0.9881	2358.0	2352.0	0.023219999999999998	GF_000447	0.0113	0.0147	16.0	0.773	Itaiw_v1_scaffold_69_t33572-RA	Itaiw_v1_scaffold_97_t37493-RA	1.0	1.0
Itaiw_v1_scaffold_119_t39539-RA__Itaiw_v1_scaffold_9_t08329-RA	0.35849000000000003	0.8614	1590.0	570.0	0.24752	GF_002104	0.1305	0.2488	7.0	0.5248	Itaiw_v1_scaffold_119_t39539-RA	Itaiw_v1_scaffold_9_t08329-RA	0.5	0.5
Itaiw_v1_scaffold_25_t17629-RA__Itaiw_v1_scaffold_49_t28450-RA	0.69677	0.9915700000000001	8172.0	5694.0	0.01227	GF_003437	0.0055	0.018000000000000002	3.0	0.3053	Itaiw_v1_scaffold_25_t17629-RA	Itaiw_v1_scaffold_49_t28450-RA	1.0	1.0
Itaiw_v1_scaffold_139_t40840-RA__Itaiw_v1_scaffold_6_t05936-RA	1.0	1.0	618.0	618.0	0.0	GF_005307	0.0	0.0	2.0	0.4539	Itaiw_v1_scaffold_139_t40840-RA	Itaiw_v1_scaffold_6_t05936-RA	0.0	1.0
Itaiw_v1_contig_248_t45998-RA__Itaiw_v1_scaffold_72_t34173-RA	0.77825	0.91605	2097.0	1632.0	0.13399	GF_000615	0.0865	0.1007	11.0	0.8590000000000001	Itaiw_v1_contig_248_t45998-RA	Itaiw_v1_scaffold_72_t34173-RA	0.5	0.5
Itaiw_v1_scaffold_50_t28762-RA__Itaiw_v1_scaffold_98_t37684-RA	0.8397700000000001	0.9914799999999999	2097.0	1761.0	0.012459999999999999	GF_000615	0.0058	0.0157	13.0	0.3676	Itaiw_v1_scaffold_50_t28762-RA	Itaiw_v1_scaffold_98_t37684-RA	1.0	1.0
Itaiw_v1_contig_129_t44956-RA__Itaiw_v1_scaffold_27_t18770-RA	0.23590999999999998	0.9882	1437.0	339.0	0.01806	GF_001490	0.0078	0.0273	5.0	0.2843	Itaiw_v1_contig_129_t44956-RA	Itaiw_v1_scaffold_27_t18770-RA	1.0	1.0
Itaiw_v1_scaffold_35_t23006-RA__Itaiw_v1_scaffold_55_t30133-RA	0.29385	0.75	2001.0	588.0	0.38856	GF_000740	0.2753	0.4657	11.0	0.5913	Itaiw_v1_scaffold_35_t23006-RA	Itaiw_v1_scaffold_55_t30133-RA	0.33333	0.33333
Itaiw_v1_scaffold_55_t30133-RA__Itaiw_v1_scaffold_7_t06581-RA	0.51874	0.98844	2001.0	1038.0	0.00902	GF_000740	0.004	0.0334	10.0	0.1213	Itaiw_v1_scaffold_55_t30133-RA	Itaiw_v1_scaffold_7_t06581-RA	0.5	0.5
Itaiw_v1_contig_261_t46104-RA__Itaiw_v1_scaffold_25_t17691-RA	0.6276	0.9899600000000001	1587.0	996.0	0.00875	GF_002393	0.0041	0.0292	5.0	0.1392	Itaiw_v1_contig_261_t46104-RA	Itaiw_v1_scaffold_25_t17691-RA	1.0	1.0
Itaiw_v1_scaffold_13_t11027-RA__Itaiw_v1_scaffold_65_t32910-RA	0.9233399999999999	0.99434	1722.0	1590.0	0.007520000000000001	GF_002942	0.0033	0.0138	3.0	0.2395	Itaiw_v1_scaffold_13_t11027-RA	Itaiw_v1_scaffold_65_t32910-RA	1.0	1.0
Itaiw_v1_scaffold_69_t33573-RA__Itaiw_v1_scaffold_97_t37492-RA	0.79415	0.97141	8103.0	6435.0	0.03596	GF_001474	0.0218	0.0526	7.0	0.4144	Itaiw_v1_scaffold_69_t33573-RA	Itaiw_v1_scaffold_97_t37492-RA	1.0	1.0
Itaiw_v1_scaffold_107_t38609-RA__Itaiw_v1_scaffold_68_t33311-RA	0.24025	0.38868	3384.0	813.0	3.1800599999999997	GF_000040	1.0837	63.9318	61.0	0.017	Itaiw_v1_scaffold_107_t38609-RA	Itaiw_v1_scaffold_68_t33311-RA	0.0	0.013890000000000001
Itaiw_v1_scaffold_21_t15522-RA__Itaiw_v1_scaffold_30_t20329-RA	0.06117	0.38647	3384.0	207.0		GF_000040	1.2448	3.3218		0.3747	Itaiw_v1_scaffold_21_t15522-RA	Itaiw_v1_scaffold_30_t20329-RA
Itaiw_v1_scaffold_44_t26637-RA__Itaiw_v1_scaffold_86_t36244-RA	0.13864	0.51235	2337.0	324.0		GF_000135	0.6177	4.3902		0.1407	Itaiw_v1_scaffold_44_t26637-RA	Itaiw_v1_scaffold_86_t36244-RA
Itaiw_v1_scaffold_49_t28190-RA__Itaiw_v1_scaffold_86_t36244-RA	0.39409	0.58849	2337.0	921.0	0.90066	GF_000135	0.4038	3.2043	35.0	0.126	Itaiw_v1_scaffold_49_t28190-RA	Itaiw_v1_scaffold_86_t36244-RA	0.02	0.01299
Itaiw_v1_scaffold_36_t23534-RA__Itaiw_v1_scaffold_52_t29160-RA	0.43418	0.43246	2370.0	1029.0	2.32992	GF_000372	0.8649	66.1264	22.0	0.0131	Itaiw_v1_scaffold_36_t23534-RA	Itaiw_v1_scaffold_52_t29160-RA	0.0	0.03704
Itaiw_v1_scaffold_59_t31323-RA__Itaiw_v1_scaffold_70_t33821-RA	0.08861000000000001	0.9	2370.0	210.0	0.07892	GF_000372	0.0986	0.1497	15.0	0.6591	Itaiw_v1_scaffold_59_t31323-RA	Itaiw_v1_scaffold_70_t33821-RA	1.0	1.0
Itaiw_v1_contig_280_t46227-RA__Itaiw_v1_scaffold_73_t34541-RA	0.99156	0.9929100000000001	711.0	705.0	0.01214	GF_004026	0.0061	0.0101	3.0	0.5971	Itaiw_v1_contig_280_t46227-RA	Itaiw_v1_scaffold_73_t34541-RA	1.0	1.0
Itaiw_v1_scaffold_33_t22155-RA__Itaiw_v1_scaffold_44_t26382-RA	0.9085	0.99041	1377.0	1251.0	0.00941	GF_001405	0.0045	0.0235	8.0	0.192	Itaiw_v1_scaffold_33_t22155-RA	Itaiw_v1_scaffold_44_t26382-RA	1.0	1.0
Itaiw_v1_contig_202_t45664-RA__Itaiw_v1_scaffold_170_t42287-RA	0.77762	0.99751	2064.0	1605.0	0.00202	GF_001176	0.0009	0.0074	7.0	0.1163	Itaiw_v1_contig_202_t45664-RA	Itaiw_v1_scaffold_170_t42287-RA	1.0	1.0
Itaiw_v1_scaffold_69_t33596-RA__Itaiw_v1_scaffold_97_t37547-RA	0.81316	0.98921	2280.0	1854.0	0.0143	GF_003995	0.006999999999999999	0.0208	3.0	0.3351	Itaiw_v1_scaffold_69_t33596-RA	Itaiw_v1_scaffold_97_t37547-RA	1.0	1.0
Itaiw_v1_contig_6_t41894-RA__Itaiw_v1_scaffold_16_t12669-RA	0.9963	0.98761	810.0	807.0	0.01496	GF_004877	0.0063	0.0372	2.0	0.1698	Itaiw_v1_contig_6_t41894-RA	Itaiw_v1_scaffold_16_t12669-RA	1.0	1.0
Itaiw_v1_contig_64_t44000-RA__Itaiw_v1_scaffold_21_t15186-RA	0.64542	0.96709	1836.0	1185.0	0.03561	GF_000683	0.0225	0.0692	10.0	0.3249	Itaiw_v1_contig_64_t44000-RA	Itaiw_v1_scaffold_21_t15186-RA	1.0	1.0
Itaiw_v1_scaffold_43_t26122-RA__Itaiw_v1_scaffold_6_t06299-RA	0.37582	0.9942	1836.0	690.0	0.00109	GF_000683	0.0	0.025	12.0	0.001	Itaiw_v1_scaffold_43_t26122-RA	Itaiw_v1_scaffold_6_t06299-RA	1.0	1.0
Itaiw_v1_scaffold_5_t05472-RA__Itaiw_v1_scaffold_6_t06299-RA	0.35620999999999997	0.48012	1836.0	654.0	1.9746700000000001	GF_000683	0.6971	77.6413	18.0	0.009000000000000001	Itaiw_v1_scaffold_5_t05472-RA	Itaiw_v1_scaffold_6_t06299-RA	0.0	0.047619999999999996
Itaiw_v1_scaffold_16_t12524-RA__Itaiw_v1_scaffold_78_t35159-RA	0.17079	0.6546	3882.0	663.0	0.84615	GF_000565	0.4901	0.7364	14.0	0.6656	Itaiw_v1_scaffold_16_t12524-RA	Itaiw_v1_scaffold_78_t35159-RA	0.5	0.5
Itaiw_v1_scaffold_53_t29438-RA__Itaiw_v1_scaffold_75_t34885-RA	0.52628	0.9613299999999999	3882.0	2043.0	0.05244	GF_000565	0.039	0.0453	12.0	0.8604	Itaiw_v1_scaffold_53_t29438-RA	Itaiw_v1_scaffold_75_t34885-RA	0.5	0.5
Itaiw_v1_scaffold_63_t32355-RA__Itaiw_v1_scaffold_7_t07088-RA	0.9385700000000001	0.99825	1221.0	1146.0	0.00543	GF_001974	0.0024	0.0	5.0	99.0	Itaiw_v1_scaffold_63_t32355-RA	Itaiw_v1_scaffold_7_t07088-RA	0.0	1.0
Itaiw_v1_scaffold_42_t25638-RA__Itaiw_v1_scaffold_66_t33074-RA	0.91371	0.63951	1773.0	1620.0	0.50173	GF_003854	0.2259	56.7431	3.0	0.004	Itaiw_v1_scaffold_42_t25638-RA	Itaiw_v1_scaffold_66_t33074-RA	0.0	1.0
Itaiw_v1_scaffold_59_t31338-RA__Itaiw_v1_scaffold_70_t33813-RA	0.9182600000000001	0.9653799999999999	1101.0	1011.0	0.0558	GF_002311	0.0366	0.0344	5.0	1.0647	Itaiw_v1_scaffold_59_t31338-RA	Itaiw_v1_scaffold_70_t33813-RA	0.5	0.5
Itaiw_v1_scaffold_13_t10774-RA__Itaiw_v1_scaffold_58_t30847-RA	1.0	0.99615	1038.0	1038.0	0.01204	GF_005523	0.0056	0.0001	2.0	99.0	Itaiw_v1_scaffold_13_t10774-RA	Itaiw_v1_scaffold_58_t30847-RA	0.0	1.0
Itaiw_v1_contig_121_t44865-RA__Itaiw_v1_scaffold_25_t17749-RA	0.69072	0.92537	582.0	402.0	0.12528	GF_005509	0.0931	0.0414	2.0	2.25	Itaiw_v1_contig_121_t44865-RA	Itaiw_v1_scaffold_25_t17749-RA	1.0	1.0
Itaiw_v1_contig_17_t42802-RA__Itaiw_v1_scaffold_9_t08304-RA	0.22615	0.8554700000000001	3396.0	768.0	0.21453000000000003	GF_000291	0.1521	0.1983	19.0	0.7669	Itaiw_v1_contig_17_t42802-RA	Itaiw_v1_scaffold_9_t08304-RA	1.0	1.0
Itaiw_v1_scaffold_1_t00215-RA__Itaiw_v1_scaffold_1_t00927-RA	0.07067000000000001	0.425	3396.0	240.0	2.59682	GF_000291	0.8891	72.0746	24.0	0.0123	Itaiw_v1_scaffold_1_t00215-RA	Itaiw_v1_scaffold_1_t00927-RA	0.0	0.023809999999999998
Itaiw_v1_scaffold_21_t15395-RA__Itaiw_v1_scaffold_35_t23177-RA	0.67609	0.46261	1167.0	789.0	2.3672400000000002	GF_001524	1.2086	9.066	8.0	0.1333	Itaiw_v1_scaffold_21_t15395-RA	Itaiw_v1_scaffold_35_t23177-RA	0.0	0.25
Itaiw_v1_contig_66_t44031-RA__Itaiw_v1_scaffold_43_t25924-RA	0.31849	0.9401700000000001	4041.0	1287.0	0.07393	GF_000600	0.0467	0.1356	10.0	0.3445	Itaiw_v1_contig_66_t44031-RA	Itaiw_v1_scaffold_43_t25924-RA	1.0	1.0
Itaiw_v1_scaffold_114_t39279-RA__Itaiw_v1_scaffold_32_t21708-RA	0.35857	0.9889600000000001	4041.0	1449.0	0.02114	GF_000600	0.0116	0.0102	14.0	1.1363	Itaiw_v1_scaffold_114_t39279-RA	Itaiw_v1_scaffold_32_t21708-RA	1.0	1.0
Itaiw_v1_scaffold_18_t13837-RA__Itaiw_v1_scaffold_29_t20078-RA	0.77622	0.9939899999999999	429.0	333.0	0.0	GF_002049	0.0	0.0338	5.0	0.001	Itaiw_v1_scaffold_18_t13837-RA	Itaiw_v1_scaffold_29_t20078-RA	1.0	1.0
Itaiw_v1_scaffold_12_t10433-RA__Itaiw_v1_scaffold_141_t40926-RA	0.33442	0.73139	924.0	309.0	0.47722	GF_004067	0.3022	0.5992	4.0	0.5044	Itaiw_v1_scaffold_12_t10433-RA	Itaiw_v1_scaffold_141_t40926-RA	0.5	0.5
Itaiw_v1_scaffold_18_t13906-RA__Itaiw_v1_scaffold_29_t20016-RA	1.0	0.98856	1224.0	1224.0	0.00521	GF_004064	0.0024	0.0351	3.0	0.0669	Itaiw_v1_scaffold_18_t13906-RA	Itaiw_v1_scaffold_29_t20016-RA	1.0	1.0
Itaiw_v1_contig_98_t44585-RA__Itaiw_v1_scaffold_27_t19139-RA	0.85393	0.99311	1869.0	1596.0	0.00242	GF_001381	0.0009	0.02	7.0	0.0457	Itaiw_v1_contig_98_t44585-RA	Itaiw_v1_scaffold_27_t19139-RA	1.0	1.0
Itaiw_v1_scaffold_13_t11206-RA__Itaiw_v1_scaffold_54_t29983-RA	0.24939	0.9605899999999999	2442.0	609.0	0.05876	GF_000470	0.0374	0.0516	19.0	0.7254	Itaiw_v1_scaffold_13_t11206-RA	Itaiw_v1_scaffold_54_t29983-RA	0.33333	0.25
Itaiw_v1_scaffold_44_t26607-RA__Itaiw_v1_scaffold_74_t34655-RA	1.0	0.98006	351.0	351.0	0.02512	GF_005520	0.0119	0.0448	2.0	0.2652	Itaiw_v1_scaffold_44_t26607-RA	Itaiw_v1_scaffold_74_t34655-RA	1.0	1.0
Itaiw_v1_scaffold_45_t26814-RA__Itaiw_v1_scaffold_45_t26840-RA	0.7058800000000001	1.0	1071.0	756.0	0.0	GF_002334	0.0	0.0	4.0	0.5002	Itaiw_v1_scaffold_45_t26814-RA	Itaiw_v1_scaffold_45_t26840-RA	0.0	1.0
Itaiw_v1_contig_29_t43251-RA__Itaiw_v1_scaffold_46_t26985-RA	1.0	0.99784	1389.0	1389.0	0.00642	GF_004816	0.0028	0.0	2.0	99.0	Itaiw_v1_contig_29_t43251-RA	Itaiw_v1_scaffold_46_t26985-RA	0.0	1.0
Itaiw_v1_scaffold_16_t12508-RA__Itaiw_v1_scaffold_78_t35143-RA	0.98456	0.98431	777.0	765.0	0.016040000000000002	GF_001592	0.0076	0.0355	6.0	0.215	Itaiw_v1_scaffold_16_t12508-RA	Itaiw_v1_scaffold_78_t35143-RA	1.0	1.0
Itaiw_v1_contig_41_t43554-RA__Itaiw_v1_scaffold_101_t38013-RA	0.44597	0.99559	1527.0	681.0	0.0	GF_000071	0.0	0.0131	38.0	0.001	Itaiw_v1_contig_41_t43554-RA	Itaiw_v1_scaffold_101_t38013-RA	1.0	1.0
Itaiw_v1_scaffold_105_t38454-RA__Itaiw_v1_scaffold_8_t07686-RA	1.0	0.99465	561.0	561.0	0.0	GF_005750	0.0	0.0187	2.0	0.001	Itaiw_v1_scaffold_105_t38454-RA	Itaiw_v1_scaffold_8_t07686-RA	1.0	1.0
Itaiw_v1_scaffold_13_t11187-RA__Itaiw_v1_scaffold_54_t29996-RA	1.0	0.99074	648.0	648.0	0.00942	GF_005647	0.0045	0.021	2.0	0.2151	Itaiw_v1_scaffold_13_t11187-RA	Itaiw_v1_scaffold_54_t29996-RA	1.0	1.0
Itaiw_v1_scaffold_103_t38292-RA__Itaiw_v1_scaffold_12_t10040-RA	0.11243	0.9532200000000001	1521.0	171.0		GF_000371	0.033	0.128		0.258	Itaiw_v1_scaffold_103_t38292-RA	Itaiw_v1_scaffold_12_t10040-RA
Itaiw_v1_scaffold_23_t16463-RA__Itaiw_v1_scaffold_85_t36039-RA	0.93886	0.9993	1521.0	1428.0	0.0	GF_000371	0.0	0.0021	15.0	0.001	Itaiw_v1_scaffold_23_t16463-RA	Itaiw_v1_scaffold_85_t36039-RA	0.0	1.0
Itaiw_v1_scaffold_111_t38979-RA__Itaiw_v1_scaffold_35_t23183-RA	0.93927	0.62644	1482.0	1392.0	0.62344	GF_003973	0.3208	7.6399	4.0	0.042	Itaiw_v1_scaffold_111_t38979-RA	Itaiw_v1_scaffold_35_t23183-RA	0.0	0.5
Itaiw_v1_scaffold_13_t11060-RA__Itaiw_v1_scaffold_28_t19641-RA	0.58	0.98621	750.0	435.0	0.03497	GF_002953	0.0161	0.0091	4.0	1.768	Itaiw_v1_scaffold_13_t11060-RA	Itaiw_v1_scaffold_28_t19641-RA	0.5	0.5
Itaiw_v1_scaffold_28_t19641-RA__Itaiw_v1_scaffold_58_t30983-RA	0.988	0.99055	750.0	741.0	0.02169	GF_002953	0.0097	0.0098	3.0	0.9943	Itaiw_v1_scaffold_28_t19641-RA	Itaiw_v1_scaffold_58_t30983-RA	1.0	1.0
Itaiw_v1_scaffold_142_t41016-RA__Itaiw_v1_scaffold_6_t06156-RA	1.0	0.98574	561.0	561.0	0.00599	GF_003941	0.0022	0.0704	4.0	0.0316	Itaiw_v1_scaffold_142_t41016-RA	Itaiw_v1_scaffold_6_t06156-RA	0.5	0.5
Itaiw_v1_scaffold_139_t40836-RA__Itaiw_v1_scaffold_6_t05930-RA	0.65874	0.87039	3912.0	2577.0	0.20199	GF_001918	0.1336	0.1922	5.0	0.6953	Itaiw_v1_scaffold_139_t40836-RA	Itaiw_v1_scaffold_6_t05930-RA	1.0	1.0
Itaiw_v1_scaffold_55_t30073-RA__Itaiw_v1_scaffold_7_t06637-RA	0.81442	0.9723799999999999	3912.0	3186.0	0.0412	GF_001918	0.0259	0.038	6.0	0.6815	Itaiw_v1_scaffold_55_t30073-RA	Itaiw_v1_scaffold_7_t06637-RA	1.0	1.0
Itaiw_v1_contig_6_t41897-RA__Itaiw_v1_scaffold_16_t12680-RA	1.0	0.9842799999999999	318.0	318.0	0.0093	GF_005437	0.0048	0.0351	2.0	0.1368	Itaiw_v1_contig_6_t41897-RA	Itaiw_v1_scaffold_16_t12680-RA	1.0	1.0
Itaiw_v1_scaffold_31_t21238-RA__Itaiw_v1_scaffold_66_t32926-RA	0.36876	0.98824	1383.0	510.0	0.04482	GF_001012	0.0113	0.013999999999999999	10.0	0.8043	Itaiw_v1_scaffold_31_t21238-RA	Itaiw_v1_scaffold_66_t32926-RA	0.5	0.5
Itaiw_v1_contig_314_t46405-RA__Itaiw_v1_scaffold_35_t22964-RA	0.11175	0.95442	3141.0	351.0	0.18197	GF_000068	0.0281	0.1043	49.0	0.2696	Itaiw_v1_contig_314_t46405-RA	Itaiw_v1_scaffold_35_t22964-RA	0.035710000000000006	0.035710000000000006
Itaiw_v1_scaffold_142_t41014-RA__Itaiw_v1_scaffold_6_t06161-RA	0.7750600000000001	0.96951	3681.0	2853.0	0.03866	GF_001815	0.0246	0.0579	6.0	0.4249	Itaiw_v1_scaffold_142_t41014-RA	Itaiw_v1_scaffold_6_t06161-RA	0.5	0.5
Itaiw_v1_contig_22_t42952-RA__Itaiw_v1_contig_26_t43082-RA	0.90909	0.98167	660.0	600.0	0.03057	GF_003654	0.0152	0.0326	4.0	0.4659	Itaiw_v1_contig_22_t42952-RA	Itaiw_v1_contig_26_t43082-RA	0.5	0.5
Itaiw_v1_scaffold_15_t11967-RA__Itaiw_v1_scaffold_45_t26660-RA	0.76667	0.96739	1080.0	828.0	0.038	GF_005781	0.0242	0.0678	2.0	0.3563	Itaiw_v1_scaffold_15_t11967-RA	Itaiw_v1_scaffold_45_t26660-RA	1.0	1.0
Itaiw_v1_scaffold_100_t37800-RA__Itaiw_v1_scaffold_19_t14299-RA	0.75258	0.94521	582.0	438.0	0.08961000000000001	GF_003281	0.0559	0.0651	3.0	0.8587	Itaiw_v1_scaffold_100_t37800-RA	Itaiw_v1_scaffold_19_t14299-RA	1.0	1.0
Itaiw_v1_scaffold_1_t00031-RA__Itaiw_v1_scaffold_26_t18111-RA	0.40156	0.89644	1539.0	618.0	0.19833	GF_002034	0.09699999999999999	0.1686	6.0	0.5755	Itaiw_v1_scaffold_1_t00031-RA	Itaiw_v1_scaffold_26_t18111-RA	1.0	1.0
Itaiw_v1_scaffold_126_t40057-RA__Itaiw_v1_scaffold_30_t20380-RA	0.74551	0.9424399999999999	1002.0	747.0	0.12674000000000002	GF_003263	0.0606	0.0636	4.0	0.9525	Itaiw_v1_scaffold_126_t40057-RA	Itaiw_v1_scaffold_30_t20380-RA	0.5	0.5
Itaiw_v1_contig_139_t45072-RA__Itaiw_v1_scaffold_80_t35532-RA	0.8036399999999999	0.9706100000000001	1482.0	1191.0	0.05797000000000001	GF_002762	0.0269	0.043	5.0	0.6254	Itaiw_v1_contig_139_t45072-RA	Itaiw_v1_scaffold_80_t35532-RA	0.5	0.5
Itaiw_v1_contig_139_t45072-RA__Itaiw_v1_scaffold_81_t35634-RA	0.86235	0.9241	1482.0	1278.0	0.11355	GF_002762	0.0662	0.1353	5.0	0.4895	Itaiw_v1_contig_139_t45072-RA	Itaiw_v1_scaffold_81_t35634-RA	0.5	0.5
Itaiw_v1_contig_139_t45072-RA__Itaiw_v1_scaffold_81_t35634-RA	0.86235	0.9241	1482.0	1278.0	0.11355	GF_002762	0.0662	0.1353	5.0	0.4895	Itaiw_v1_contig_139_t45072-RA	Itaiw_v1_scaffold_81_t35634-RA	0.5	0.5
Itaiw_v1_scaffold_80_t35532-RA__Itaiw_v1_scaffold_81_t35634-RA	0.81174	0.9517899999999999	1482.0	1203.0	0.10397999999999999	GF_002762	0.0404	0.0858	4.0	0.4707	Itaiw_v1_scaffold_80_t35532-RA	Itaiw_v1_scaffold_81_t35634-RA	1.0	1.0
Itaiw_v1_scaffold_80_t35532-RA__Itaiw_v1_scaffold_81_t35634-RA	0.81174	0.9517899999999999	1482.0	1203.0	0.10397999999999999	GF_002762	0.0404	0.0858	4.0	0.4707	Itaiw_v1_scaffold_80_t35532-RA	Itaiw_v1_scaffold_81_t35634-RA	1.0	1.0
Itaiw_v1_contig_31_t43275-RA__Itaiw_v1_scaffold_73_t34502-RA	0.1385	0.2874	5502.0	762.0	5.47412	GF_000096	2.3171	64.9016	42.0	0.0357	Itaiw_v1_contig_31_t43275-RA	Itaiw_v1_scaffold_73_t34502-RA	0.0	0.01042
Itaiw_v1_scaffold_29_t20265-RA__Itaiw_v1_scaffold_4_t04236-RA	0.0916	0.36905	5502.0	504.0	3.3219199999999995	GF_000096	1.296	40.6279	41.0	0.0319	Itaiw_v1_scaffold_29_t20265-RA	Itaiw_v1_scaffold_4_t04236-RA	0.0	0.01587
Itaiw_v1_scaffold_11_t09456-RA__Itaiw_v1_scaffold_16_t12522-RA	0.72519	0.44911999999999996	786.0	570.0	2.35336	GF_000307	0.8947	6.7988	28.0	0.1316	Itaiw_v1_scaffold_11_t09456-RA	Itaiw_v1_scaffold_16_t12522-RA	0.0	0.01852
Itaiw_v1_scaffold_16_t12522-RA__Itaiw_v1_scaffold_78_t35157-RA	0.8473299999999999	0.9879899999999999	786.0	666.0	0.01256	GF_000307	0.0064	0.0278	21.0	0.2289	Itaiw_v1_scaffold_16_t12522-RA	Itaiw_v1_scaffold_78_t35157-RA	0.5	0.5
Itaiw_v1_scaffold_16_t12522-RA__Itaiw_v1_scaffold_83_t35775-RA	0.72519	0.44561000000000006	786.0	570.0	2.34388	GF_000307	0.8818	10.4778	28.0	0.0842	Itaiw_v1_scaffold_16_t12522-RA	Itaiw_v1_scaffold_83_t35775-RA	0.0	0.01852
Itaiw_v1_scaffold_16_t12522-RA__Itaiw_v1_scaffold_83_t35775-RA	0.72519	0.44561000000000006	786.0	570.0	2.34388	GF_000307	0.8818	10.4778	28.0	0.0842	Itaiw_v1_scaffold_16_t12522-RA	Itaiw_v1_scaffold_83_t35775-RA	0.0	0.01852
Itaiw_v1_scaffold_117_t39419-RA__Itaiw_v1_scaffold_62_t32105-RA	0.9974799999999999	0.9932700000000001	1191.0	1188.0	0.01816	GF_005172	0.0085	0.0029	2.0	2.8931	Itaiw_v1_scaffold_117_t39419-RA	Itaiw_v1_scaffold_62_t32105-RA	0.0	1.0
Itaiw_v1_scaffold_1_t00270-RA__Itaiw_v1_scaffold_38_t23985-RA	0.65568	0.9933	1821.0	1194.0	0.00301	GF_001643	0.0012	0.0214	7.0	0.0556	Itaiw_v1_scaffold_1_t00270-RA	Itaiw_v1_scaffold_38_t23985-RA	1.0	1.0
Itaiw_v1_scaffold_104_t38347-RA__Itaiw_v1_scaffold_15_t12007-RA	0.54106	0.99554	1242.0	672.0	0.00936	GF_002747	0.0061	0.0001	4.0	99.0	Itaiw_v1_scaffold_104_t38347-RA	Itaiw_v1_scaffold_15_t12007-RA	0.0	1.0
Itaiw_v1_scaffold_13_t10793-RA__Itaiw_v1_scaffold_58_t30831-RA	0.7343	0.9298200000000001	1242.0	912.0	0.10422000000000001	GF_002747	0.0615	0.121	5.0	0.5079	Itaiw_v1_scaffold_13_t10793-RA	Itaiw_v1_scaffold_58_t30831-RA	1.0	1.0
Itaiw_v1_scaffold_13_t11173-RA__Itaiw_v1_scaffold_54_t30024-RA	0.9703299999999999	0.9928600000000001	1011.0	981.0	0.0031100000000000004	GF_001872	0.0014	0.0262	6.0	0.0523	Itaiw_v1_scaffold_13_t11173-RA	Itaiw_v1_scaffold_54_t30024-RA	0.5	0.5
Itaiw_v1_scaffold_135_t40502-RA__Itaiw_v1_scaffold_19_t14413-RA	0.18564	0.72506	2214.0	411.0	0.40557	GF_000391	0.3197	0.5701	21.0	0.5607	Itaiw_v1_scaffold_135_t40502-RA	Itaiw_v1_scaffold_19_t14413-RA	0.33333	0.33333
Itaiw_v1_scaffold_44_t26544-RA__Itaiw_v1_scaffold_74_t34700-RA	0.35908	0.78868	2214.0	795.0	0.32145999999999997	GF_000391	0.2342	0.3361	13.0	0.6970000000000001	Itaiw_v1_scaffold_44_t26544-RA	Itaiw_v1_scaffold_74_t34700-RA	1.0	1.0
Itaiw_v1_contig_84_t44345-RA__Itaiw_v1_scaffold_103_t38199-RA	0.33919	0.92133	4272.0	1449.0	0.10055	GF_000993	0.0704	0.1308	10.0	0.5383	Itaiw_v1_contig_84_t44345-RA	Itaiw_v1_scaffold_103_t38199-RA	0.5	0.5
Itaiw_v1_contig_84_t44345-RA__Itaiw_v1_scaffold_103_t38199-RA	0.33919	0.92133	4272.0	1449.0	0.10055	GF_000993	0.0704	0.1308	10.0	0.5383	Itaiw_v1_contig_84_t44345-RA	Itaiw_v1_scaffold_103_t38199-RA	0.5	0.5
Itaiw_v1_contig_84_t44345-RA__Itaiw_v1_scaffold_12_t10001-RA	0.33919	0.92616	4272.0	1449.0	0.09763	GF_000993	0.0689	0.11199999999999999	10.0	0.6156	Itaiw_v1_contig_84_t44345-RA	Itaiw_v1_scaffold_12_t10001-RA	0.5	0.5
Itaiw_v1_scaffold_103_t38199-RA__Itaiw_v1_scaffold_12_t10001-RA	0.35112	0.9940000000000001	4272.0	1500.0	0.004	GF_000993	0.002	0.0175	9.0	0.11199999999999999	Itaiw_v1_scaffold_103_t38199-RA	Itaiw_v1_scaffold_12_t10001-RA	1.0	1.0
Itaiw_v1_scaffold_23_t16475-RA__Itaiw_v1_scaffold_85_t36026-RA	0.8231799999999999	0.9761299999999999	1527.0	1257.0	0.030910000000000003	GF_000581	0.023	0.03	11.0	0.7677	Itaiw_v1_scaffold_23_t16475-RA	Itaiw_v1_scaffold_85_t36026-RA	1.0	1.0
Itaiw_v1_contig_10_t42459-RA__Itaiw_v1_scaffold_82_t35670-RA	0.7983399999999999	0.99554	2529.0	2019.0	0.00359	GF_000157	0.002	0.013000000000000001	19.0	0.1508	Itaiw_v1_contig_10_t42459-RA	Itaiw_v1_scaffold_82_t35670-RA	1.0	1.0
Itaiw_v1_scaffold_114_t39225-RA__Itaiw_v1_scaffold_32_t21737-RA	0.14828	0.84267	2529.0	375.0		GF_000157	0.158	0.2949		0.5358	Itaiw_v1_scaffold_114_t39225-RA	Itaiw_v1_scaffold_32_t21737-RA
Itaiw_v1_scaffold_137_t40767-RA__Itaiw_v1_scaffold_32_t21293-RA	0.36364	1.0	1683.0	612.0	0.00108	GF_000603	0.0	0.0	9.0	0.4959	Itaiw_v1_scaffold_137_t40767-RA	Itaiw_v1_scaffold_32_t21293-RA	0.0	1.0
Itaiw_v1_scaffold_21_t15533-RA__Itaiw_v1_scaffold_33_t22168-RA	0.91469	0.6502600000000001	1266.0	1158.0	0.53617	GF_001495	0.2425	12.0557	9.0	0.0201	Itaiw_v1_scaffold_21_t15533-RA	Itaiw_v1_scaffold_33_t22168-RA	0.0	0.25
Itaiw_v1_scaffold_11_t09793-RA__Itaiw_v1_scaffold_13_t10768-RA	0.94652	0.9736299999999999	561.0	531.0	0.051370000000000006	GF_004027	0.0238	0.0384	4.0	0.6199	Itaiw_v1_scaffold_11_t09793-RA	Itaiw_v1_scaffold_13_t10768-RA	0.5	0.5
Itaiw_v1_scaffold_11_t09793-RA__Itaiw_v1_scaffold_58_t30851-RA	0.94652	0.9736299999999999	561.0	531.0	0.06237	GF_004027	0.0294	0.0226	4.0	1.3025	Itaiw_v1_scaffold_11_t09793-RA	Itaiw_v1_scaffold_58_t30851-RA	0.5	0.5
Itaiw_v1_scaffold_11_t09793-RA__Itaiw_v1_scaffold_58_t30851-RA	0.94652	0.9736299999999999	561.0	531.0	0.06237	GF_004027	0.0294	0.0226	4.0	1.3025	Itaiw_v1_scaffold_11_t09793-RA	Itaiw_v1_scaffold_58_t30851-RA	0.5	0.5
Itaiw_v1_scaffold_13_t10768-RA__Itaiw_v1_scaffold_58_t30851-RA	0.94652	0.9887	561.0	531.0	0.02264	GF_004027	0.0104	0.0152	3.0	0.6856	Itaiw_v1_scaffold_13_t10768-RA	Itaiw_v1_scaffold_58_t30851-RA	1.0	1.0
Itaiw_v1_scaffold_103_t38272-RA__Itaiw_v1_scaffold_12_t10026-RA	0.57791	0.9443299999999999	2580.0	1491.0	0.07672999999999999	GF_004011	0.051	0.08800000000000001	3.0	0.5794	Itaiw_v1_scaffold_103_t38272-RA	Itaiw_v1_scaffold_12_t10026-RA	1.0	1.0
Itaiw_v1_scaffold_4_t04691-RA__Itaiw_v1_scaffold_77_t35030-RA	0.20823000000000003	0.70155	1239.0	258.0	0.78333	GF_000480	0.3743	0.4516	16.0	0.8286	Itaiw_v1_scaffold_4_t04691-RA	Itaiw_v1_scaffold_77_t35030-RA	0.11110999999999999	0.11110999999999999
Itaiw_v1_contig_234_t45908-RA__Itaiw_v1_scaffold_100_t37894-RA	1.0	0.9816	978.0	978.0	0.027719999999999998	GF_006218	0.0133	0.0328	2.0	0.4057	Itaiw_v1_contig_234_t45908-RA	Itaiw_v1_scaffold_100_t37894-RA	1.0	1.0
Itaiw_v1_scaffold_28_t19650-RA__Itaiw_v1_scaffold_33_t22105-RA	0.09043	0.39216	1692.0	153.0	1.14924	GF_001079	1.396	21.974	10.0	0.0635	Itaiw_v1_scaffold_28_t19650-RA	Itaiw_v1_scaffold_33_t22105-RA	0.0	0.11110999999999999
Itaiw_v1_scaffold_13_t11096-RA__Itaiw_v1_scaffold_56_t30337-RA	0.27935	0.38808000000000004	2223.0	621.0		GF_001842	0.9469	59.687		0.0159	Itaiw_v1_scaffold_13_t11096-RA	Itaiw_v1_scaffold_56_t30337-RA	0.0
Itaiw_v1_scaffold_62_t31954-RA__Itaiw_v1_scaffold_72_t34138-RA	0.89612	0.9819700000000001	2166.0	1941.0	0.02469	GF_001185	0.0173	0.0233	8.0	0.7414	Itaiw_v1_scaffold_62_t31954-RA	Itaiw_v1_scaffold_72_t34138-RA	1.0	1.0
Itaiw_v1_scaffold_156_t41782-RA__Itaiw_v1_scaffold_33_t22028-RA	0.9802299999999999	0.9971200000000001	1062.0	1041.0	0.0028899999999999998	GF_002235	0.0013	0.0071	5.0	0.1899	Itaiw_v1_scaffold_156_t41782-RA	Itaiw_v1_scaffold_33_t22028-RA	1.0	0.5
Itaiw_v1_scaffold_135_t40549-RA__Itaiw_v1_scaffold_19_t14353-RA	0.92495	0.99561	1479.0	1368.0	0.00657	GF_001195	0.003	0.0089	9.0	0.3343	Itaiw_v1_scaffold_135_t40549-RA	Itaiw_v1_scaffold_19_t14353-RA	1.0	1.0
Itaiw_v1_contig_139_t45073-RA__Itaiw_v1_scaffold_80_t35529-RA	0.65172	0.97436	1137.0	741.0	0.0406	GF_002609	0.0266	0.025	4.0	1.0641	Itaiw_v1_contig_139_t45073-RA	Itaiw_v1_scaffold_80_t35529-RA	1.0	1.0
Itaiw_v1_contig_139_t45073-RA__Itaiw_v1_scaffold_81_t35633-RA	0.65172	0.9635600000000001	1137.0	741.0	0.04855	GF_002609	0.0322	0.0572	5.0	0.563	Itaiw_v1_contig_139_t45073-RA	Itaiw_v1_scaffold_81_t35633-RA	0.5	0.5
Itaiw_v1_contig_139_t45073-RA__Itaiw_v1_scaffold_81_t35633-RA	0.65172	0.9635600000000001	1137.0	741.0	0.04855	GF_002609	0.0322	0.0572	5.0	0.563	Itaiw_v1_contig_139_t45073-RA	Itaiw_v1_scaffold_81_t35633-RA	0.5	0.5
Itaiw_v1_scaffold_80_t35529-RA__Itaiw_v1_scaffold_81_t35633-RA	0.93668	0.99249	1137.0	1065.0	0.00905	GF_002609	0.0038	0.0196	5.0	0.1941	Itaiw_v1_scaffold_80_t35529-RA	Itaiw_v1_scaffold_81_t35633-RA	0.5	0.5
Itaiw_v1_scaffold_80_t35529-RA__Itaiw_v1_scaffold_81_t35633-RA	0.93668	0.99249	1137.0	1065.0	0.00905	GF_002609	0.0038	0.0196	5.0	0.1941	Itaiw_v1_scaffold_80_t35529-RA	Itaiw_v1_scaffold_81_t35633-RA	0.5	0.5
Itaiw_v1_contig_237_t45918-RA__Itaiw_v1_scaffold_79_t35312-RA	0.90033	0.95449	903.0	813.0	0.057460000000000004	GF_004978	0.0409	0.079	2.0	0.5179	Itaiw_v1_contig_237_t45918-RA	Itaiw_v1_scaffold_79_t35312-RA	1.0	1.0
Itaiw_v1_contig_21_t42943-RA__Itaiw_v1_scaffold_105_t38514-RA	0.94921	0.99666	1890.0	1794.0	0.0052	GF_003567	0.0023	0.0061	3.0	0.3808	Itaiw_v1_contig_21_t42943-RA	Itaiw_v1_scaffold_105_t38514-RA	1.0	1.0
Itaiw_v1_scaffold_105_t38514-RA__Itaiw_v1_scaffold_8_t07630-RA	0.8015899999999999	0.85413	1890.0	1515.0	0.23990999999999998	GF_003567	0.139	0.2722	4.0	0.5106	Itaiw_v1_scaffold_105_t38514-RA	Itaiw_v1_scaffold_8_t07630-RA	0.5	0.5
Itaiw_v1_scaffold_52_t29146-RA__Itaiw_v1_scaffold_8_t07733-RA	0.49344	0.8848299999999999	1830.0	903.0	0.17987999999999998	GF_001973	0.1194	0.1588	6.0	0.7522	Itaiw_v1_scaffold_52_t29146-RA	Itaiw_v1_scaffold_8_t07733-RA	0.5	0.5
Itaiw_v1_scaffold_126_t40063-RA__Itaiw_v1_scaffold_30_t20366-RA	0.7429899999999999	0.97065	642.0	477.0	0.033460000000000004	GF_003412	0.0208	0.0614	4.0	0.3384	Itaiw_v1_scaffold_126_t40063-RA	Itaiw_v1_scaffold_30_t20366-RA	0.5	0.5
Itaiw_v1_scaffold_126_t40063-RA__Itaiw_v1_scaffold_30_t20366-RA	0.7429899999999999	0.97065	642.0	477.0	0.033460000000000004	GF_003412	0.0208	0.0614	4.0	0.3384	Itaiw_v1_scaffold_126_t40063-RA	Itaiw_v1_scaffold_30_t20366-RA	0.5	0.5
Itaiw_v1_scaffold_126_t40063-RA__Itaiw_v1_scaffold_8_t07589-RA	0.7429899999999999	0.97275	642.0	477.0	0.019819999999999997	GF_003412	0.0119	0.0797	4.0	0.149	Itaiw_v1_scaffold_126_t40063-RA	Itaiw_v1_scaffold_8_t07589-RA	0.5	0.5
Itaiw_v1_scaffold_30_t20366-RA__Itaiw_v1_scaffold_8_t07589-RA	1.0	0.98598	642.0	642.0	0.014740000000000001	GF_003412	0.0066	0.0358	3.0	0.183	Itaiw_v1_scaffold_30_t20366-RA	Itaiw_v1_scaffold_8_t07589-RA	1.0	1.0
Itaiw_v1_scaffold_30_t20366-RA__Itaiw_v1_scaffold_8_t07589-RA	1.0	0.98598	642.0	642.0	0.014740000000000001	GF_003412	0.0066	0.0358	3.0	0.183	Itaiw_v1_scaffold_30_t20366-RA	Itaiw_v1_scaffold_8_t07589-RA	1.0	1.0
Itaiw_v1_scaffold_10_t08688-RA__Itaiw_v1_scaffold_53_t29597-RA	0.3977	0.98459	1305.0	519.0	0.02246	GF_000686	0.0105	0.0327	9.0	0.3209	Itaiw_v1_scaffold_10_t08688-RA	Itaiw_v1_scaffold_53_t29597-RA	1.0	1.0
Itaiw_v1_scaffold_10_t08688-RA__Itaiw_v1_scaffold_89_t36532-RA	0.34253	0.42058	1305.0	447.0	1.58178	GF_000686	0.8418	26.6205	16.0	0.0316	Itaiw_v1_scaffold_10_t08688-RA	Itaiw_v1_scaffold_89_t36532-RA	0.0	0.055560000000000005
Itaiw_v1_scaffold_55_t30102-RA__Itaiw_v1_scaffold_7_t06612-RA	1.0	0.98305	531.0	531.0	0.0	GF_005656	0.0001	0.0615	2.0	0.001	Itaiw_v1_scaffold_55_t30102-RA	Itaiw_v1_scaffold_7_t06612-RA	1.0	1.0
Itaiw_v1_contig_1_t40602-RA__Itaiw_v1_scaffold_46_t26937-RA	0.6120399999999999	0.9923299999999999	2343.0	1434.0	0.01138	GF_000498	0.0057	0.0142	17.0	0.4059	Itaiw_v1_contig_1_t40602-RA	Itaiw_v1_scaffold_46_t26937-RA	1.0	1.0
Itaiw_v1_scaffold_12_t10445-RA__Itaiw_v1_scaffold_141_t40956-RA	0.40726999999999997	0.99405	825.0	336.0	0.02079	GF_001956	0.0039	0.0133	7.0	0.2951	Itaiw_v1_scaffold_12_t10445-RA	Itaiw_v1_scaffold_141_t40956-RA	0.33333	0.25
Itaiw_v1_scaffold_18_t13886-RA__Itaiw_v1_scaffold_29_t20023-RA	0.55655	0.70945	1008.0	561.0	0.42541999999999996	GF_000865	0.1675	8.9196	11.0	0.0188	Itaiw_v1_scaffold_18_t13886-RA	Itaiw_v1_scaffold_29_t20023-RA	0.0	0.16667
Itaiw_v1_scaffold_11_t09522-RA__Itaiw_v1_scaffold_83_t35835-RA	0.9384600000000001	0.99235	975.0	915.0	0.0122	GF_002363	0.0062	0.0119	5.0	0.5255	Itaiw_v1_scaffold_11_t09522-RA	Itaiw_v1_scaffold_83_t35835-RA	1.0	1.0
Itaiw_v1_scaffold_21_t15371-RA__Itaiw_v1_scaffold_42_t25751-RA	0.0828	0.33333	2826.0	234.0	3.5842	GF_000230	1.5066	69.3813	20.0	0.0217	Itaiw_v1_scaffold_21_t15371-RA	Itaiw_v1_scaffold_42_t25751-RA	0.0	0.125
Itaiw_v1_scaffold_22_t16177-RA__Itaiw_v1_scaffold_61_t31750-RA	0.07537	0.49296	2826.0	213.0	2.1364799999999997	GF_000230	0.7655	2.5847	27.0	0.2962	Itaiw_v1_scaffold_22_t16177-RA	Itaiw_v1_scaffold_61_t31750-RA	0.5	0.16667
Itaiw_v1_scaffold_125_t40022-RA__Itaiw_v1_scaffold_28_t19745-RA	0.86154	0.9523799999999999	1365.0	1176.0	0.05764	GF_000394	0.0433	0.0712	13.0	0.6078	Itaiw_v1_scaffold_125_t40022-RA	Itaiw_v1_scaffold_28_t19745-RA	0.5	0.5
Itaiw_v1_scaffold_117_t39417-RA__Itaiw_v1_scaffold_62_t32103-RA	0.44211000000000006	1.0	570.0	252.0	0.0	GF_002057	0.0	0.0	5.0	0.4123	Itaiw_v1_scaffold_117_t39417-RA	Itaiw_v1_scaffold_62_t32103-RA	0.0	1.0
Itaiw_v1_scaffold_4_t04776-RA__Itaiw_v1_scaffold_77_t34953-RA	0.31993	0.8704799999999999	1641.0	525.0	0.23190999999999998	GF_003271	0.1284	0.2222	4.0	0.5776	Itaiw_v1_scaffold_4_t04776-RA	Itaiw_v1_scaffold_77_t34953-RA	0.5	0.5
Itaiw_v1_scaffold_125_t40039-RA__Itaiw_v1_scaffold_28_t19709-RA	0.8046399999999999	0.9986299999999999	906.0	729.0	0.0	GF_002356	0.0	0.0041	4.0	0.001	Itaiw_v1_scaffold_125_t40039-RA	Itaiw_v1_scaffold_28_t19709-RA	0.0	1.0
Itaiw_v1_contig_128_t44936-RA__Itaiw_v1_scaffold_22_t16037-RA	0.49416000000000004	0.9448799999999999	771.0	381.0	0.07332999999999999	GF_003981	0.0537	0.0811	3.0	0.6621	Itaiw_v1_contig_128_t44936-RA	Itaiw_v1_scaffold_22_t16037-RA	1.0	1.0
Itaiw_v1_scaffold_22_t16037-RA__Itaiw_v1_scaffold_41_t25461-RA	0.24125	0.69892	771.0	186.0	0.6482399999999999	GF_003981	0.4082	0.436	4.0	0.9359999999999999	Itaiw_v1_scaffold_22_t16037-RA	Itaiw_v1_scaffold_41_t25461-RA	0.5	0.5
Itaiw_v1_scaffold_18_t13725-RA__Itaiw_v1_scaffold_29_t20196-RA	1.0	0.99174	969.0	969.0	0.00632	GF_005928	0.0028	0.0264	2.0	0.1043	Itaiw_v1_scaffold_18_t13725-RA	Itaiw_v1_scaffold_29_t20196-RA	1.0	1.0
Itaiw_v1_scaffold_1_t01329-RA__Itaiw_v1_scaffold_1_t01353-RA	0.3855	0.87129	786.0	303.0	0.16495	GF_004037	0.1206	0.2709	4.0	0.445	Itaiw_v1_scaffold_1_t01329-RA	Itaiw_v1_scaffold_1_t01353-RA	0.5	0.5
Itaiw_v1_scaffold_11_t09521-RA__Itaiw_v1_scaffold_83_t35834-RA	0.9125	0.9954299999999999	480.0	438.0	0.0	GF_001822	0.0	0.02	5.0	0.001	Itaiw_v1_scaffold_11_t09521-RA	Itaiw_v1_scaffold_83_t35834-RA	1.0	1.0
Itaiw_v1_scaffold_50_t28709-RA__Itaiw_v1_scaffold_98_t37634-RA	1.0	0.98718	546.0	546.0	0.01114	GF_004473	0.0049	0.039	2.0	0.1264	Itaiw_v1_scaffold_50_t28709-RA	Itaiw_v1_scaffold_98_t37634-RA	1.0	1.0
Itaiw_v1_scaffold_13_t10893-RA__Itaiw_v1_scaffold_65_t32755-RA	0.9255	0.99484	1047.0	969.0	0.00344	GF_003254	0.0015	0.0156	3.0	0.0933	Itaiw_v1_scaffold_13_t10893-RA	Itaiw_v1_scaffold_65_t32755-RA	1.0	1.0
Itaiw_v1_scaffold_4_t04583-RA__Itaiw_v1_scaffold_86_t36233-RA	0.20854	0.93701	1827.0	381.0	0.10325	GF_002022	0.0644	0.0762	5.0	0.8449	Itaiw_v1_scaffold_4_t04583-RA	Itaiw_v1_scaffold_86_t36233-RA	1.0	1.0
Itaiw_v1_scaffold_106_t38533-RA__Itaiw_v1_scaffold_51_t28867-RA	0.35524	0.6088600000000001	1461.0	519.0	1.50975	GF_001365	0.5928	0.7169	10.0	0.8269	Itaiw_v1_scaffold_106_t38533-RA	Itaiw_v1_scaffold_51_t28867-RA	0.2	0.125
Itaiw_v1_scaffold_140_t40860-RA__Itaiw_v1_scaffold_23_t16539-RA	0.29979	0.8607299999999999	1461.0	438.0	0.1948	GF_001365	0.1272	0.3374	9.0	0.3771	Itaiw_v1_scaffold_140_t40860-RA	Itaiw_v1_scaffold_23_t16539-RA	0.33333	0.33333
Itaiw_v1_scaffold_25_t17607-RA__Itaiw_v1_scaffold_49_t28407-RA	0.79118	0.8872399999999999	1020.0	807.0	0.16522	GF_000870	0.0984	0.2125	10.0	0.4632	Itaiw_v1_scaffold_25_t17607-RA	Itaiw_v1_scaffold_49_t28407-RA	0.33333	0.33333
Itaiw_v1_scaffold_53_t29531-RA__Itaiw_v1_scaffold_75_t34743-RA	0.38679	0.9485100000000001	954.0	369.0	0.049710000000000004	GF_002779	0.0343	0.1311	5.0	0.2612	Itaiw_v1_scaffold_53_t29531-RA	Itaiw_v1_scaffold_75_t34743-RA	0.5	0.5
Itaiw_v1_scaffold_1_t00567-RA__Itaiw_v1_scaffold_38_t24145-RA	0.35644000000000003	0.9484100000000001	2121.0	756.0	0.07293	GF_003276	0.0472	0.0854	3.0	0.5524	Itaiw_v1_scaffold_1_t00567-RA	Itaiw_v1_scaffold_38_t24145-RA	1.0	1.0
Itaiw_v1_contig_75_t44184-RA__Itaiw_v1_scaffold_36_t23315-RA	0.85085	0.9966799999999999	1770.0	1506.0	0.00196	GF_004195	0.0009	0.0104	2.0	0.0886	Itaiw_v1_contig_75_t44184-RA	Itaiw_v1_scaffold_36_t23315-RA	1.0	1.0
Itaiw_v1_scaffold_176_t42476-RA__Itaiw_v1_scaffold_19_t14145-RA	0.9881	0.99116	1260.0	1245.0	0.00975	GF_003142	0.0045	0.021	3.0	0.2159	Itaiw_v1_scaffold_176_t42476-RA	Itaiw_v1_scaffold_19_t14145-RA	1.0	1.0
Itaiw_v1_contig_345_t46577-RA__Itaiw_v1_scaffold_43_t25960-RA	1.0	0.98849	1998.0	1998.0	0.0182	GF_004347	0.0082	0.0226	2.0	0.3634	Itaiw_v1_contig_345_t46577-RA	Itaiw_v1_scaffold_43_t25960-RA	1.0	1.0
Itaiw_v1_scaffold_127_t40116-RA__Itaiw_v1_scaffold_14_t11757-RA	0.9597	0.9903799999999999	1191.0	1143.0	0.013640000000000001	GF_005867	0.0098	0.0096	2.0	1.0232	Itaiw_v1_scaffold_127_t40116-RA	Itaiw_v1_scaffold_14_t11757-RA	1.0	1.0
Itaiw_v1_scaffold_15_t11908-RA__Itaiw_v1_scaffold_45_t26731-RA	0.86111	0.9139799999999999	324.0	279.0	0.1833	GF_004115	0.09300000000000001	0.0945	4.0	0.9836	Itaiw_v1_scaffold_15_t11908-RA	Itaiw_v1_scaffold_45_t26731-RA	0.5	0.5
Itaiw_v1_scaffold_4_t04754-RA__Itaiw_v1_scaffold_77_t34972-RA	0.9008	0.95678	1875.0	1689.0	0.056679999999999994	GF_004292	0.0411	0.0607	2.0	0.6782	Itaiw_v1_scaffold_4_t04754-RA	Itaiw_v1_scaffold_77_t34972-RA	1.0	1.0
Itaiw_v1_contig_345_t46570-RA__Itaiw_v1_scaffold_43_t25959-RA	1.0	0.9897	1068.0	1068.0	0.0144	GF_005505	0.0064	0.0231	2.0	0.2779	Itaiw_v1_contig_345_t46570-RA	Itaiw_v1_scaffold_43_t25959-RA	1.0	1.0
Itaiw_v1_scaffold_2_t02875-RA__Itaiw_v1_scaffold_8_t07464-RA	0.1736	0.41047	2091.0	363.0	2.0890299999999997	GF_000714	0.9711	9.8523	14.0	0.0986	Itaiw_v1_scaffold_2_t02875-RA	Itaiw_v1_scaffold_8_t07464-RA	0.0	0.08333
Itaiw_v1_scaffold_59_t31296-RA__Itaiw_v1_scaffold_70_t33850-RA	0.92727	0.98693	990.0	918.0	0.00646	GF_004985	0.0029	0.0471	2.0	0.0619	Itaiw_v1_scaffold_59_t31296-RA	Itaiw_v1_scaffold_70_t33850-RA	1.0	1.0
Itaiw_v1_contig_1_t40564-RA__Itaiw_v1_contig_687_t47658-RA	0.7244	0.9113	1992.0	1443.0	0.12574000000000002	GF_003439	0.0809	0.1489	4.0	0.5434	Itaiw_v1_contig_1_t40564-RA	Itaiw_v1_contig_687_t47658-RA	0.5	0.5
Itaiw_v1_contig_1_t40564-RA__Itaiw_v1_contig_687_t47658-RA	0.7244	0.9113	1992.0	1443.0	0.12574000000000002	GF_003439	0.0809	0.1489	4.0	0.5434	Itaiw_v1_contig_1_t40564-RA	Itaiw_v1_contig_687_t47658-RA	0.5	0.5
Itaiw_v1_contig_1_t40564-RA__Itaiw_v1_scaffold_46_t26923-RA	0.6762	0.99629	1992.0	1347.0	0.00815	GF_003439	0.0022	0.0068	3.0	0.3278	Itaiw_v1_contig_1_t40564-RA	Itaiw_v1_scaffold_46_t26923-RA	1.0	1.0
Itaiw_v1_contig_687_t47658-RA__Itaiw_v1_scaffold_46_t26923-RA	0.56024	0.95968	1992.0	1116.0	0.11869	GF_003439	0.0361	0.0635	4.0	0.5689	Itaiw_v1_contig_687_t47658-RA	Itaiw_v1_scaffold_46_t26923-RA	0.5	0.5
Itaiw_v1_contig_687_t47658-RA__Itaiw_v1_scaffold_46_t26923-RA	0.56024	0.95968	1992.0	1116.0	0.11869	GF_003439	0.0361	0.0635	4.0	0.5689	Itaiw_v1_contig_687_t47658-RA	Itaiw_v1_scaffold_46_t26923-RA	0.5	0.5
Itaiw_v1_scaffold_29_t20215-RA__Itaiw_v1_scaffold_45_t26827-RA	0.06118	0.44803000000000004	4560.0	279.0	4.09525	GF_000117	0.8209	79.2369	42.0	0.0104	Itaiw_v1_scaffold_29_t20215-RA	Itaiw_v1_scaffold_45_t26827-RA	0.0	0.008329999999999999
Itaiw_v1_scaffold_29_t20215-RA__Itaiw_v1_scaffold_45_t26827-RA	0.06118	0.44803000000000004	4560.0	279.0	4.09525	GF_000117	0.8209	79.2369	42.0	0.0104	Itaiw_v1_scaffold_29_t20215-RA	Itaiw_v1_scaffold_45_t26827-RA	0.0	0.008329999999999999
Itaiw_v1_contig_237_t45921-RA__Itaiw_v1_scaffold_79_t35309-RA	0.86997	0.9934799999999999	1938.0	1686.0	0.01078	GF_001024	0.0059	0.0101	9.0	0.5852	Itaiw_v1_contig_237_t45921-RA	Itaiw_v1_scaffold_79_t35309-RA	1.0	1.0
Itaiw_v1_contig_4_t41450-RA__Itaiw_v1_scaffold_46_t26991-RA	1.0	0.99306	864.0	864.0	0.0035	GF_004840	0.0017	0.02	2.0	0.0847	Itaiw_v1_contig_4_t41450-RA	Itaiw_v1_scaffold_46_t26991-RA	1.0	1.0
Itaiw_v1_scaffold_31_t21136-RA__Itaiw_v1_scaffold_66_t33010-RA	0.9511	0.9892200000000001	3804.0	3618.0	0.014190000000000001	GF_002730	0.0071	0.0214	4.0	0.32899999999999996	Itaiw_v1_scaffold_31_t21136-RA	Itaiw_v1_scaffold_66_t33010-RA	1.0	1.0
Itaiw_v1_contig_13_t42552-RA__Itaiw_v1_scaffold_22_t15927-RA	0.85769	0.98356	780.0	669.0	0.0172	GF_001133	0.008	0.0472	10.0	0.1689	Itaiw_v1_contig_13_t42552-RA	Itaiw_v1_scaffold_22_t15927-RA	0.5	0.5
Itaiw_v1_contig_61_t43956-RA__Itaiw_v1_scaffold_44_t26497-RA	0.44741000000000003	0.71228	1911.0	855.0	0.66065	GF_002903	0.3076	0.6513	4.0	0.4723	Itaiw_v1_contig_61_t43956-RA	Itaiw_v1_scaffold_44_t26497-RA	0.5	0.5
Itaiw_v1_scaffold_134_t40500-RA__Itaiw_v1_scaffold_1_t00966-RA	0.63158	0.8273799999999999	798.0	504.0	0.30376	GF_001125	0.1988	0.2042	11.0	0.9738	Itaiw_v1_scaffold_134_t40500-RA	Itaiw_v1_scaffold_1_t00966-RA	0.2	0.2
Itaiw_v1_contig_16_t42773-RA__Itaiw_v1_scaffold_12_t10217-RA	1.0	0.9836799999999999	429.0	429.0	0.006999999999999999	GF_004381	0.0035	0.0459	2.0	0.077	Itaiw_v1_contig_16_t42773-RA	Itaiw_v1_scaffold_12_t10217-RA	1.0	1.0
Itaiw_v1_scaffold_25_t17944-RA__Itaiw_v1_scaffold_60_t31547-RA	0.29036999999999996	0.98561	5982.0	1737.0	0.01546	GF_000635	0.012	0.0245	10.0	0.4879	Itaiw_v1_scaffold_25_t17944-RA	Itaiw_v1_scaffold_60_t31547-RA	1.0	1.0
Itaiw_v1_scaffold_59_t31297-RA__Itaiw_v1_scaffold_70_t33851-RA	0.91048	0.9688200000000001	1374.0	1251.0	0.04281	GF_001177	0.0276	0.0458	8.0	0.603	Itaiw_v1_scaffold_59_t31297-RA	Itaiw_v1_scaffold_70_t33851-RA	0.5	0.5
Itaiw_v1_scaffold_170_t42277-RA__Itaiw_v1_scaffold_36_t23623-RA	0.24865	0.9396100000000001	1665.0	414.0	0.11565999999999999	GF_000966	0.0629	0.0673	10.0	0.9348	Itaiw_v1_scaffold_170_t42277-RA	Itaiw_v1_scaffold_36_t23623-RA	1.0	1.0
Itaiw_v1_scaffold_13_t11242-RA__Itaiw_v1_scaffold_54_t29874-RA	0.60234	0.9514600000000001	513.0	309.0		GF_000261	0.0002	0.2071		0.001	Itaiw_v1_scaffold_13_t11242-RA	Itaiw_v1_scaffold_54_t29874-RA
Itaiw_v1_scaffold_15_t12176-RA__Itaiw_v1_scaffold_57_t30694-RA	0.60234	1.0	513.0	309.0	0.0	GF_000261	0.0	0.0	16.0	99.0	Itaiw_v1_scaffold_15_t12176-RA	Itaiw_v1_scaffold_57_t30694-RA	0.0	1.0
Itaiw_v1_scaffold_43_t26089-RA__Itaiw_v1_scaffold_6_t06341-RA	0.49536	0.75	2907.0	1440.0	0.59226	GF_000072	0.2389	0.6411	36.0	0.3727	Itaiw_v1_scaffold_43_t26089-RA	Itaiw_v1_scaffold_6_t06341-RA	0.03333	0.03333
Itaiw_v1_scaffold_52_t29135-RA__Itaiw_v1_scaffold_8_t07724-RA	0.24045	0.9299	2907.0	699.0	0.1122	GF_000072	0.0694	0.0945	42.0	0.7345	Itaiw_v1_scaffold_52_t29135-RA	Itaiw_v1_scaffold_8_t07724-RA	0.33333	0.33333
Itaiw_v1_scaffold_6_t06341-RA__Itaiw_v1_scaffold_8_t07724-RA	0.84314	0.69645	2907.0	2451.0	0.70335	GF_000072	0.2923	0.9008	46.0	0.3245	Itaiw_v1_scaffold_6_t06341-RA	Itaiw_v1_scaffold_8_t07724-RA	0.007940000000000001	0.007690000000000001
Itaiw_v1_scaffold_53_t29536-RA__Itaiw_v1_scaffold_75_t34735-RA	0.64227	0.94971	2910.0	1869.0	0.07056	GF_004153	0.0461	0.0773	2.0	0.5963	Itaiw_v1_scaffold_53_t29536-RA	Itaiw_v1_scaffold_75_t34735-RA	1.0	1.0
Itaiw_v1_scaffold_123_t39884-RA__Itaiw_v1_scaffold_35_t23048-RA	0.8222200000000001	0.92424	2970.0	2442.0	0.10865999999999999	GF_004319	0.0729	0.1127	2.0	0.6468	Itaiw_v1_scaffold_123_t39884-RA	Itaiw_v1_scaffold_35_t23048-RA	1.0	1.0
Itaiw_v1_scaffold_105_t38507-RA__Itaiw_v1_scaffold_8_t07639-RA	0.70853	0.97715	2532.0	1794.0	0.02387	GF_000201	0.0119	0.0544	25.0	0.2188	Itaiw_v1_scaffold_105_t38507-RA	Itaiw_v1_scaffold_8_t07639-RA	1.0	1.0
Itaiw_v1_contig_43_t43586-RA__Itaiw_v1_scaffold_30_t20640-RA	1.0	0.99074	540.0	540.0	0.0	GF_005664	0.0	0.0268	2.0	0.001	Itaiw_v1_contig_43_t43586-RA	Itaiw_v1_scaffold_30_t20640-RA	1.0	1.0
Itaiw_v1_scaffold_101_t37955-RA__Itaiw_v1_scaffold_49_t28252-RA	0.88828	0.98211	2202.0	1956.0	0.027260000000000003	GF_004178	0.0126	0.0376	2.0	0.3361	Itaiw_v1_scaffold_101_t37955-RA	Itaiw_v1_scaffold_49_t28252-RA	1.0	1.0
Itaiw_v1_scaffold_18_t13903-RA__Itaiw_v1_scaffold_29_t20018-RA	0.98806	0.98993	1005.0	993.0	0.009179999999999999	GF_004619	0.0042	0.0265	2.0	0.1594	Itaiw_v1_scaffold_18_t13903-RA	Itaiw_v1_scaffold_29_t20018-RA	1.0	1.0
Itaiw_v1_scaffold_135_t40531-RA__Itaiw_v1_scaffold_19_t14369-RA	0.74869	0.98834	1719.0	1287.0	0.01841	GF_002179	0.0089	0.0203	4.0	0.4369	Itaiw_v1_scaffold_135_t40531-RA	Itaiw_v1_scaffold_19_t14369-RA	1.0	1.0
Itaiw_v1_scaffold_41_t25234-RA__Itaiw_v1_scaffold_43_t26125-RA	0.11110999999999999	0.62921	2403.0	267.0	1.2608700000000002	GF_000876	0.2312	72.0393	14.0	0.0032	Itaiw_v1_scaffold_41_t25234-RA	Itaiw_v1_scaffold_43_t26125-RA	0.0	0.06667000000000001
Itaiw_v1_scaffold_41_t25234-RA__Itaiw_v1_scaffold_43_t26125-RA	0.11110999999999999	0.62921	2403.0	267.0	1.2608700000000002	GF_000876	0.2312	72.0393	14.0	0.0032	Itaiw_v1_scaffold_41_t25234-RA	Itaiw_v1_scaffold_43_t26125-RA	0.0	0.06667000000000001
Itaiw_v1_scaffold_31_t21117-RA__Itaiw_v1_scaffold_66_t33031-RA	0.9916	0.99718	357.0	354.0	0.00783	GF_003277	0.004	0.0	3.0	99.0	Itaiw_v1_scaffold_31_t21117-RA	Itaiw_v1_scaffold_66_t33031-RA	0.0	1.0
Itaiw_v1_scaffold_69_t33592-RA__Itaiw_v1_scaffold_97_t37541-RA	0.9932	0.9885799999999999	2205.0	2190.0	0.022680000000000002	GF_004733	0.0102	0.0164	2.0	0.6244	Itaiw_v1_scaffold_69_t33592-RA	Itaiw_v1_scaffold_97_t37541-RA	1.0	1.0
Itaiw_v1_contig_50_t43770-RA__Itaiw_v1_scaffold_22_t16091-RA	0.47452	0.8680100000000001	942.0	447.0	0.23654	GF_006190	0.1386	0.1846	2.0	0.7506	Itaiw_v1_contig_50_t43770-RA	Itaiw_v1_scaffold_22_t16091-RA	1.0	1.0
Itaiw_v1_contig_510_t47209-RA__Itaiw_v1_scaffold_136_t40703-RA	0.36914	0.97178	1536.0	567.0	0.04548	GF_003010	0.0315	0.0199	3.0	1.5835	Itaiw_v1_contig_510_t47209-RA	Itaiw_v1_scaffold_136_t40703-RA	1.0	1.0
Itaiw_v1_contig_219_t45805-RA__Itaiw_v1_scaffold_40_t24921-RA	0.67286	0.9263399999999999	1614.0	1086.0	0.10916	GF_002275	0.0698	0.11599999999999999	5.0	0.602	Itaiw_v1_contig_219_t45805-RA	Itaiw_v1_scaffold_40_t24921-RA	0.5	0.5
Itaiw_v1_scaffold_18_t13502-RA__Itaiw_v1_scaffold_88_t36424-RA	1.0	0.9919399999999999	372.0	372.0	0.0	GF_006145	0.0	0.0401	2.0	0.001	Itaiw_v1_scaffold_18_t13502-RA	Itaiw_v1_scaffold_88_t36424-RA	1.0	1.0
Itaiw_v1_scaffold_23_t16399-RA__Itaiw_v1_scaffold_85_t36116-RA	0.77083	0.9594600000000001	288.0	222.0	0.08012000000000001	GF_004495	0.0395	0.0519	2.0	0.7609	Itaiw_v1_scaffold_23_t16399-RA	Itaiw_v1_scaffold_85_t36116-RA	0.0	1.0
Itaiw_v1_scaffold_44_t26570-RA__Itaiw_v1_scaffold_74_t34695-RA	0.64474	0.99546	684.0	441.0	0.0069900000000000006	GF_002039	0.0032	0.0084	6.0	0.375	Itaiw_v1_scaffold_44_t26570-RA	Itaiw_v1_scaffold_74_t34695-RA	1.0	1.0
Itaiw_v1_scaffold_135_t40514-RA__Itaiw_v1_scaffold_19_t14393-RA	0.85215	0.95896	1887.0	1608.0	0.05911	GF_002938	0.0368	0.0677	3.0	0.5436	Itaiw_v1_scaffold_135_t40514-RA	Itaiw_v1_scaffold_19_t14393-RA	1.0	1.0
Itaiw_v1_scaffold_23_t16383-RA__Itaiw_v1_scaffold_85_t36146-RA	0.23174	0.69928	1191.0	276.0		GF_000289	0.35	0.6001		0.5833	Itaiw_v1_scaffold_23_t16383-RA	Itaiw_v1_scaffold_85_t36146-RA
Itaiw_v1_scaffold_103_t38211-RA__Itaiw_v1_scaffold_12_t10005-RA	0.40242	0.96486	2475.0	996.0	0.046560000000000004	GF_004248	0.0281	0.0696	2.0	0.4041	Itaiw_v1_scaffold_103_t38211-RA	Itaiw_v1_scaffold_12_t10005-RA	1.0	1.0
Itaiw_v1_scaffold_62_t31952-RA__Itaiw_v1_scaffold_72_t34139-RA	0.16874	0.92632	1689.0	285.0	0.06188	GF_003782	0.0876	0.0496	4.0	1.7663	Itaiw_v1_scaffold_62_t31952-RA	Itaiw_v1_scaffold_72_t34139-RA	0.5	0.5
Itaiw_v1_scaffold_135_t40525-RA__Itaiw_v1_scaffold_19_t14387-RA	0.76744	0.9663299999999999	387.0	297.0	0.031219999999999998	GF_004823	0.0353	0.0328	2.0	1.0752	Itaiw_v1_scaffold_135_t40525-RA	Itaiw_v1_scaffold_19_t14387-RA	1.0	1.0
Itaiw_v1_scaffold_13_t10794-RA__Itaiw_v1_scaffold_58_t30821-RA	0.86667	0.9837299999999999	2340.0	2028.0	0.03173	GF_001067	0.0149	0.0218	9.0	0.6819	Itaiw_v1_scaffold_13_t10794-RA	Itaiw_v1_scaffold_58_t30821-RA	1.0	1.0
Itaiw_v1_scaffold_13_t10794-RA__Itaiw_v1_scaffold_69_t33653-RA	0.31282	0.44672	2340.0	732.0	1.73238	GF_001067	0.8692	55.7956	11.0	0.0156	Itaiw_v1_scaffold_13_t10794-RA	Itaiw_v1_scaffold_69_t33653-RA	0.0	0.125
Itaiw_v1_scaffold_135_t40526-RA__Itaiw_v1_scaffold_19_t14384-RA	0.89851	0.9546	1005.0	903.0	0.05935	GF_001698	0.0421	0.0645	5.0	0.6531	Itaiw_v1_scaffold_135_t40526-RA	Itaiw_v1_scaffold_19_t14384-RA	1.0	1.0
Itaiw_v1_scaffold_22_t15761-RA__Itaiw_v1_scaffold_30_t20306-RA	0.90909	0.95778	495.0	450.0	0.04736	GF_002545	0.0354	0.0699	5.0	0.5061	Itaiw_v1_scaffold_22_t15761-RA	Itaiw_v1_scaffold_30_t20306-RA	0.5	0.5
Itaiw_v1_scaffold_22_t15761-RA__Itaiw_v1_scaffold_38_t23967-RA	0.90909	0.96444	495.0	450.0	0.04736	GF_002545	0.0358	0.0401	5.0	0.8928	Itaiw_v1_scaffold_22_t15761-RA	Itaiw_v1_scaffold_38_t23967-RA	0.5	0.5
Itaiw_v1_scaffold_30_t20306-RA__Itaiw_v1_scaffold_38_t23967-RA	0.91515	0.9933799999999999	495.0	453.0	0.0	GF_002545	0.0	0.0259	4.0	0.001	Itaiw_v1_scaffold_30_t20306-RA	Itaiw_v1_scaffold_38_t23967-RA	1.0	1.0
Itaiw_v1_scaffold_11_t09459-RA__Itaiw_v1_scaffold_83_t35776-RA	0.76215	0.98254	1728.0	1317.0	0.01782	GF_000218	0.0084	0.0462	21.0	0.1814	Itaiw_v1_scaffold_11_t09459-RA	Itaiw_v1_scaffold_83_t35776-RA	1.0	1.0
Itaiw_v1_scaffold_137_t40718-RA__Itaiw_v1_scaffold_32_t21256-RA	0.23958000000000002	0.97101	1728.0	414.0	0.06437999999999999	GF_000218	0.0339	0.0229	18.0	1.483	Itaiw_v1_scaffold_137_t40718-RA	Itaiw_v1_scaffold_32_t21256-RA	0.33333	0.33333
Itaiw_v1_scaffold_43_t26052-RA__Itaiw_v1_scaffold_6_t06321-RA	0.48958	0.9290799999999999	1728.0	846.0	0.06079	GF_000218	0.0428	0.1792	23.0	0.2386	Itaiw_v1_scaffold_43_t26052-RA	Itaiw_v1_scaffold_6_t06321-RA	0.5	0.5
Itaiw_v1_contig_237_t45920-RA__Itaiw_v1_scaffold_79_t35310-RA	0.97949	0.99913	1170.0	1146.0	0.00361	GF_002118	0.0013	0.0	7.0	99.0	Itaiw_v1_contig_237_t45920-RA	Itaiw_v1_scaffold_79_t35310-RA	0.0	0.5
Itaiw_v1_contig_249_t46009-RA__Itaiw_v1_scaffold_5_t05285-RA	0.9547200000000001	0.99605	2385.0	2277.0	0.007640000000000001	GF_004858	0.0035	0.0057	2.0	0.6096	Itaiw_v1_contig_249_t46009-RA	Itaiw_v1_scaffold_5_t05285-RA	1.0	1.0
Itaiw_v1_scaffold_71_t34132-RA__Itaiw_v1_scaffold_95_t37266-RA	0.7157899999999999	0.98039	855.0	612.0	0.02012	GF_002605	0.0088	0.0567	5.0	0.1557	Itaiw_v1_scaffold_71_t34132-RA	Itaiw_v1_scaffold_95_t37266-RA	0.5	0.5
Itaiw_v1_contig_135_t45019-RA__Itaiw_v1_scaffold_159_t41926-RA	0.75	0.9520200000000001	3696.0	2772.0	0.060360000000000004	GF_003918	0.0434	0.0761	3.0	0.57	Itaiw_v1_contig_135_t45019-RA	Itaiw_v1_scaffold_159_t41926-RA	1.0	1.0
Itaiw_v1_scaffold_13_t10858-RA__Itaiw_v1_scaffold_65_t32734-RA	0.8270000000000001	0.91156	711.0	588.0	0.12089000000000001	GF_002832	0.0779	0.1653	5.0	0.4712	Itaiw_v1_scaffold_13_t10858-RA	Itaiw_v1_scaffold_65_t32734-RA	1.0	1.0
Itaiw_v1_contig_274_t46186-RA__Itaiw_v1_scaffold_42_t25659-RA	0.41703	0.7940699999999999	1374.0	573.0	0.54187	GF_002012	0.249	0.3284	8.0	0.7582	Itaiw_v1_contig_274_t46186-RA	Itaiw_v1_scaffold_42_t25659-RA	0.25	0.25
Itaiw_v1_scaffold_125_t40025-RA__Itaiw_v1_scaffold_28_t19743-RA	0.54808	0.77632	1248.0	684.0	0.4012	GF_001276	0.212	0.5432	12.0	0.3903	Itaiw_v1_scaffold_125_t40025-RA	Itaiw_v1_scaffold_28_t19743-RA	0.2	0.16667
Itaiw_v1_contig_436_t46961-RA__Itaiw_v1_scaffold_64_t32503-RA	0.5322600000000001	0.9924200000000001	744.0	396.0	0.015090000000000001	GF_002884	0.006999999999999999	0.0096	5.0	0.728	Itaiw_v1_contig_436_t46961-RA	Itaiw_v1_scaffold_64_t32503-RA	1.0	1.0
Itaiw_v1_scaffold_123_t39888-RA__Itaiw_v1_scaffold_35_t23041-RA	1.0	0.99487	1170.0	1170.0	0.0025800000000000003	GF_005598	0.0012	0.0159	2.0	0.0755	Itaiw_v1_scaffold_123_t39888-RA	Itaiw_v1_scaffold_35_t23041-RA	1.0	1.0
Itaiw_v1_contig_62_t43974-RA__Itaiw_v1_scaffold_111_t38929-RA	0.9083700000000001	1.0	1506.0	1368.0	0.0	GF_001910	0.0	0.0	6.0	0.1786	Itaiw_v1_contig_62_t43974-RA	Itaiw_v1_scaffold_111_t38929-RA	0.0	1.0
Itaiw_v1_scaffold_135_t40522-RA__Itaiw_v1_scaffold_19_t14389-RA	0.80172	0.98925	348.0	279.0	0.02118	GF_004304	0.0094	0.0167	2.0	0.5618	Itaiw_v1_scaffold_135_t40522-RA	Itaiw_v1_scaffold_19_t14389-RA	1.0	1.0
Itaiw_v1_scaffold_3_t03233-RA__Itaiw_v1_scaffold_55_t30084-RA	0.34664	0.7591600000000001	1653.0	573.0	0.55866	GF_000598	0.2758	0.38799999999999996	17.0	0.7108	Itaiw_v1_scaffold_3_t03233-RA	Itaiw_v1_scaffold_55_t30084-RA	0.125	0.125
Itaiw_v1_scaffold_55_t30084-RA__Itaiw_v1_scaffold_70_t33944-RA	0.17423	0.74653	1653.0	288.0	0.44933999999999996	GF_000598	0.3063	0.3991	17.0	0.7673	Itaiw_v1_scaffold_55_t30084-RA	Itaiw_v1_scaffold_70_t33944-RA	0.125	0.125
Itaiw_v1_scaffold_55_t30084-RA__Itaiw_v1_scaffold_70_t33944-RA	0.17423	0.74653	1653.0	288.0	0.44933999999999996	GF_000598	0.3063	0.3991	17.0	0.7673	Itaiw_v1_scaffold_55_t30084-RA	Itaiw_v1_scaffold_70_t33944-RA	0.125	0.125
Itaiw_v1_scaffold_27_t18913-RA__Itaiw_v1_scaffold_58_t30883-RA	0.30468	0.5231	1989.0	606.0		GF_000313	0.4736	52.5274		0.009000000000000001	Itaiw_v1_scaffold_27_t18913-RA	Itaiw_v1_scaffold_58_t30883-RA	0.0
Itaiw_v1_scaffold_31_t21230-RA__Itaiw_v1_scaffold_66_t32933-RA	0.71034	0.9298799999999999	1305.0	927.0	0.09935	GF_002428	0.0652	0.1162	5.0	0.5606	Itaiw_v1_scaffold_31_t21230-RA	Itaiw_v1_scaffold_66_t32933-RA	1.0	1.0
Itaiw_v1_contig_32_t43318-RA__Itaiw_v1_scaffold_5_t05019-RA	0.9911	0.9940100000000001	1011.0	1002.0	0.0060799999999999995	GF_004117	0.003	0.0129	3.0	0.2332	Itaiw_v1_contig_32_t43318-RA	Itaiw_v1_scaffold_5_t05019-RA	1.0	1.0
Itaiw_v1_scaffold_102_t38077-RA__Itaiw_v1_scaffold_40_t25041-RA	0.04365	0.40299	4605.0	201.0	2.71971	GF_000828	1.189	3.6964	14.0	0.3217	Itaiw_v1_scaffold_102_t38077-RA	Itaiw_v1_scaffold_40_t25041-RA	0.33333	0.06667000000000001
Itaiw_v1_scaffold_13_t10852-RA__Itaiw_v1_scaffold_65_t32725-RA	0.51136	0.97901	3168.0	1620.0	0.02245	GF_001455	0.0211	0.0231	6.0	0.9172	Itaiw_v1_scaffold_13_t10852-RA	Itaiw_v1_scaffold_65_t32725-RA	1.0	1.0
Itaiw_v1_scaffold_166_t42153-RA__Itaiw_v1_scaffold_36_t23411-RA	0.99246	0.97975	1194.0	1185.0	0.01524	GF_004743	0.0087	0.0494	2.0	0.1756	Itaiw_v1_scaffold_166_t42153-RA	Itaiw_v1_scaffold_36_t23411-RA	1.0	1.0
Itaiw_v1_contig_29_t43243-RA__Itaiw_v1_scaffold_46_t26973-RA	1.0	0.9978100000000001	915.0	915.0	0.0032600000000000003	GF_005337	0.0017	0.0033	2.0	0.5085	Itaiw_v1_contig_29_t43243-RA	Itaiw_v1_scaffold_46_t26973-RA	0.0	1.0
Itaiw_v1_scaffold_4_t04694-RA__Itaiw_v1_scaffold_77_t35028-RA	0.09459	0.91905	2220.0	210.0	0.12234	GF_005655	0.0911	0.0745	2.0	1.2229	Itaiw_v1_scaffold_4_t04694-RA	Itaiw_v1_scaffold_77_t35028-RA	1.0	1.0
Itaiw_v1_scaffold_1_t00382-RA__Itaiw_v1_scaffold_38_t24036-RA	0.18059	0.99751	2226.0	402.0	0.0	GF_000283	0.0	0.0078	15.0	0.001	Itaiw_v1_scaffold_1_t00382-RA	Itaiw_v1_scaffold_38_t24036-RA	1.0	1.0
Itaiw_v1_contig_40_t43530-RA__Itaiw_v1_scaffold_21_t15317-RA	0.71119	0.98985	831.0	591.0	0.01014	GF_005718	0.0045	0.0298	2.0	0.15	Itaiw_v1_contig_40_t43530-RA	Itaiw_v1_scaffold_21_t15317-RA	1.0	1.0
Itaiw_v1_scaffold_13_t10961-RA__Itaiw_v1_scaffold_65_t32831-RA	0.46656000000000003	0.88228	1839.0	858.0	0.16622	GF_004592	0.1143	0.2112	2.0	0.5414	Itaiw_v1_scaffold_13_t10961-RA	Itaiw_v1_scaffold_65_t32831-RA	1.0	1.0
Itaiw_v1_contig_11_t42510-RA__Itaiw_v1_scaffold_52_t29406-RA	0.15485	0.32129	1608.0	249.0	3.1720900000000003	GF_001141	1.8977	3.0568	12.0	0.6208	Itaiw_v1_contig_11_t42510-RA	Itaiw_v1_scaffold_52_t29406-RA	0.2	0.16667
Itaiw_v1_contig_7_t42128-RA__Itaiw_v1_scaffold_145_t41222-RA	0.51351	0.82281	1110.0	570.0	0.28375	GF_004088	0.1924	0.2647	4.0	0.7271	Itaiw_v1_contig_7_t42128-RA	Itaiw_v1_scaffold_145_t41222-RA	0.5	0.5
Itaiw_v1_contig_7_t42128-RA__Itaiw_v1_scaffold_28_t19480-RA	0.8675700000000001	0.9844200000000001	1110.0	963.0	0.03174	GF_004088	0.0127	0.0268	3.0	0.4729	Itaiw_v1_contig_7_t42128-RA	Itaiw_v1_scaffold_28_t19480-RA	1.0	1.0
Itaiw_v1_contig_7_t42128-RA__Itaiw_v1_scaffold_28_t19480-RA	0.8675700000000001	0.9844200000000001	1110.0	963.0	0.03174	GF_004088	0.0127	0.0268	3.0	0.4729	Itaiw_v1_contig_7_t42128-RA	Itaiw_v1_scaffold_28_t19480-RA	1.0	1.0
Itaiw_v1_scaffold_145_t41222-RA__Itaiw_v1_scaffold_28_t19480-RA	0.44054	0.90389	1110.0	489.0	0.26731	GF_004088	0.0929	0.1517	4.0	0.6126	Itaiw_v1_scaffold_145_t41222-RA	Itaiw_v1_scaffold_28_t19480-RA	0.5	0.5
Itaiw_v1_scaffold_145_t41222-RA__Itaiw_v1_scaffold_28_t19480-RA	0.44054	0.90389	1110.0	489.0	0.26731	GF_004088	0.0929	0.1517	4.0	0.6126	Itaiw_v1_scaffold_145_t41222-RA	Itaiw_v1_scaffold_28_t19480-RA	0.5	0.5
Itaiw_v1_scaffold_31_t21185-RA__Itaiw_v1_scaffold_66_t32987-RA	0.42382	0.9876	1713.0	726.0	0.00868	GF_002098	0.0057	0.0324	7.0	0.1768	Itaiw_v1_scaffold_31_t21185-RA	Itaiw_v1_scaffold_66_t32987-RA	0.5	0.5
Itaiw_v1_scaffold_20_t14680-RA__Itaiw_v1_scaffold_51_t29000-RA	0.5734199999999999	0.52212	2799.0	1605.0	1.46387	GF_000515	0.5413	79.632	16.0	0.0068	Itaiw_v1_scaffold_20_t14680-RA	Itaiw_v1_scaffold_51_t29000-RA	0.0	0.08333
Itaiw_v1_scaffold_20_t14680-RA__Itaiw_v1_scaffold_51_t29000-RA	0.5734199999999999	0.52212	2799.0	1605.0	1.46387	GF_000515	0.5413	79.632	16.0	0.0068	Itaiw_v1_scaffold_20_t14680-RA	Itaiw_v1_scaffold_51_t29000-RA	0.0	0.08333
Itaiw_v1_scaffold_18_t13543-RA__Itaiw_v1_scaffold_88_t36489-RA	0.8494299999999999	0.98662	1056.0	897.0	0.0135	GF_003395	0.0064	0.0339	3.0	0.1888	Itaiw_v1_scaffold_18_t13543-RA	Itaiw_v1_scaffold_88_t36489-RA	1.0	1.0
Itaiw_v1_scaffold_11_t09362-RA__Itaiw_v1_scaffold_42_t25589-RA	0.25766999999999995	0.84603	2445.0	630.0	0.25274	GF_000183	0.084	0.7517	32.0	0.1118	Itaiw_v1_scaffold_11_t09362-RA	Itaiw_v1_scaffold_42_t25589-RA	0.06667000000000001	0.06667000000000001
Itaiw_v1_scaffold_18_t13490-RA__Itaiw_v1_scaffold_18_t13961-RA	0.22701999999999997	0.67218	1599.0	363.0	0.6166	GF_000432	0.4467	0.6662	19.0	0.6706	Itaiw_v1_scaffold_18_t13490-RA	Itaiw_v1_scaffold_18_t13961-RA	0.25	0.25
Itaiw_v1_scaffold_26_t18611-RA__Itaiw_v1_scaffold_28_t19700-RA	0.26642	0.37324	1599.0	426.0	2.35685	GF_000432	1.1624	75.8091	22.0	0.0153	Itaiw_v1_scaffold_26_t18611-RA	Itaiw_v1_scaffold_28_t19700-RA	0.0	0.028569999999999998
Itaiw_v1_scaffold_111_t38995-RA__Itaiw_v1_scaffold_35_t23207-RA	0.62344	0.9849600000000001	1920.0	1197.0	0.01992	GF_004303	0.0121	0.028999999999999998	2.0	0.41700000000000004	Itaiw_v1_scaffold_111_t38995-RA	Itaiw_v1_scaffold_35_t23207-RA	1.0	1.0
Itaiw_v1_scaffold_103_t38217-RA__Itaiw_v1_scaffold_12_t10008-RA	0.49346	0.56291	918.0	453.0	1.02834	GF_003477	0.5972	1.3072	2.0	0.4569	Itaiw_v1_scaffold_103_t38217-RA	Itaiw_v1_scaffold_12_t10008-RA	1.0	1.0
Itaiw_v1_contig_41_t43550-RA__Itaiw_v1_scaffold_101_t38018-RA	0.99145	0.9954	1755.0	1740.0	0.006809999999999999	GF_003635	0.003	0.0101	3.0	0.2984	Itaiw_v1_contig_41_t43550-RA	Itaiw_v1_scaffold_101_t38018-RA	1.0	1.0
Itaiw_v1_contig_7_t42130-RA__Itaiw_v1_scaffold_145_t41224-RA	0.45561999999999997	0.65801	507.0	231.0	0.87356	GF_003588	0.5139	0.4792	4.0	1.0724	Itaiw_v1_contig_7_t42130-RA	Itaiw_v1_scaffold_145_t41224-RA	0.5	0.5
Itaiw_v1_contig_7_t42130-RA__Itaiw_v1_scaffold_28_t19478-RA	1.0	1.0	507.0	507.0	0.0	GF_003588	0.0	0.0	3.0	0.5186	Itaiw_v1_contig_7_t42130-RA	Itaiw_v1_scaffold_28_t19478-RA	0.0	1.0
Itaiw_v1_contig_7_t42130-RA__Itaiw_v1_scaffold_28_t19478-RA	1.0	1.0	507.0	507.0	0.0	GF_003588	0.0	0.0	3.0	0.5186	Itaiw_v1_contig_7_t42130-RA	Itaiw_v1_scaffold_28_t19478-RA	0.0	1.0
Itaiw_v1_scaffold_145_t41224-RA__Itaiw_v1_scaffold_28_t19478-RA	0.45561999999999997	0.65801	507.0	231.0	0.87356	GF_003588	0.5139	0.4792	4.0	1.0724	Itaiw_v1_scaffold_145_t41224-RA	Itaiw_v1_scaffold_28_t19478-RA	0.5	0.5
Itaiw_v1_scaffold_145_t41224-RA__Itaiw_v1_scaffold_28_t19478-RA	0.45561999999999997	0.65801	507.0	231.0	0.87356	GF_003588	0.5139	0.4792	4.0	1.0724	Itaiw_v1_scaffold_145_t41224-RA	Itaiw_v1_scaffold_28_t19478-RA	0.5	0.5
Itaiw_v1_scaffold_24_t17017-RA__Itaiw_v1_scaffold_6_t05897-RA	0.81884	0.74041	1242.0	1017.0	0.40718000000000004	GF_000604	0.1873	1.1953	13.0	0.1567	Itaiw_v1_scaffold_24_t17017-RA	Itaiw_v1_scaffold_6_t05897-RA	0.125	0.125
Itaiw_v1_scaffold_13_t10972-RA__Itaiw_v1_scaffold_65_t32854-RA	0.29584	0.9913200000000001	1947.0	576.0	0.01162	GF_000582	0.0109	0.0001	12.0	99.0	Itaiw_v1_scaffold_13_t10972-RA	Itaiw_v1_scaffold_65_t32854-RA	0.0	0.5
Itaiw_v1_scaffold_12_t10435-RA__Itaiw_v1_scaffold_141_t40943-RA	0.90675	0.98582	933.0	846.0	0.01059	GF_003947	0.0049	0.0421	3.0	0.1168	Itaiw_v1_scaffold_12_t10435-RA	Itaiw_v1_scaffold_141_t40943-RA	1.0	1.0
Itaiw_v1_scaffold_13_t11004-RA__Itaiw_v1_scaffold_65_t32890-RA	0.19927	0.98777	1641.0	327.0	0.01996	GF_001903	0.0101	0.0174	5.0	0.5808	Itaiw_v1_scaffold_13_t11004-RA	Itaiw_v1_scaffold_65_t32890-RA	1.0	1.0
Itaiw_v1_contig_139_t45074-RA__Itaiw_v1_scaffold_80_t35527-RA	0.55908	0.9987	2742.0	1533.0	0.0025	GF_001504	0.0009	0.0029	8.0	0.295	Itaiw_v1_contig_139_t45074-RA	Itaiw_v1_scaffold_80_t35527-RA	0.0	0.5
Itaiw_v1_contig_139_t45074-RA__Itaiw_v1_scaffold_81_t35631-RA	0.65536	0.9721799999999999	2742.0	1797.0	0.0325	GF_001504	0.0211	0.055999999999999994	8.0	0.3765	Itaiw_v1_contig_139_t45074-RA	Itaiw_v1_scaffold_81_t35631-RA	1.0	0.5
Itaiw_v1_contig_139_t45074-RA__Itaiw_v1_scaffold_81_t35631-RA	0.65536	0.9721799999999999	2742.0	1797.0	0.0325	GF_001504	0.0211	0.055999999999999994	8.0	0.3765	Itaiw_v1_contig_139_t45074-RA	Itaiw_v1_scaffold_81_t35631-RA	1.0	0.5
Itaiw_v1_scaffold_80_t35527-RA__Itaiw_v1_scaffold_81_t35631-RA	0.55799	0.96993	2742.0	1530.0	0.0311	GF_001504	0.0238	0.0575	7.0	0.4139	Itaiw_v1_scaffold_80_t35527-RA	Itaiw_v1_scaffold_81_t35631-RA	1.0	1.0
Itaiw_v1_scaffold_80_t35527-RA__Itaiw_v1_scaffold_81_t35631-RA	0.55799	0.96993	2742.0	1530.0	0.0311	GF_001504	0.0238	0.0575	7.0	0.4139	Itaiw_v1_scaffold_80_t35527-RA	Itaiw_v1_scaffold_81_t35631-RA	1.0	1.0
Itaiw_v1_contig_47_t43698-RA__Itaiw_v1_scaffold_6_t06110-RA	0.98559	0.9883	1041.0	1026.0	0.01174	GF_004679	0.0052	0.0334	2.0	0.1562	Itaiw_v1_contig_47_t43698-RA	Itaiw_v1_scaffold_6_t06110-RA	1.0	1.0
Itaiw_v1_contig_198_t45630-RA__Itaiw_v1_scaffold_133_t40397-RA	0.94976	0.9728100000000001	4299.0	4083.0	0.042210000000000004	GF_004126	0.0229	0.0438	4.0	0.5218	Itaiw_v1_contig_198_t45630-RA	Itaiw_v1_scaffold_133_t40397-RA	0.5	0.5
Itaiw_v1_contig_198_t45630-RA__Itaiw_v1_scaffold_133_t40397-RA	0.94976	0.9728100000000001	4299.0	4083.0	0.042210000000000004	GF_004126	0.0229	0.0438	4.0	0.5218	Itaiw_v1_contig_198_t45630-RA	Itaiw_v1_scaffold_133_t40397-RA	0.5	0.5
Itaiw_v1_contig_198_t45630-RA__Itaiw_v1_scaffold_71_t34069-RA	0.97488	0.9728	4299.0	4191.0	0.04529	GF_004126	0.0234	0.0425	4.0	0.5519	Itaiw_v1_contig_198_t45630-RA	Itaiw_v1_scaffold_71_t34069-RA	0.5	0.5
Itaiw_v1_contig_198_t45630-RA__Itaiw_v1_scaffold_71_t34069-RA	0.97488	0.9728	4299.0	4191.0	0.04529	GF_004126	0.0234	0.0425	4.0	0.5519	Itaiw_v1_contig_198_t45630-RA	Itaiw_v1_scaffold_71_t34069-RA	0.5	0.5
Itaiw_v1_scaffold_133_t40397-RA__Itaiw_v1_scaffold_71_t34069-RA	0.9476600000000001	0.99067	4299.0	4074.0	0.013340000000000001	GF_004126	0.006999999999999999	0.0161	3.0	0.4353	Itaiw_v1_scaffold_133_t40397-RA	Itaiw_v1_scaffold_71_t34069-RA	1.0	1.0
Itaiw_v1_scaffold_53_t29502-RA__Itaiw_v1_scaffold_75_t34808-RA	0.39604	0.88	1515.0	600.0	0.19134	GF_004708	0.1202	0.1738	2.0	0.6919	Itaiw_v1_scaffold_53_t29502-RA	Itaiw_v1_scaffold_75_t34808-RA	1.0	1.0
Itaiw_v1_scaffold_59_t31356-RA__Itaiw_v1_scaffold_70_t33787-RA	0.21631	0.8469899999999999	1692.0	366.0	0.24728000000000003	GF_001075	0.11599999999999999	0.4336	9.0	0.2676	Itaiw_v1_scaffold_59_t31356-RA	Itaiw_v1_scaffold_70_t33787-RA	0.25	0.25
Itaiw_v1_scaffold_23_t16465-RA__Itaiw_v1_scaffold_85_t36035-RA	0.73077	0.8994200000000001	1170.0	855.0	0.14994000000000002	GF_004000	0.0942	0.18	3.0	0.5232	Itaiw_v1_scaffold_23_t16465-RA	Itaiw_v1_scaffold_85_t36035-RA	1.0	1.0
Itaiw_v1_contig_189_t45564-RA__Itaiw_v1_scaffold_87_t36394-RA	0.77905	0.91317	3666.0	2856.0	0.12659	GF_002479	0.0847	0.1284	4.0	0.6596	Itaiw_v1_contig_189_t45564-RA	Itaiw_v1_scaffold_87_t36394-RA	1.0	1.0
Itaiw_v1_scaffold_31_t21147-RA__Itaiw_v1_scaffold_66_t33004-RA	0.44845	0.94891	3666.0	1644.0	0.08187	GF_002479	0.0453	0.0975	5.0	0.4649	Itaiw_v1_scaffold_31_t21147-RA	Itaiw_v1_scaffold_66_t33004-RA	1.0	1.0
Itaiw_v1_scaffold_13_t10968-RA__Itaiw_v1_scaffold_65_t32850-RA	0.63636	0.8695700000000001	759.0	483.0	0.15603	GF_003473	0.1279	0.2274	3.0	0.5627	Itaiw_v1_scaffold_13_t10968-RA	Itaiw_v1_scaffold_65_t32850-RA	1.0	1.0
Itaiw_v1_scaffold_23_t16431-RA__Itaiw_v1_scaffold_85_t36078-RA	0.97129	0.9753700000000001	627.0	609.0	0.030639999999999997	GF_003507	0.0145	0.0527	3.0	0.2748	Itaiw_v1_scaffold_23_t16431-RA	Itaiw_v1_scaffold_85_t36078-RA	1.0	1.0
Itaiw_v1_scaffold_21_t15735-RA__Itaiw_v1_scaffold_58_t31060-RA	0.05118	0.38461999999999996	2286.0	117.0		GF_000541	1.3469	48.2752		0.0279	Itaiw_v1_scaffold_21_t15735-RA	Itaiw_v1_scaffold_58_t31060-RA	0.0
Itaiw_v1_scaffold_53_t29453-RA__Itaiw_v1_scaffold_75_t34864-RA	0.9563	0.9763700000000001	5355.0	5121.0	0.03157	GF_003174	0.0228	0.0292	3.0	0.7806	Itaiw_v1_scaffold_53_t29453-RA	Itaiw_v1_scaffold_75_t34864-RA	1.0	1.0
Itaiw_v1_scaffold_113_t39164-RA__Itaiw_v1_scaffold_8_t07471-RA	0.6375	0.90523	480.0	306.0	0.14328	GF_005279	0.0801	0.1957	2.0	0.4093	Itaiw_v1_scaffold_113_t39164-RA	Itaiw_v1_scaffold_8_t07471-RA	1.0	1.0
Itaiw_v1_contig_2_t41031-RA__Itaiw_v1_scaffold_22_t16308-RA	0.71722	1.0	1899.0	1362.0	0.0	GF_001832	0.0	0.0	6.0	0.1983	Itaiw_v1_contig_2_t41031-RA	Itaiw_v1_scaffold_22_t16308-RA	0.0	1.0
Itaiw_v1_contig_29_t43248-RA__Itaiw_v1_scaffold_46_t26982-RA	0.80052	1.0	1158.0	927.0	0.0	GF_002731	0.0	0.0	4.0	0.4247	Itaiw_v1_contig_29_t43248-RA	Itaiw_v1_scaffold_46_t26982-RA	0.0	1.0
Itaiw_v1_scaffold_104_t38404-RA__Itaiw_v1_scaffold_15_t11991-RA	0.23151999999999998	0.9692200000000001	4911.0	1137.0	0.0309	GF_000687	0.0253	0.0578	11.0	0.4371	Itaiw_v1_scaffold_104_t38404-RA	Itaiw_v1_scaffold_15_t11991-RA	1.0	1.0
Itaiw_v1_contig_236_t45917-RA__Itaiw_v1_scaffold_80_t35453-RA	0.9797299999999999	0.9900399999999999	1332.0	1305.0	0.01626	GF_001818	0.0073	0.0186	6.0	0.3941	Itaiw_v1_contig_236_t45917-RA	Itaiw_v1_scaffold_80_t35453-RA	1.0	1.0
Itaiw_v1_contig_50_t43772-RA__Itaiw_v1_scaffold_22_t16092-RA	0.29551	0.67733	1269.0	375.0	0.54975	GF_001839	0.4455	0.4199	5.0	1.0611	Itaiw_v1_contig_50_t43772-RA	Itaiw_v1_scaffold_22_t16092-RA	1.0	1.0
Itaiw_v1_scaffold_105_t38497-RA__Itaiw_v1_scaffold_8_t07651-RA	0.96786	0.9941399999999999	1587.0	1536.0	0.01166	GF_002253	0.0052	0.0085	5.0	0.6106	Itaiw_v1_scaffold_105_t38497-RA	Itaiw_v1_scaffold_8_t07651-RA	1.0	1.0
Itaiw_v1_scaffold_123_t39873-RA__Itaiw_v1_scaffold_35_t23063-RA	0.95841	0.9546399999999999	1587.0	1521.0	0.07199	GF_002253	0.0461	0.0519	4.0	0.8898	Itaiw_v1_scaffold_123_t39873-RA	Itaiw_v1_scaffold_35_t23063-RA	1.0	1.0
Itaiw_v1_contig_88_t44423-RA__Itaiw_v1_scaffold_45_t26898-RA	1.0	0.9912299999999999	570.0	570.0	0.01097	GF_003334	0.0045	0.0268	4.0	0.1666	Itaiw_v1_contig_88_t44423-RA	Itaiw_v1_scaffold_45_t26898-RA	0.5	0.5
Itaiw_v1_scaffold_115_t39290-RA__Itaiw_v1_scaffold_45_t26898-RA	0.79474	0.9955799999999999	570.0	453.0	0.00533	GF_003334	0.0	0.0156	3.0	0.001	Itaiw_v1_scaffold_115_t39290-RA	Itaiw_v1_scaffold_45_t26898-RA	1.0	1.0
Itaiw_v1_contig_97_t44566-RA__Itaiw_v1_scaffold_77_t34974-RA	1.0	1.0	726.0	726.0	0.0	GF_005811	0.0	0.0	2.0	0.001	Itaiw_v1_contig_97_t44566-RA	Itaiw_v1_scaffold_77_t34974-RA	0.0	1.0
Itaiw_v1_scaffold_4_t04690-RA__Itaiw_v1_scaffold_77_t35031-RA	0.53846	0.97949	2535.0	1365.0	0.026139999999999997	GF_003197	0.018000000000000002	0.0343	3.0	0.5257	Itaiw_v1_scaffold_4_t04690-RA	Itaiw_v1_scaffold_77_t35031-RA	1.0	1.0
Itaiw_v1_scaffold_13_t10759-RA__Itaiw_v1_scaffold_58_t30863-RA	1.0	0.98616	867.0	867.0	0.01356	GF_005052	0.0064	0.0365	2.0	0.1752	Itaiw_v1_scaffold_13_t10759-RA	Itaiw_v1_scaffold_58_t30863-RA	1.0	1.0
Itaiw_v1_scaffold_101_t37982-RA__Itaiw_v1_scaffold_49_t28290-RA	0.27710999999999997	0.91465	2241.0	621.0	0.09404	GF_002035	0.085	0.1169	6.0	0.7275	Itaiw_v1_scaffold_101_t37982-RA	Itaiw_v1_scaffold_49_t28290-RA	0.5	0.5
Itaiw_v1_contig_189_t45566-RA__Itaiw_v1_scaffold_87_t36391-RA	0.76379	0.97893	1740.0	1329.0	0.031110000000000002	GF_000268	0.017	0.0371	19.0	0.4583	Itaiw_v1_contig_189_t45566-RA	Itaiw_v1_scaffold_87_t36391-RA	0.5	0.5
Itaiw_v1_scaffold_12_t10605-RA__Itaiw_v1_scaffold_149_t41508-RA	0.5274399999999999	0.99326	1968.0	1038.0	0.009940000000000001	GF_001411	0.0037	0.0191	7.0	0.1933	Itaiw_v1_scaffold_12_t10605-RA	Itaiw_v1_scaffold_149_t41508-RA	1.0	1.0
Itaiw_v1_scaffold_23_t16421-RA__Itaiw_v1_scaffold_85_t36086-RA	0.7149800000000001	0.98649	621.0	444.0	0.00109	GF_002659	0.0001	0.0523	4.0	0.001	Itaiw_v1_scaffold_23_t16421-RA	Itaiw_v1_scaffold_85_t36086-RA	1.0	1.0
Itaiw_v1_contig_5_t41728-RA__Itaiw_v1_scaffold_21_t15223-RA	0.46761	0.9451700000000001	1482.0	693.0	0.07789	GF_000627	0.0474	0.0946	10.0	0.5014	Itaiw_v1_contig_5_t41728-RA	Itaiw_v1_scaffold_21_t15223-RA	1.0	1.0
Itaiw_v1_scaffold_135_t40557-RA__Itaiw_v1_scaffold_19_t14349-RA	0.89069	0.88939	1482.0	1320.0	0.1706	GF_000627	0.1049	0.1811	14.0	0.5795	Itaiw_v1_scaffold_135_t40557-RA	Itaiw_v1_scaffold_19_t14349-RA	0.14286	0.14286
Itaiw_v1_scaffold_21_t15558-RA__Itaiw_v1_scaffold_33_t22175-RA	0.67611	0.8073899999999999	1482.0	1002.0	0.12409	GF_000627	0.0537	1.3015	13.0	0.0413	Itaiw_v1_scaffold_21_t15558-RA	Itaiw_v1_scaffold_33_t22175-RA	0.1	0.1
Itaiw_v1_scaffold_80_t35486-RA__Itaiw_v1_scaffold_81_t35623-RA	0.9973299999999999	0.9866299999999999	1125.0	1122.0	0.02456	GF_006176	0.0103	0.0272	2.0	0.3776	Itaiw_v1_scaffold_80_t35486-RA	Itaiw_v1_scaffold_81_t35623-RA	1.0	1.0
Itaiw_v1_scaffold_143_t41102-RA__Itaiw_v1_scaffold_27_t18988-RA	1.0	0.9963799999999999	1104.0	1104.0	0.00271	GF_004131	0.0012	0.011000000000000001	3.0	0.1113	Itaiw_v1_scaffold_143_t41102-RA	Itaiw_v1_scaffold_27_t18988-RA	1.0	1.0
Itaiw_v1_scaffold_108_t38654-RA__Itaiw_v1_scaffold_59_t31145-RA	0.70231	0.92338	1431.0	1005.0	0.10272	GF_003466	0.0673	0.1338	3.0	0.503	Itaiw_v1_scaffold_108_t38654-RA	Itaiw_v1_scaffold_59_t31145-RA	1.0	1.0
Itaiw_v1_contig_214_t45766-RA__Itaiw_v1_scaffold_28_t19390-RA	0.28726999999999997	0.89451	1650.0	474.0	0.13968	GF_006004	0.1024	0.1719	2.0	0.5953	Itaiw_v1_contig_214_t45766-RA	Itaiw_v1_scaffold_28_t19390-RA	1.0	1.0
Itaiw_v1_scaffold_1_t00518-RA__Itaiw_v1_scaffold_38_t24119-RA	0.9915700000000001	0.9971700000000001	1068.0	1059.0	0.0029	GF_002409	0.0014	0.0062	4.0	0.2188	Itaiw_v1_scaffold_1_t00518-RA	Itaiw_v1_scaffold_38_t24119-RA	1.0	1.0
Itaiw_v1_contig_11_t42508-RA__Itaiw_v1_scaffold_52_t29407-RA	0.9281	0.99531	459.0	426.0	0.0	GF_003571	0.0	0.0144	4.0	0.001	Itaiw_v1_contig_11_t42508-RA	Itaiw_v1_scaffold_52_t29407-RA	1.0	0.5
Itaiw_v1_scaffold_55_t30123-RA__Itaiw_v1_scaffold_7_t06595-RA	0.39061999999999997	0.77778	576.0	225.0	0.37076	GF_005363	0.2266	0.4653	2.0	0.48700000000000004	Itaiw_v1_scaffold_55_t30123-RA	Itaiw_v1_scaffold_7_t06595-RA	1.0	1.0
Itaiw_v1_scaffold_16_t12540-RA__Itaiw_v1_scaffold_78_t35185-RA	0.51452	0.80645	723.0	372.0	0.30232	GF_003501	0.2055	0.3126	4.0	0.6573	Itaiw_v1_scaffold_16_t12540-RA	Itaiw_v1_scaffold_78_t35185-RA	0.5	0.5
Itaiw_v1_scaffold_1_t00507-RA__Itaiw_v1_scaffold_38_t24112-RA	1.0	0.99354	1239.0	1239.0	0.0073	GF_005463	0.0035	0.0144	2.0	0.2397	Itaiw_v1_scaffold_1_t00507-RA	Itaiw_v1_scaffold_38_t24112-RA	1.0	1.0
Itaiw_v1_contig_103_t44650-RA__Itaiw_v1_scaffold_37_t23895-RA	0.8224299999999999	0.9583299999999999	642.0	528.0	0.05512	GF_004459	0.0354	0.0747	2.0	0.4741	Itaiw_v1_contig_103_t44650-RA	Itaiw_v1_scaffold_37_t23895-RA	1.0	1.0
Itaiw_v1_scaffold_72_t34252-RA__Itaiw_v1_scaffold_9_t07793-RA	0.27837	0.8589700000000001	1401.0	390.0	0.21819000000000002	GF_001981	0.1299	0.2731	6.0	0.4756	Itaiw_v1_scaffold_72_t34252-RA	Itaiw_v1_scaffold_9_t07793-RA	0.33333	0.33333
Itaiw_v1_contig_74_t44178-RA__Itaiw_v1_scaffold_27_t18736-RA	0.98611	0.9887299999999999	1080.0	1065.0	0.01486	GF_002757	0.0066	0.0243	5.0	0.2724	Itaiw_v1_contig_74_t44178-RA	Itaiw_v1_scaffold_27_t18736-RA	0.5	0.5
Itaiw_v1_scaffold_107_t38619-RA__Itaiw_v1_scaffold_4_t04837-RA	0.05061	0.43433999999999995	3912.0	198.0	1.91789	GF_001544	0.9297	75.3692	7.0	0.0123	Itaiw_v1_scaffold_107_t38619-RA	Itaiw_v1_scaffold_4_t04837-RA	0.0	0.33333
Itaiw_v1_contig_31_t43291-RA__Itaiw_v1_scaffold_73_t34492-RA	0.08723	0.87923	2373.0	207.0	0.1319	GF_002811	0.127	0.1761	5.0	0.7214	Itaiw_v1_contig_31_t43291-RA	Itaiw_v1_scaffold_73_t34492-RA	0.5	0.5
Itaiw_v1_scaffold_13_t10917-RA__Itaiw_v1_scaffold_65_t32776-RA	0.39445	0.87479	4434.0	1749.0	0.17886	GF_001101	0.1261	0.19399999999999998	9.0	0.6502	Itaiw_v1_scaffold_13_t10917-RA	Itaiw_v1_scaffold_65_t32776-RA	1.0	1.0
Itaiw_v1_contig_75_t44180-RA__Itaiw_v1_scaffold_36_t23320-RA	0.83136	0.9940700000000001	2028.0	1686.0	0.01121	GF_004110	0.0066	0.0047	3.0	1.4226	Itaiw_v1_contig_75_t44180-RA	Itaiw_v1_scaffold_36_t23320-RA	0.0	1.0
Itaiw_v1_contig_66_t44039-RA__Itaiw_v1_scaffold_43_t25920-RA	1.0	0.99708	342.0	342.0	0.0	GF_005807	0.0	0.0136	2.0	0.001	Itaiw_v1_contig_66_t44039-RA	Itaiw_v1_scaffold_43_t25920-RA	1.0	1.0
Itaiw_v1_scaffold_43_t26113-RA__Itaiw_v1_scaffold_6_t06308-RA	0.93995	0.95905	1299.0	1221.0	0.05815	GF_002743	0.0384	0.0558	4.0	0.6886	Itaiw_v1_scaffold_43_t26113-RA	Itaiw_v1_scaffold_6_t06308-RA	1.0	1.0
Itaiw_v1_scaffold_31_t21129-RA__Itaiw_v1_scaffold_66_t33021-RA	1.0	0.98519	810.0	810.0	0.00746	GF_005118	0.0035	0.0455	2.0	0.0776	Itaiw_v1_scaffold_31_t21129-RA	Itaiw_v1_scaffold_66_t33021-RA	1.0	1.0
Itaiw_v1_scaffold_59_t31367-RA__Itaiw_v1_scaffold_70_t33786-RA	0.51273	0.89835	825.0	423.0	0.1627	GF_000685	0.1049	0.1362	18.0	0.7703	Itaiw_v1_scaffold_59_t31367-RA	Itaiw_v1_scaffold_70_t33786-RA	0.05	0.047619999999999996
Itaiw_v1_contig_416_t46879-RA__Itaiw_v1_scaffold_12_t10092-RA	0.50766	0.97987	1566.0	795.0	0.04432	GF_003309	0.0218	0.0174	3.0	1.2517	Itaiw_v1_contig_416_t46879-RA	Itaiw_v1_scaffold_12_t10092-RA	1.0	1.0
Itaiw_v1_contig_25_t43042-RA__Itaiw_v1_scaffold_122_t39813-RA	0.87241	0.9947299999999999	870.0	759.0	0.00821	GF_001760	0.0035	0.0116	7.0	0.3009	Itaiw_v1_contig_25_t43042-RA	Itaiw_v1_scaffold_122_t39813-RA	1.0	0.5
Itaiw_v1_contig_25_t43042-RA__Itaiw_v1_scaffold_122_t39813-RA	0.87241	0.9947299999999999	870.0	759.0	0.00821	GF_001760	0.0035	0.0116	7.0	0.3009	Itaiw_v1_contig_25_t43042-RA	Itaiw_v1_scaffold_122_t39813-RA	1.0	0.5
Itaiw_v1_contig_25_t43042-RA__Itaiw_v1_scaffold_130_t40229-RA	0.87241	0.99605	870.0	759.0	0.00797	GF_001760	0.0034	0.0064	6.0	0.5303	Itaiw_v1_contig_25_t43042-RA	Itaiw_v1_scaffold_130_t40229-RA	1.0	1.0
Itaiw_v1_contig_25_t43042-RA__Itaiw_v1_scaffold_130_t40229-RA	0.87241	0.99605	870.0	759.0	0.00797	GF_001760	0.0034	0.0064	6.0	0.5303	Itaiw_v1_contig_25_t43042-RA	Itaiw_v1_scaffold_130_t40229-RA	1.0	1.0
Itaiw_v1_scaffold_122_t39813-RA__Itaiw_v1_scaffold_130_t40229-RA	0.87241	0.99605	870.0	759.0	0.00818	GF_001760	0.004	0.0042	7.0	0.9502	Itaiw_v1_scaffold_122_t39813-RA	Itaiw_v1_scaffold_130_t40229-RA	0.0	0.5
Itaiw_v1_scaffold_43_t26027-RA__Itaiw_v1_scaffold_6_t06362-RA	0.44483	0.9173100000000001	870.0	387.0	0.10354000000000001	GF_001760	0.069	0.1658	5.0	0.4162	Itaiw_v1_scaffold_43_t26027-RA	Itaiw_v1_scaffold_6_t06362-RA	1.0	1.0
Itaiw_v1_scaffold_31_t21099-RA__Itaiw_v1_scaffold_66_t33044-RA	1.0	0.99718	354.0	354.0	0.0	GF_005667	0.0	0.0127	2.0	0.001	Itaiw_v1_scaffold_31_t21099-RA	Itaiw_v1_scaffold_66_t33044-RA	1.0	1.0
Itaiw_v1_scaffold_1_t00534-RA__Itaiw_v1_scaffold_38_t24115-RA	0.7528100000000001	0.73134	267.0	201.0	0.72659	GF_001895	0.32899999999999996	0.4151	8.0	0.7925	Itaiw_v1_scaffold_1_t00534-RA	Itaiw_v1_scaffold_38_t24115-RA	0.0	0.25
Itaiw_v1_scaffold_15_t12236-RA__Itaiw_v1_scaffold_57_t30646-RA	0.14423	0.66667	2496.0	360.0	0.50249	GF_001401	0.4619	0.4569	9.0	1.011	Itaiw_v1_scaffold_15_t12236-RA	Itaiw_v1_scaffold_57_t30646-RA	0.33333	0.25
Itaiw_v1_scaffold_31_t21085-RA__Itaiw_v1_scaffold_66_t33076-RA	0.32753000000000004	0.7359100000000001	1896.0	621.0	0.54888	GF_000859	0.2977	0.5312	12.0	0.5605	Itaiw_v1_scaffold_31_t21085-RA	Itaiw_v1_scaffold_66_t33076-RA	0.25	0.25
Itaiw_v1_contig_150_t45213-RA__Itaiw_v1_scaffold_19_t14041-RA	0.49932	0.9661200000000001	4434.0	2214.0	0.04145	GF_000203	0.0267	0.0604	24.0	0.4423	Itaiw_v1_contig_150_t45213-RA	Itaiw_v1_scaffold_19_t14041-RA	1.0	1.0
Itaiw_v1_scaffold_11_t09285-RA__Itaiw_v1_scaffold_3_t02955-RA	0.49188000000000004	0.56488	4434.0	2181.0	0.91946	GF_000203	0.4461	2.6044	33.0	0.1713	Itaiw_v1_scaffold_11_t09285-RA	Itaiw_v1_scaffold_3_t02955-RA	0.07143	0.07143
Itaiw_v1_scaffold_11_t09413-RA__Itaiw_v1_scaffold_83_t35736-RA	0.61905	0.95641	630.0	390.0	0.06877	GF_003067	0.0239	0.1456	3.0	0.16399999999999998	Itaiw_v1_scaffold_11_t09413-RA	Itaiw_v1_scaffold_83_t35736-RA	1.0	1.0
Itaiw_v1_scaffold_13_t11043-RA__Itaiw_v1_scaffold_65_t32920-RA	0.72554	0.95386	3465.0	2514.0	0.067	GF_004245	0.0412	0.0761	2.0	0.5419	Itaiw_v1_scaffold_13_t11043-RA	Itaiw_v1_scaffold_65_t32920-RA	1.0	1.0
Itaiw_v1_contig_332_t46498-RA__Itaiw_v1_scaffold_43_t25966-RA	0.98869	0.9893200000000001	1326.0	1311.0	0.0163	GF_001690	0.0077	0.0185	7.0	0.4183	Itaiw_v1_contig_332_t46498-RA	Itaiw_v1_scaffold_43_t25966-RA	1.0	1.0
Itaiw_v1_contig_30_t43255-RA__Itaiw_v1_scaffold_35_t23086-RA	0.47384	1.0	1032.0	489.0	0.00054	GF_004790	0.0	0.0	2.0	0.4136	Itaiw_v1_contig_30_t43255-RA	Itaiw_v1_scaffold_35_t23086-RA	0.0	1.0
Itaiw_v1_scaffold_15_t12193-RA__Itaiw_v1_scaffold_57_t30666-RA	0.91122	0.9865200000000001	1791.0	1632.0	0.00584	GF_001819	0.0031	0.0527	7.0	0.0596	Itaiw_v1_scaffold_15_t12193-RA	Itaiw_v1_scaffold_57_t30666-RA	0.5	0.5
Itaiw_v1_scaffold_12_t10455-RA__Itaiw_v1_scaffold_141_t40967-RA	1.0	0.9931399999999999	1020.0	1020.0	0.00596	GF_004639	0.0026	0.0224	2.0	0.114	Itaiw_v1_scaffold_12_t10455-RA	Itaiw_v1_scaffold_141_t40967-RA	1.0	1.0
Itaiw_v1_scaffold_122_t39835-RA__Itaiw_v1_scaffold_130_t40245-RA	0.9919399999999999	0.9512200000000001	744.0	738.0	0.06458	GF_005270	0.027999999999999997	0.1338	2.0	0.2096	Itaiw_v1_scaffold_122_t39835-RA	Itaiw_v1_scaffold_130_t40245-RA	1.0	1.0
Itaiw_v1_scaffold_33_t22071-RA__Itaiw_v1_scaffold_4_t04346-RA	0.32905999999999996	0.61905	2106.0	693.0	0.9253899999999999	GF_000826	0.4995	0.9558	8.0	0.5226	Itaiw_v1_scaffold_33_t22071-RA	Itaiw_v1_scaffold_4_t04346-RA	0.33333	0.33333
Itaiw_v1_contig_721_t47731-RA__Itaiw_v1_scaffold_53_t29444-RA	0.46032	0.96552	2835.0	1305.0	0.04004	GF_001046	0.0338	0.0421	13.0	0.8031	Itaiw_v1_contig_721_t47731-RA	Itaiw_v1_scaffold_53_t29444-RA	0.5	0.33333
Itaiw_v1_contig_721_t47731-RA__Itaiw_v1_scaffold_53_t29444-RA	0.46032	0.96552	2835.0	1305.0	0.04004	GF_001046	0.0338	0.0421	13.0	0.8031	Itaiw_v1_contig_721_t47731-RA	Itaiw_v1_scaffold_53_t29444-RA	0.5	0.33333
Itaiw_v1_contig_721_t47731-RA__Itaiw_v1_scaffold_75_t34871-RA	0.47831	0.9631299999999999	2835.0	1356.0	0.04358	GF_001046	0.0334	0.0541	12.0	0.616	Itaiw_v1_contig_721_t47731-RA	Itaiw_v1_scaffold_75_t34871-RA	1.0	0.5
Itaiw_v1_contig_721_t47731-RA__Itaiw_v1_scaffold_75_t34871-RA	0.47831	0.9631299999999999	2835.0	1356.0	0.04358	GF_001046	0.0334	0.0541	12.0	0.616	Itaiw_v1_contig_721_t47731-RA	Itaiw_v1_scaffold_75_t34871-RA	1.0	0.5
Itaiw_v1_scaffold_53_t29444-RA__Itaiw_v1_scaffold_75_t34871-RA	0.51005	0.97925	2835.0	1446.0	0.03134	GF_001046	0.0206	0.0237	13.0	0.8691	Itaiw_v1_scaffold_53_t29444-RA	Itaiw_v1_scaffold_75_t34871-RA	0.5	0.33333
Itaiw_v1_scaffold_14_t11627-RA__Itaiw_v1_scaffold_8_t07192-RA	0.68421	0.96795	1824.0	1248.0	0.0387	GF_004192	0.0238	0.0658	2.0	0.3624	Itaiw_v1_scaffold_14_t11627-RA	Itaiw_v1_scaffold_8_t07192-RA	1.0	1.0
Itaiw_v1_scaffold_11_t09407-RA__Itaiw_v1_scaffold_83_t35724-RA	1.0	0.9943	1053.0	1053.0	0.00619	GF_002233	0.0024	0.0197	5.0	0.1213	Itaiw_v1_scaffold_11_t09407-RA	Itaiw_v1_scaffold_83_t35724-RA	1.0	1.0
Itaiw_v1_contig_449_t47010-RA__Itaiw_v1_scaffold_39_t24542-RA	1.0	1.0	1074.0	1074.0	0.0	GF_004851	0.0	0.0	2.0	0.4297	Itaiw_v1_contig_449_t47010-RA	Itaiw_v1_scaffold_39_t24542-RA	0.0	1.0
Itaiw_v1_scaffold_11_t09257-RA__Itaiw_v1_scaffold_3_t02985-RA	0.07906	0.30856	5616.0	444.0	5.941319999999999	GF_000013	1.7012	62.5579	168.0	0.0272	Itaiw_v1_scaffold_11_t09257-RA	Itaiw_v1_scaffold_3_t02985-RA	0.0	0.0008300000000000001
Itaiw_v1_scaffold_128_t40122-RA__Itaiw_v1_scaffold_80_t35457-RA	0.10897000000000001	0.34967	5616.0	612.0	5.70601	GF_000013	1.6212	66.4664	168.0	0.0244	Itaiw_v1_scaffold_128_t40122-RA	Itaiw_v1_scaffold_80_t35457-RA	0.0	0.0008300000000000001
Itaiw_v1_scaffold_17_t12953-RA__Itaiw_v1_scaffold_97_t37585-RA	0.11058	0.45571999999999996	5616.0	621.0	3.5153800000000004	GF_000013	0.85	4.0179	161.0	0.2115	Itaiw_v1_scaffold_17_t12953-RA	Itaiw_v1_scaffold_97_t37585-RA	0.055560000000000005	0.013330000000000002
Itaiw_v1_scaffold_28_t19303-RA__Itaiw_v1_scaffold_36_t23238-RA	0.05876	0.55455	5616.0	330.0	1.6975799999999999	GF_000013	0.4614	63.2284	163.0	0.0073	Itaiw_v1_scaffold_28_t19303-RA	Itaiw_v1_scaffold_36_t23238-RA	0.0	0.03333
Itaiw_v1_scaffold_30_t20569-RA__Itaiw_v1_scaffold_36_t23275-RA	0.15545	0.43299	5616.0	873.0	2.95404	GF_000013	0.8614	63.5507	159.0	0.0136	Itaiw_v1_scaffold_30_t20569-RA	Itaiw_v1_scaffold_36_t23275-RA	0.0	0.00926
Itaiw_v1_scaffold_36_t23238-RA__Itaiw_v1_scaffold_51_t29073-RA	0.32051	0.385	5616.0	1800.0	3.54549	GF_000013	1.1095	11.411	163.0	0.0972	Itaiw_v1_scaffold_36_t23238-RA	Itaiw_v1_scaffold_51_t29073-RA	0.0	0.03333
Itaiw_v1_scaffold_80_t35430-RA__Itaiw_v1_scaffold_80_t35457-RA	0.08814	0.35556	5616.0	495.0	5.70365	GF_000013	1.6667	3.0587	168.0	0.5449	Itaiw_v1_scaffold_80_t35430-RA	Itaiw_v1_scaffold_80_t35457-RA	0.0035700000000000003	0.0008300000000000001
Itaiw_v1_scaffold_23_t16553-RA__Itaiw_v1_scaffold_24_t17317-RA	0.42086999999999997	0.49725	1725.0	726.0	1.76567	GF_000802	0.9117	1.284	12.0	0.71	Itaiw_v1_scaffold_23_t16553-RA	Itaiw_v1_scaffold_24_t17317-RA	0.5	0.16667
Itaiw_v1_scaffold_55_t30072-RA__Itaiw_v1_scaffold_7_t06638-RA	0.89217	0.9909	1725.0	1539.0	0.00572	GF_000802	0.0027	0.0265	7.0	0.1037	Itaiw_v1_scaffold_55_t30072-RA	Itaiw_v1_scaffold_7_t06638-RA	1.0	1.0
Itaiw_v1_contig_91_t44469-RA__Itaiw_v1_scaffold_101_t37995-RA	0.39698	0.8692	1194.0	474.0		GF_001621	0.1327	0.2067		0.6421	Itaiw_v1_contig_91_t44469-RA	Itaiw_v1_scaffold_101_t37995-RA
Itaiw_v1_scaffold_18_t13983-RA__Itaiw_v1_scaffold_29_t19973-RA	0.77436	0.9746100000000001	1170.0	906.0	0.04886	GF_002511	0.0275	0.0206	5.0	1.337	Itaiw_v1_scaffold_18_t13983-RA	Itaiw_v1_scaffold_29_t19973-RA	0.5	0.5
Itaiw_v1_scaffold_52_t29166-RA__Itaiw_v1_scaffold_8_t07743-RA	1.0	0.9729700000000001	333.0	333.0	0.0	GF_003484	0.0001	0.1134	3.0	0.001	Itaiw_v1_scaffold_52_t29166-RA	Itaiw_v1_scaffold_8_t07743-RA	1.0	1.0
Itaiw_v1_scaffold_80_t35484-RA__Itaiw_v1_scaffold_81_t35620-RA	0.17868	0.67787	1998.0	357.0	0.6047399999999999	GF_004947	0.4366	0.4485	2.0	0.9735	Itaiw_v1_scaffold_80_t35484-RA	Itaiw_v1_scaffold_81_t35620-RA	1.0	1.0
Itaiw_v1_scaffold_44_t26614-RA__Itaiw_v1_scaffold_74_t34661-RA	0.36039	0.997	924.0	333.0	0.00054	GF_004635	0.0	0.0079	2.0	0.001	Itaiw_v1_scaffold_44_t26614-RA	Itaiw_v1_scaffold_74_t34661-RA	1.0	1.0
Itaiw_v1_contig_40_t43525-RA__Itaiw_v1_scaffold_21_t15311-RA	0.9161	0.99875	1752.0	1605.0	0.0020800000000000003	GF_002606	0.001	0.0018	4.0	0.5318	Itaiw_v1_contig_40_t43525-RA	Itaiw_v1_scaffold_21_t15311-RA	0.0	1.0
Itaiw_v1_scaffold_104_t38406-RA__Itaiw_v1_scaffold_15_t11989-RA	0.9234700000000001	0.9291	1176.0	1086.0	0.09332	GF_004355	0.0658	0.1107	2.0	0.5946	Itaiw_v1_scaffold_104_t38406-RA	Itaiw_v1_scaffold_15_t11989-RA	1.0	1.0
Itaiw_v1_scaffold_114_t39226-RA__Itaiw_v1_scaffold_32_t21736-RA	0.70395	0.8247700000000001	1824.0	1284.0	0.29951	GF_002912	0.1938	0.2581	4.0	0.7511	Itaiw_v1_scaffold_114_t39226-RA	Itaiw_v1_scaffold_32_t21736-RA	0.5	0.5
Itaiw_v1_scaffold_23_t16428-RA__Itaiw_v1_scaffold_85_t36081-RA	0.7226100000000001	0.99892	2574.0	1860.0	0.00316	GF_004214	0.0016	0.0	2.0	99.0	Itaiw_v1_scaffold_23_t16428-RA	Itaiw_v1_scaffold_85_t36081-RA	0.0	1.0
Itaiw_v1_scaffold_180_t42689-RA__Itaiw_v1_scaffold_19_t14482-RA	0.41008999999999995	0.9683799999999999	2853.0	1170.0	0.0484	GF_004543	0.0382	0.0151	2.0	2.5325	Itaiw_v1_scaffold_180_t42689-RA	Itaiw_v1_scaffold_19_t14482-RA	1.0	1.0
Itaiw_v1_scaffold_15_t11895-RA__Itaiw_v1_scaffold_45_t26740-RA	0.1833	0.43393000000000004	2766.0	507.0	1.8275599999999999	GF_003637	1.0123	2.5399	4.0	0.3986	Itaiw_v1_scaffold_15_t11895-RA	Itaiw_v1_scaffold_45_t26740-RA	0.5	0.5
Itaiw_v1_contig_43_t43600-RA__Itaiw_v1_scaffold_30_t20654-RA	0.14454	0.31519	3051.0	441.0	4.52784	GF_000475	1.7253	8.5426	18.0	0.20199999999999999	Itaiw_v1_contig_43_t43600-RA	Itaiw_v1_scaffold_30_t20654-RA	0.0	0.047619999999999996
Itaiw_v1_scaffold_181_t42850-RA__Itaiw_v1_scaffold_38_t23966-RA	0.13078	0.33584	3051.0	399.0	2.82281	GF_000475	1.3005	68.8153	18.0	0.0189	Itaiw_v1_scaffold_181_t42850-RA	Itaiw_v1_scaffold_38_t23966-RA	0.0	0.047619999999999996
Itaiw_v1_scaffold_30_t20307-RA__Itaiw_v1_scaffold_38_t23966-RA	0.73353	0.98972	3051.0	2238.0	0.00831	GF_000475	0.0048	0.0288	15.0	0.1661	Itaiw_v1_scaffold_30_t20307-RA	Itaiw_v1_scaffold_38_t23966-RA	0.5	0.25
Itaiw_v1_contig_11_t42511-RA__Itaiw_v1_scaffold_52_t29405-RA	0.60775	0.93891	1239.0	753.0	0.08297	GF_000055	0.0576	0.0921	41.0	0.6252	Itaiw_v1_contig_11_t42511-RA	Itaiw_v1_scaffold_52_t29405-RA	0.5	0.5
Itaiw_v1_contig_136_t45024-RA__Itaiw_v1_scaffold_120_t39648-RA	0.523	0.8780899999999999	1239.0	648.0	0.19405999999999998	GF_000055	0.142	0.1181	50.0	1.2021	Itaiw_v1_contig_136_t45024-RA	Itaiw_v1_scaffold_120_t39648-RA	1.0	1.0
Itaiw_v1_contig_351_t46615-RA__Itaiw_v1_scaffold_78_t35123-RA	0.43826000000000004	0.9926299999999999	1239.0	543.0	0.00547	GF_000055	0.0025	0.0221	37.0	0.1143	Itaiw_v1_contig_351_t46615-RA	Itaiw_v1_scaffold_78_t35123-RA	1.0	0.5
Itaiw_v1_contig_91_t44474-RA__Itaiw_v1_scaffold_101_t37991-RA	0.5181600000000001	1.0	1239.0	642.0	0.0	GF_000055	0.0	0.0	44.0	0.4127	Itaiw_v1_contig_91_t44474-RA	Itaiw_v1_scaffold_101_t37991-RA	0.0	1.0
Itaiw_v1_scaffold_18_t13827-RA__Itaiw_v1_scaffold_29_t20105-RA	0.31961	0.99495	1239.0	396.0	0.0060799999999999995	GF_000055	0.0032	0.0135	52.0	0.2367	Itaiw_v1_scaffold_18_t13827-RA	Itaiw_v1_scaffold_29_t20105-RA	1.0	1.0
Itaiw_v1_scaffold_40_t24733-RA__Itaiw_v1_scaffold_72_t34320-RA	0.4891	0.4967	1239.0	606.0	2.08557	GF_000055	0.6063	72.2304	62.0	0.0084	Itaiw_v1_scaffold_40_t24733-RA	Itaiw_v1_scaffold_72_t34320-RA	0.0	0.0119
Itaiw_v1_scaffold_72_t34320-RA__Itaiw_v1_scaffold_9_t07848-RA	0.43341	0.92365	1239.0	537.0	0.09702000000000001	GF_000055	0.0665	0.1414	57.0	0.4702	Itaiw_v1_scaffold_72_t34320-RA	Itaiw_v1_scaffold_9_t07848-RA	1.0	1.0
Itaiw_v1_scaffold_13_t10983-RA__Itaiw_v1_scaffold_65_t32858-RA	0.17463	0.8245600000000001	1632.0	285.0	0.25715	GF_001909	0.1896	0.2528	4.0	0.75	Itaiw_v1_scaffold_13_t10983-RA	Itaiw_v1_scaffold_65_t32858-RA	1.0	1.0
Itaiw_v1_scaffold_13_t10983-RA__Itaiw_v1_scaffold_77_t35001-RA	0.7683800000000001	0.67703	1632.0	1254.0	0.50773	GF_001909	0.2438	2.9112	6.0	0.0837	Itaiw_v1_scaffold_13_t10983-RA	Itaiw_v1_scaffold_77_t35001-RA	0.5	0.25
Itaiw_v1_scaffold_4_t04734-RA__Itaiw_v1_scaffold_77_t35001-RA	0.88787	0.98482	1632.0	1449.0	0.01461	GF_001909	0.0068	0.0394	5.0	0.1723	Itaiw_v1_scaffold_4_t04734-RA	Itaiw_v1_scaffold_77_t35001-RA	1.0	1.0
Itaiw_v1_scaffold_65_t32858-RA__Itaiw_v1_scaffold_77_t35001-RA	0.29412	0.6375	1632.0	480.0	0.42678	GF_001909	0.2686	25.2704	6.0	0.0106	Itaiw_v1_scaffold_65_t32858-RA	Itaiw_v1_scaffold_77_t35001-RA	0.0	0.25
Itaiw_v1_scaffold_45_t26788-RA__Itaiw_v1_scaffold_45_t26818-RA	0.40266	0.9737100000000001	2928.0	1179.0	0.0292	GF_005638	0.0182	0.0598	2.0	0.3039	Itaiw_v1_scaffold_45_t26788-RA	Itaiw_v1_scaffold_45_t26818-RA	1.0	1.0
Itaiw_v1_scaffold_1_t00257-RA__Itaiw_v1_scaffold_38_t23956-RA	0.4878	0.9166700000000001	492.0	240.0	0.12437999999999999	GF_005278	0.0821	0.1141	2.0	0.7194	Itaiw_v1_scaffold_1_t00257-RA	Itaiw_v1_scaffold_38_t23956-RA	1.0	1.0
Itaiw_v1_scaffold_30_t20621-RA__Itaiw_v1_scaffold_46_t27253-RA	1.0	0.9921399999999999	1272.0	1272.0	0.00246	GF_005775	0.0012	0.0234	2.0	0.0497	Itaiw_v1_scaffold_30_t20621-RA	Itaiw_v1_scaffold_46_t27253-RA	1.0	1.0
Itaiw_v1_scaffold_43_t26153-RA__Itaiw_v1_scaffold_6_t06288-RA	0.93243	0.98551	1332.0	1242.0	0.01184	GF_005662	0.0082	0.0364	2.0	0.2262	Itaiw_v1_scaffold_43_t26153-RA	Itaiw_v1_scaffold_6_t06288-RA	1.0	1.0
Itaiw_v1_scaffold_157_t41807-RA__Itaiw_v1_scaffold_63_t32223-RA	0.7015899999999999	1.0	1317.0	924.0	0.00109	GF_001126	0.0	0.0	7.0	0.4912	Itaiw_v1_scaffold_157_t41807-RA	Itaiw_v1_scaffold_63_t32223-RA	0.0	1.0
Itaiw_v1_scaffold_18_t13895-RA__Itaiw_v1_scaffold_29_t20032-RA	0.96767	0.99926	1392.0	1347.0	0.00282	GF_002225	0.0009	0.0	4.0	99.0	Itaiw_v1_scaffold_18_t13895-RA	Itaiw_v1_scaffold_29_t20032-RA	0.0	1.0
Itaiw_v1_scaffold_13_t11014-RA__Itaiw_v1_scaffold_65_t32900-RA	0.9823200000000001	0.99572	1188.0	1167.0	0.00302	GF_001908	0.0011	0.0188	4.0	0.0567	Itaiw_v1_scaffold_13_t11014-RA	Itaiw_v1_scaffold_65_t32900-RA	1.0	1.0
Itaiw_v1_scaffold_104_t38425-RA__Itaiw_v1_scaffold_12_t10474-RA	0.02174	0.46032	5796.0	126.0		GF_000007	1.0142	2.4839		0.4083	Itaiw_v1_scaffold_104_t38425-RA	Itaiw_v1_scaffold_12_t10474-RA
Itaiw_v1_scaffold_116_t39359-RA__Itaiw_v1_scaffold_47_t27389-RA	0.07505	0.51264	5796.0	435.0		GF_000007	0.5148	13.4094		0.0384	Itaiw_v1_scaffold_116_t39359-RA	Itaiw_v1_scaffold_47_t27389-RA	0.0
Itaiw_v1_scaffold_116_t39408-RA__Itaiw_v1_scaffold_33_t21771-RA	0.12578	0.9904	5796.0	729.0	0.01883	GF_000007	0.0093	0.0112	102.0	0.8254	Itaiw_v1_scaffold_116_t39408-RA	Itaiw_v1_scaffold_33_t21771-RA	1.0	1.0
Itaiw_v1_scaffold_116_t39408-RA__Itaiw_v1_scaffold_69_t33607-RA	0.13405999999999998	0.5997399999999999	5796.0	777.0	0.8056	GF_000007	0.2894	11.4304	117.0	0.0253	Itaiw_v1_scaffold_116_t39408-RA	Itaiw_v1_scaffold_69_t33607-RA	0.0	0.023809999999999998
Itaiw_v1_scaffold_12_t10336-RA__Itaiw_v1_scaffold_30_t20637-RA	0.13405999999999998	0.47618999999999995	5796.0	777.0	2.27808	GF_000007	0.6672	6.9149	192.0	0.0965	Itaiw_v1_scaffold_12_t10336-RA	Itaiw_v1_scaffold_30_t20637-RA	0.0	0.0005099999999999999
Itaiw_v1_scaffold_12_t10474-RA__Itaiw_v1_scaffold_73_t34516-RA	0.06573	0.3727	5796.0	381.0		GF_000007	6.6632	4.4785		1.4878	Itaiw_v1_scaffold_12_t10474-RA	Itaiw_v1_scaffold_73_t34516-RA
Itaiw_v1_scaffold_13_t11125-RA__Itaiw_v1_scaffold_45_t26771-RA	0.05072	0.53741	5796.0	294.0		GF_000007	0.4983	29.7571		0.0167	Itaiw_v1_scaffold_13_t11125-RA	Itaiw_v1_scaffold_45_t26771-RA	0.0
Itaiw_v1_scaffold_144_t41176-RA__Itaiw_v1_scaffold_55_t30076-RA	0.21273000000000003	0.55799	5796.0	1233.0	1.37816	GF_000007	0.4446	19.8822	192.0	0.0224	Itaiw_v1_scaffold_144_t41176-RA	Itaiw_v1_scaffold_55_t30076-RA	0.0	0.0005099999999999999
Itaiw_v1_scaffold_20_t15026-RA__Itaiw_v1_scaffold_43_t25893-RA	0.02484	0.53472	5796.0	144.0	2.23909	GF_000007	0.4015	23.1368	192.0	0.0174	Itaiw_v1_scaffold_20_t15026-RA	Itaiw_v1_scaffold_43_t25893-RA	0.0	0.0005099999999999999
Itaiw_v1_scaffold_20_t15026-RA__Itaiw_v1_scaffold_75_t34854-RA	0.018119999999999997	0.6	5796.0	105.0	2.8128599999999997	GF_000007	0.34600000000000003	12.1325	187.0	0.0285	Itaiw_v1_scaffold_20_t15026-RA	Itaiw_v1_scaffold_75_t34854-RA	0.0	0.004520000000000001
Itaiw_v1_scaffold_21_t15742-RA__Itaiw_v1_scaffold_58_t31031-RA	0.15269000000000002	0.33446	5796.0	885.0	5.895980000000001	GF_000007	1.8772	8.7961	193.0	0.2134	Itaiw_v1_scaffold_21_t15742-RA	Itaiw_v1_scaffold_58_t31031-RA	0.0	0.00358
Itaiw_v1_scaffold_23_t16732-RA__Itaiw_v1_scaffold_50_t28742-RA	0.12370999999999999	0.41423000000000004	5796.0	717.0	3.6499699999999997	GF_000007	0.9640000000000001	18.3125	191.0	0.0526	Itaiw_v1_scaffold_23_t16732-RA	Itaiw_v1_scaffold_50_t28742-RA	0.0	0.00125
Itaiw_v1_scaffold_26_t18615-RA__Itaiw_v1_scaffold_28_t19689-RA	0.09783	0.57319	5796.0	567.0	1.39763	GF_000007	0.442	63.0715	187.0	0.006999999999999999	Itaiw_v1_scaffold_26_t18615-RA	Itaiw_v1_scaffold_28_t19689-RA	0.0	0.004520000000000001
Itaiw_v1_scaffold_26_t18615-RA__Itaiw_v1_scaffold_53_t29654-RA	0.07195	0.41486999999999996	5796.0	417.0	2.51688	GF_000007	1.0965	4.074	192.0	0.2691	Itaiw_v1_scaffold_26_t18615-RA	Itaiw_v1_scaffold_53_t29654-RA	0.00621	0.0005099999999999999
Itaiw_v1_scaffold_26_t18615-RA__Itaiw_v1_scaffold_53_t29654-RA	0.07195	0.41486999999999996	5796.0	417.0	2.51688	GF_000007	1.0965	4.074	192.0	0.2691	Itaiw_v1_scaffold_26_t18615-RA	Itaiw_v1_scaffold_53_t29654-RA	0.00621	0.0005099999999999999
Itaiw_v1_scaffold_28_t19386-RA__Itaiw_v1_scaffold_69_t33607-RA	0.13251	0.54948	5796.0	768.0	1.72775	GF_000007	0.4669	8.8814	192.0	0.0526	Itaiw_v1_scaffold_28_t19386-RA	Itaiw_v1_scaffold_69_t33607-RA	0.0	0.0005099999999999999
Itaiw_v1_scaffold_28_t19689-RA__Itaiw_v1_scaffold_69_t33607-RA	0.13199	0.51242	5796.0	765.0	1.92248	GF_000007	0.52	26.5485	192.0	0.0196	Itaiw_v1_scaffold_28_t19689-RA	Itaiw_v1_scaffold_69_t33607-RA	0.0	0.0005099999999999999
Itaiw_v1_scaffold_28_t19689-RA__Itaiw_v1_scaffold_92_t36985-RA	0.16615	0.5503600000000001	5796.0	963.0	1.33959	GF_000007	0.4684	64.2061	187.0	0.0073	Itaiw_v1_scaffold_28_t19689-RA	Itaiw_v1_scaffold_92_t36985-RA	0.0	0.004520000000000001
Itaiw_v1_scaffold_33_t21771-RA__Itaiw_v1_scaffold_98_t37640-RA	0.09006	0.6092	5796.0	522.0	0.74876	GF_000007	0.3684	3.2064	108.0	0.1149	Itaiw_v1_scaffold_33_t21771-RA	Itaiw_v1_scaffold_98_t37640-RA	0.08333	0.06667000000000001
Itaiw_v1_scaffold_35_t22932-RA__Itaiw_v1_scaffold_46_t27211-RA	0.09265	0.41899	5796.0	537.0		GF_000007	0.898	13.4061		0.067	Itaiw_v1_scaffold_35_t22932-RA	Itaiw_v1_scaffold_46_t27211-RA	0.0
Itaiw_v1_scaffold_35_t22932-RA__Itaiw_v1_scaffold_98_t37640-RA	0.10197	0.45685	5796.0	591.0	2.57273	GF_000007	0.7201	7.4835	192.0	0.0962	Itaiw_v1_scaffold_35_t22932-RA	Itaiw_v1_scaffold_98_t37640-RA	0.0	0.0005099999999999999
Itaiw_v1_scaffold_39_t24709-RA__Itaiw_v1_scaffold_41_t25373-RA	0.05331	0.50485	5796.0	309.0		GF_000007	0.6087	6.4653		0.0942	Itaiw_v1_scaffold_39_t24709-RA	Itaiw_v1_scaffold_41_t25373-RA	0.0
Itaiw_v1_scaffold_43_t25893-RA__Itaiw_v1_scaffold_75_t34854-RA	0.10248	0.5101	5796.0	594.0	3.00941	GF_000007	0.5694	40.5308	192.0	0.013999999999999999	Itaiw_v1_scaffold_43_t25893-RA	Itaiw_v1_scaffold_75_t34854-RA	0.0	0.0005099999999999999
Itaiw_v1_scaffold_46_t27211-RA__Itaiw_v1_scaffold_98_t37640-RA	0.03468	0.43283999999999995	5796.0	201.0		GF_000007	1.0901	2.9462		0.37	Itaiw_v1_scaffold_46_t27211-RA	Itaiw_v1_scaffold_98_t37640-RA
Itaiw_v1_scaffold_47_t27389-RA__Itaiw_v1_scaffold_4_t04106-RA	0.05538	0.44237	5796.0	321.0		GF_000007	0.7088	64.9172		0.0109	Itaiw_v1_scaffold_47_t27389-RA	Itaiw_v1_scaffold_4_t04106-RA	0.0
Itaiw_v1_scaffold_4_t04235-RA__Itaiw_v1_scaffold_83_t35750-RA	0.30796999999999997	0.43473	5796.0	1785.0		GF_000007	0.841	72.6259		0.0116	Itaiw_v1_scaffold_4_t04235-RA	Itaiw_v1_scaffold_83_t35750-RA	0.0
Itaiw_v1_scaffold_50_t28663-RA__Itaiw_v1_scaffold_50_t28742-RA	0.05331	0.45307	5796.0	309.0	3.77904	GF_000007	0.7607	7.292999999999999	191.0	0.1043	Itaiw_v1_scaffold_50_t28663-RA	Itaiw_v1_scaffold_50_t28742-RA	0.0	0.00125
Itaiw_v1_scaffold_50_t28663-RA__Itaiw_v1_scaffold_54_t29704-RA	0.0999	0.39724	5796.0	579.0	1.96766	GF_000007	1.0021	65.2385	192.0	0.0154	Itaiw_v1_scaffold_50_t28663-RA	Itaiw_v1_scaffold_54_t29704-RA	0.0	0.0005099999999999999
Itaiw_v1_scaffold_50_t28742-RA__Itaiw_v1_scaffold_54_t29704-RA	0.12525999999999998	0.44077	5796.0	726.0	4.04082	GF_000007	0.9496	73.6965	192.0	0.0129	Itaiw_v1_scaffold_50_t28742-RA	Itaiw_v1_scaffold_54_t29704-RA	0.0	0.0005099999999999999
Itaiw_v1_scaffold_53_t29462-RA__Itaiw_v1_scaffold_75_t34854-RA	0.10404000000000001	0.9071299999999999	5796.0	603.0	0.25792	GF_000007	0.0979	0.1129	175.0	0.8667	Itaiw_v1_scaffold_53_t29462-RA	Itaiw_v1_scaffold_75_t34854-RA	1.0	1.0
Itaiw_v1_scaffold_55_t30076-RA__Itaiw_v1_scaffold_70_t33935-RA	0.15217	0.51247	5796.0	882.0	1.98898	GF_000007	0.5364	71.5624	192.0	0.0075	Itaiw_v1_scaffold_55_t30076-RA	Itaiw_v1_scaffold_70_t33935-RA	0.0	0.0005099999999999999
Itaiw_v1_scaffold_55_t30076-RA__Itaiw_v1_scaffold_70_t33935-RA	0.15217	0.51247	5796.0	882.0	1.98898	GF_000007	0.5364	71.5624	192.0	0.0075	Itaiw_v1_scaffold_55_t30076-RA	Itaiw_v1_scaffold_70_t33935-RA	0.0	0.0005099999999999999
Itaiw_v1_scaffold_69_t33607-RA__Itaiw_v1_scaffold_92_t36985-RA	0.10765999999999999	0.52564	5796.0	624.0	1.99127	GF_000007	0.5434	4.506	192.0	0.1206	Itaiw_v1_scaffold_69_t33607-RA	Itaiw_v1_scaffold_92_t36985-RA	0.00621	0.0005099999999999999
Itaiw_v1_scaffold_13_t11233-RA__Itaiw_v1_scaffold_54_t29868-RA	0.78035	1.0	1038.0	810.0	0.0	GF_001124	0.0	0.0	9.0	0.001	Itaiw_v1_scaffold_13_t11233-RA	Itaiw_v1_scaffold_54_t29868-RA	0.0	1.0
Itaiw_v1_contig_30_t43256-RA__Itaiw_v1_scaffold_35_t23085-RA	0.31022	0.99359	4023.0	1248.0	0.00683	GF_001027	0.0035	0.013999999999999999	9.0	0.251	Itaiw_v1_contig_30_t43256-RA	Itaiw_v1_scaffold_35_t23085-RA	1.0	1.0
Itaiw_v1_contig_41_t43547-RA__Itaiw_v1_scaffold_101_t38023-RA	0.7326	0.9158299999999999	1638.0	1200.0	0.13726	GF_000522	0.0967	0.0717	9.0	1.3478	Itaiw_v1_contig_41_t43547-RA	Itaiw_v1_scaffold_101_t38023-RA	1.0	1.0
Itaiw_v1_scaffold_116_t39402-RA__Itaiw_v1_scaffold_23_t16801-RA	0.27656	0.9933799999999999	1638.0	453.0		GF_000522	0.0056	0.0112		0.4973	Itaiw_v1_scaffold_116_t39402-RA	Itaiw_v1_scaffold_23_t16801-RA
Itaiw_v1_contig_25_t43040-RA__Itaiw_v1_scaffold_130_t40232-RA	0.85008	0.97749	1881.0	1599.0	0.027000000000000003	GF_004238	0.02	0.0326	2.0	0.6129	Itaiw_v1_contig_25_t43040-RA	Itaiw_v1_scaffold_130_t40232-RA	1.0	1.0
Itaiw_v1_contig_25_t43040-RA__Itaiw_v1_scaffold_130_t40232-RA	0.85008	0.97749	1881.0	1599.0	0.027000000000000003	GF_004238	0.02	0.0326	2.0	0.6129	Itaiw_v1_contig_25_t43040-RA	Itaiw_v1_scaffold_130_t40232-RA	1.0	1.0
Itaiw_v1_scaffold_11_t09152-RA__Itaiw_v1_scaffold_3_t03040-RA	0.56542	0.81267	642.0	363.0	0.40597	GF_004010	0.2051	0.2777	4.0	0.7387	Itaiw_v1_scaffold_11_t09152-RA	Itaiw_v1_scaffold_3_t03040-RA	0.5	0.5
Itaiw_v1_scaffold_18_t13808-RA__Itaiw_v1_scaffold_29_t20113-RA	1.0	0.99187	615.0	615.0	0.0	GF_003896	0.0	0.0268	3.0	0.001	Itaiw_v1_scaffold_18_t13808-RA	Itaiw_v1_scaffold_29_t20113-RA	1.0	1.0
Itaiw_v1_scaffold_102_t38076-RA__Itaiw_v1_scaffold_26_t18655-RA	0.6460199999999999	0.78082	678.0	438.0	0.37945999999999996	GF_004974	0.221	0.4885	2.0	0.4525	Itaiw_v1_scaffold_102_t38076-RA	Itaiw_v1_scaffold_26_t18655-RA	1.0	1.0
Itaiw_v1_scaffold_41_t25491-RA__Itaiw_v1_scaffold_48_t27689-RA	0.24957	0.76389	1731.0	432.0	0.18031	GF_000921	0.2935	0.2876	11.0	1.0204	Itaiw_v1_scaffold_41_t25491-RA	Itaiw_v1_scaffold_48_t27689-RA	0.5	0.5
Itaiw_v1_scaffold_33_t22014-RA__Itaiw_v1_scaffold_33_t22127-RA	0.1833	0.41481	1473.0	270.0		GF_000866	1.1641	5.854		0.1989	Itaiw_v1_scaffold_33_t22014-RA	Itaiw_v1_scaffold_33_t22127-RA	0.0
Itaiw_v1_contig_274_t46187-RA__Itaiw_v1_scaffold_42_t25658-RA	0.63202	0.7478100000000001	1443.0	912.0	0.51035	GF_001624	0.2781	0.4732	10.0	0.5877	Itaiw_v1_contig_274_t46187-RA	Itaiw_v1_scaffold_42_t25658-RA	0.125	0.125
Itaiw_v1_contig_64_t44004-RA__Itaiw_v1_scaffold_21_t15191-RA	0.92391	0.9932799999999999	1932.0	1785.0	0.00698	GF_001278	0.003	0.0196	8.0	0.1523	Itaiw_v1_contig_64_t44004-RA	Itaiw_v1_scaffold_21_t15191-RA	1.0	1.0
Itaiw_v1_contig_455_t47036-RA__Itaiw_v1_scaffold_12_t10089-RA	0.36105	0.8222200000000001	1371.0	495.0	0.32703000000000004	GF_003618	0.2025	0.235	3.0	0.8616	Itaiw_v1_contig_455_t47036-RA	Itaiw_v1_scaffold_12_t10089-RA	1.0	1.0
Itaiw_v1_scaffold_129_t40154-RA__Itaiw_v1_scaffold_47_t27590-RA	0.95575	1.0	339.0	324.0	0.0	GF_003344	0.0	0.0	4.0	0.5172	Itaiw_v1_scaffold_129_t40154-RA	Itaiw_v1_scaffold_47_t27590-RA	0.0	0.5
Itaiw_v1_scaffold_101_t37972-RA__Itaiw_v1_scaffold_49_t28282-RA	0.81557	0.97841	3237.0	2640.0	0.030019999999999998	GF_000474	0.0209	0.0268	15.0	0.7809	Itaiw_v1_scaffold_101_t37972-RA	Itaiw_v1_scaffold_49_t28282-RA	1.0	1.0
Itaiw_v1_scaffold_5_t05769-RA__Itaiw_v1_scaffold_89_t36566-RA	1.0	0.9959100000000001	978.0	978.0	0.00614	GF_004209	0.0029	0.0075	2.0	0.3814	Itaiw_v1_scaffold_5_t05769-RA	Itaiw_v1_scaffold_89_t36566-RA	1.0	1.0
Itaiw_v1_contig_290_t46293-RA__Itaiw_v1_scaffold_111_t39004-RA	0.35759	0.99856	1938.0	693.0	0.00372	GF_002100	0.0021	0.0	5.0	99.0	Itaiw_v1_contig_290_t46293-RA	Itaiw_v1_scaffold_111_t39004-RA	0.0	1.0
Itaiw_v1_scaffold_23_t16433-RA__Itaiw_v1_scaffold_85_t36076-RA	1.0	0.9823700000000001	624.0	624.0	0.0345	GF_004883	0.0149	0.0291	2.0	0.5125	Itaiw_v1_scaffold_23_t16433-RA	Itaiw_v1_scaffold_85_t36076-RA	1.0	1.0
Itaiw_v1_scaffold_118_t39475-RA__Itaiw_v1_scaffold_28_t19541-RA	0.27129000000000003	0.97324	1515.0	411.0	0.027889999999999998	GF_003999	0.0236	0.0382	3.0	0.6184	Itaiw_v1_scaffold_118_t39475-RA	Itaiw_v1_scaffold_28_t19541-RA	1.0	1.0
Itaiw_v1_contig_70_t44087-RA__Itaiw_v1_scaffold_19_t14077-RA	1.0	0.98806	1005.0	1005.0	0.01222	GF_004735	0.0051	0.0399	2.0	0.1269	Itaiw_v1_contig_70_t44087-RA	Itaiw_v1_scaffold_19_t14077-RA	1.0	1.0
Itaiw_v1_scaffold_11_t09503-RA__Itaiw_v1_scaffold_83_t35814-RA	0.32578	0.97101	1059.0	345.0	0.04398	GF_005464	0.0269	0.0382	2.0	0.7052	Itaiw_v1_scaffold_11_t09503-RA	Itaiw_v1_scaffold_83_t35814-RA	1.0	1.0
Itaiw_v1_contig_93_t44500-RA__Itaiw_v1_scaffold_139_t40789-RA	0.4453	0.8547299999999999	5457.0	2430.0	0.22246999999999997	GF_000380	0.1552	0.2123	15.0	0.731	Itaiw_v1_contig_93_t44500-RA	Itaiw_v1_scaffold_139_t40789-RA	0.33333	0.33333
Itaiw_v1_scaffold_108_t38675-RA__Itaiw_v1_scaffold_14_t11722-RA	0.10595999999999998	0.50417	2265.0	240.0	1.39438	GF_000977	0.5329	58.5187	14.0	0.0091	Itaiw_v1_scaffold_108_t38675-RA	Itaiw_v1_scaffold_14_t11722-RA	0.0	0.06667000000000001
Itaiw_v1_scaffold_1_t00281-RA__Itaiw_v1_scaffold_38_t23994-RA	0.8533700000000001	0.8682700000000001	1023.0	873.0	0.19710999999999998	GF_002398	0.1284	0.2399	4.0	0.5353	Itaiw_v1_scaffold_1_t00281-RA	Itaiw_v1_scaffold_38_t23994-RA	1.0	1.0
Itaiw_v1_scaffold_13_t10862-RA__Itaiw_v1_scaffold_65_t32739-RA	0.76258	0.91996	1491.0	1137.0	0.12616	GF_001251	0.0817	0.1012	9.0	0.807	Itaiw_v1_scaffold_13_t10862-RA	Itaiw_v1_scaffold_65_t32739-RA	1.0	1.0
Itaiw_v1_scaffold_40_t24763-RA__Itaiw_v1_scaffold_93_t37122-RA	1.0	1.0	240.0	240.0	0.0	GF_005582	0.0	0.0	2.0	0.001	Itaiw_v1_scaffold_40_t24763-RA	Itaiw_v1_scaffold_93_t37122-RA	0.0	1.0
Itaiw_v1_scaffold_12_t10415-RA__Itaiw_v1_scaffold_30_t20758-RA	0.31805	0.34419	2028.0	645.0	3.3274	GF_000910	1.1995	71.7741	14.0	0.0167	Itaiw_v1_scaffold_12_t10415-RA	Itaiw_v1_scaffold_30_t20758-RA	0.0	0.06667000000000001
Itaiw_v1_scaffold_133_t40387-RA__Itaiw_v1_scaffold_71_t34061-RA	1.0	0.99405	336.0	336.0		GF_001616	0.0	0.0211		0.001	Itaiw_v1_scaffold_133_t40387-RA	Itaiw_v1_scaffold_71_t34061-RA
Itaiw_v1_scaffold_13_t10884-RA__Itaiw_v1_scaffold_65_t32750-RA	0.94865	0.95916	1110.0	1053.0	0.055970000000000006	GF_003610	0.0395	0.0524	3.0	0.7525	Itaiw_v1_scaffold_13_t10884-RA	Itaiw_v1_scaffold_65_t32750-RA	1.0	1.0
Itaiw_v1_contig_372_t46707-RA__Itaiw_v1_scaffold_16_t12739-RA	0.87846	0.91419	1950.0	1713.0	0.1264	GF_002193	0.0768	0.1577	4.0	0.48700000000000004	Itaiw_v1_contig_372_t46707-RA	Itaiw_v1_scaffold_16_t12739-RA	1.0	1.0
Itaiw_v1_scaffold_30_t20384-RA__Itaiw_v1_scaffold_8_t07596-RA	0.90515	0.9863299999999999	1455.0	1317.0	0.02252	GF_000750	0.0112	0.0215	12.0	0.5192	Itaiw_v1_scaffold_30_t20384-RA	Itaiw_v1_scaffold_8_t07596-RA	1.0	1.0
Itaiw_v1_scaffold_30_t20384-RA__Itaiw_v1_scaffold_8_t07596-RA	0.90515	0.9863299999999999	1455.0	1317.0	0.02252	GF_000750	0.0112	0.0215	12.0	0.5192	Itaiw_v1_scaffold_30_t20384-RA	Itaiw_v1_scaffold_8_t07596-RA	1.0	1.0
Itaiw_v1_contig_19_t42880-RA__Itaiw_v1_scaffold_2_t02711-RA	0.11312	0.3912	3819.0	432.0	2.2567	GF_000054	1.7536	62.3013	52.0	0.0281	Itaiw_v1_contig_19_t42880-RA	Itaiw_v1_scaffold_2_t02711-RA	0.0	0.00617
Itaiw_v1_scaffold_10_t08639-RA__Itaiw_v1_scaffold_28_t19393-RA	0.07855	0.42333000000000004	3819.0	300.0		GF_000054	0.9074	7.4773		0.1214	Itaiw_v1_scaffold_10_t08639-RA	Itaiw_v1_scaffold_28_t19393-RA	0.0
Itaiw_v1_scaffold_140_t40859-RA__Itaiw_v1_scaffold_1_t01445-RA	0.0872	0.5435399999999999	3819.0	333.0		GF_000054	0.6164	6.4724		0.0952	Itaiw_v1_scaffold_140_t40859-RA	Itaiw_v1_scaffold_1_t01445-RA	0.0
Itaiw_v1_scaffold_22_t15958-RA__Itaiw_v1_scaffold_45_t26766-RA	0.05185	0.50505	3819.0	198.0		GF_000054	0.5448	68.5932		0.0079	Itaiw_v1_scaffold_22_t15958-RA	Itaiw_v1_scaffold_45_t26766-RA	0.0
Itaiw_v1_scaffold_12_t10610-RA__Itaiw_v1_scaffold_149_t41503-RA	0.2684	0.89905	1956.0	525.0	0.16033	GF_000342	0.0798	0.2608	16.0	0.3058	Itaiw_v1_scaffold_12_t10610-RA	Itaiw_v1_scaffold_149_t41503-RA	1.0	1.0
Itaiw_v1_scaffold_12_t10610-RA__Itaiw_v1_scaffold_20_t15060-RA	0.2684	0.77905	1956.0	525.0	0.5933	GF_000342	0.1786	0.7369	25.0	0.2424	Itaiw_v1_scaffold_12_t10610-RA	Itaiw_v1_scaffold_20_t15060-RA	0.04167	0.04167
Itaiw_v1_scaffold_149_t41503-RA__Itaiw_v1_scaffold_20_t15060-RA	0.7638	0.79585	1956.0	1494.0	0.43406999999999996	GF_000342	0.1754	0.5914	25.0	0.2966	Itaiw_v1_scaffold_149_t41503-RA	Itaiw_v1_scaffold_20_t15060-RA	0.04167	0.04167
Itaiw_v1_scaffold_177_t42574-RA__Itaiw_v1_scaffold_32_t21520-RA	0.55061	0.9767899999999999	1956.0	1077.0	0.030760000000000003	GF_000342	0.02	0.040999999999999995	18.0	0.4894	Itaiw_v1_scaffold_177_t42574-RA	Itaiw_v1_scaffold_32_t21520-RA	1.0	1.0
Itaiw_v1_scaffold_16_t12586-RA__Itaiw_v1_scaffold_78_t35250-RA	0.8240000000000001	0.9093899999999999	1125.0	927.0	0.12696	GF_001575	0.0849	0.1478	8.0	0.5743	Itaiw_v1_scaffold_16_t12586-RA	Itaiw_v1_scaffold_78_t35250-RA	1.0	1.0
Itaiw_v1_scaffold_18_t13491-RA__Itaiw_v1_scaffold_21_t15432-RA	0.027889999999999998	0.27555999999999997	8067.0	225.0	6.76645	GF_000118	2.6213	2.9583	42.0	0.8861	Itaiw_v1_scaffold_18_t13491-RA	Itaiw_v1_scaffold_21_t15432-RA	0.029410000000000002	0.01176
Itaiw_v1_scaffold_18_t13491-RA__Itaiw_v1_scaffold_92_t36953-RA	0.027889999999999998	0.61778	8067.0	225.0	1.40683	GF_000118	0.6019	0.6059	24.0	0.9934	Itaiw_v1_scaffold_18_t13491-RA	Itaiw_v1_scaffold_92_t36953-RA	0.33333	0.33333
Itaiw_v1_scaffold_11_t09853-RA__Itaiw_v1_scaffold_33_t21784-RA	0.10633	0.54365	2370.0	252.0	1.45435	GF_000747	0.4786	30.3103	16.0	0.0158	Itaiw_v1_scaffold_11_t09853-RA	Itaiw_v1_scaffold_33_t21784-RA	0.0	0.05
Itaiw_v1_scaffold_18_t13861-RA__Itaiw_v1_scaffold_29_t20063-RA	0.89623	0.97845	2226.0	1995.0	0.0259	GF_000543	0.0156	0.0449	14.0	0.34700000000000003	Itaiw_v1_scaffold_18_t13861-RA	Itaiw_v1_scaffold_29_t20063-RA	1.0	1.0
Itaiw_v1_contig_88_t44424-RA__Itaiw_v1_scaffold_115_t39293-RA	0.72951	0.7628	1098.0	801.0	0.34173000000000003	GF_002664	0.2468	0.4678	5.0	0.5276	Itaiw_v1_contig_88_t44424-RA	Itaiw_v1_scaffold_115_t39293-RA	0.5	0.5
Itaiw_v1_contig_88_t44424-RA__Itaiw_v1_scaffold_45_t26900-RA	0.79508	0.99198	1098.0	873.0	0.009559999999999999	GF_002664	0.0063	0.0138	4.0	0.4575	Itaiw_v1_contig_88_t44424-RA	Itaiw_v1_scaffold_45_t26900-RA	1.0	1.0
Itaiw_v1_scaffold_115_t39293-RA__Itaiw_v1_scaffold_45_t26900-RA	0.8196700000000001	0.79333	1098.0	900.0	0.33610999999999996	GF_002664	0.2141	0.3677	5.0	0.5823	Itaiw_v1_scaffold_115_t39293-RA	Itaiw_v1_scaffold_45_t26900-RA	0.5	0.5
Itaiw_v1_scaffold_117_t39448-RA__Itaiw_v1_scaffold_62_t32123-RA	0.91038	0.98964	636.0	579.0	0.00573	GF_003581	0.0022	0.0425	3.0	0.0521	Itaiw_v1_scaffold_117_t39448-RA	Itaiw_v1_scaffold_62_t32123-RA	1.0	1.0
Itaiw_v1_contig_214_t45767-RA__Itaiw_v1_scaffold_28_t19391-RA	0.86354	0.82963	1407.0	1215.0	0.30148	GF_004552	0.1838	0.2551	2.0	0.7206	Itaiw_v1_contig_214_t45767-RA	Itaiw_v1_scaffold_28_t19391-RA	1.0	1.0
Itaiw_v1_contig_130_t44966-RA__Itaiw_v1_scaffold_49_t28314-RA	0.93399	0.9877799999999999	1227.0	1146.0	0.01821	GF_002662	0.0101	0.0184	5.0	0.5523	Itaiw_v1_contig_130_t44966-RA	Itaiw_v1_scaffold_49_t28314-RA	0.5	0.5
Itaiw_v1_scaffold_101_t38026-RA__Itaiw_v1_scaffold_49_t28314-RA	0.71149	0.98511	1227.0	873.0	0.02076	GF_002662	0.0177	0.006	4.0	2.9481	Itaiw_v1_scaffold_101_t38026-RA	Itaiw_v1_scaffold_49_t28314-RA	1.0	1.0
Itaiw_v1_contig_1_t40572-RA__Itaiw_v1_scaffold_46_t26918-RA	0.73716	0.99385	1986.0	1464.0	0.0	GF_001034	0.0	0.0228	7.0	0.001	Itaiw_v1_contig_1_t40572-RA	Itaiw_v1_scaffold_46_t26918-RA	1.0	1.0
Itaiw_v1_scaffold_24_t17485-RA__Itaiw_v1_scaffold_77_t35016-RA	0.17221	0.68421	1986.0	342.0	0.6824399999999999	GF_001034	0.4014	0.5716	10.0	0.7022	Itaiw_v1_scaffold_24_t17485-RA	Itaiw_v1_scaffold_77_t35016-RA	1.0	1.0
Itaiw_v1_scaffold_15_t11970-RA__Itaiw_v1_scaffold_45_t26659-RA	0.8353700000000001	0.74939	492.0	411.0	0.5088	GF_005792	0.2887	0.4326	2.0	0.6673	Itaiw_v1_scaffold_15_t11970-RA	Itaiw_v1_scaffold_45_t26659-RA	1.0	1.0
Itaiw_v1_contig_246_t45988-RA__Itaiw_v1_scaffold_56_t30440-RA	0.82168	0.99149	858.0	705.0	0.00864	GF_003835	0.0082	0.0105	3.0	0.7801	Itaiw_v1_contig_246_t45988-RA	Itaiw_v1_scaffold_56_t30440-RA	1.0	1.0
Itaiw_v1_scaffold_1_t00262-RA__Itaiw_v1_scaffold_38_t23961-RA	0.97091	0.987	6498.0	6309.0	0.01712	GF_005379	0.0104	0.0223	2.0	0.4655	Itaiw_v1_scaffold_1_t00262-RA	Itaiw_v1_scaffold_38_t23961-RA	1.0	1.0
Itaiw_v1_scaffold_1_t00028-RA__Itaiw_v1_scaffold_26_t18116-RA	0.71608	0.98834	1437.0	1029.0	0.01633	GF_000293	0.0096	0.0187	15.0	0.5114	Itaiw_v1_scaffold_1_t00028-RA	Itaiw_v1_scaffold_26_t18116-RA	1.0	1.0
Itaiw_v1_scaffold_26_t18116-RA__Itaiw_v1_scaffold_36_t23289-RA	0.6555300000000001	0.51699	1437.0	942.0	1.2214200000000002	GF_000293	0.5613	70.7585	23.0	0.0079	Itaiw_v1_scaffold_26_t18116-RA	Itaiw_v1_scaffold_36_t23289-RA	0.0	0.0625
Itaiw_v1_scaffold_31_t21098-RA__Itaiw_v1_scaffold_66_t33043-RA	0.19207	0.52174	1437.0	276.0	1.5216100000000001	GF_000293	0.7166	1.2225	14.0	0.5861	Itaiw_v1_scaffold_31_t21098-RA	Itaiw_v1_scaffold_66_t33043-RA	1.0	1.0
Itaiw_v1_scaffold_16_t12520-RA__Itaiw_v1_scaffold_78_t35155-RA	0.22541	0.99229	4605.0	1038.0	0.01169	GF_000322	0.0064	0.0125	17.0	0.5174	Itaiw_v1_scaffold_16_t12520-RA	Itaiw_v1_scaffold_78_t35155-RA	1.0	1.0
Itaiw_v1_contig_31_t43297-RA__Itaiw_v1_scaffold_73_t34490-RA	0.91461	0.9982	1827.0	1671.0	0.0018399999999999998	GF_005976	0.0009	0.0038	2.0	0.2388	Itaiw_v1_contig_31_t43297-RA	Itaiw_v1_scaffold_73_t34490-RA	0.0	1.0
Itaiw_v1_contig_11_t42507-RA__Itaiw_v1_scaffold_52_t29409-RA	0.67111	0.97645	2025.0	1359.0	0.030010000000000002	GF_000146	0.0207	0.0357	19.0	0.5803	Itaiw_v1_contig_11_t42507-RA	Itaiw_v1_scaffold_52_t29409-RA	0.5	0.5
Itaiw_v1_scaffold_44_t26590-RA__Itaiw_v1_scaffold_74_t34682-RA	0.25481	0.8178300000000001	2025.0	516.0	0.32556	GF_000146	0.2036	0.2643	23.0	0.7704	Itaiw_v1_scaffold_44_t26590-RA	Itaiw_v1_scaffold_74_t34682-RA	1.0	1.0
Itaiw_v1_scaffold_47_t27396-RA__Itaiw_v1_scaffold_52_t29409-RA	0.29778000000000004	0.43946999999999997	2025.0	603.0	2.17262	GF_000146	0.8729	69.7542	28.0	0.0125	Itaiw_v1_scaffold_47_t27396-RA	Itaiw_v1_scaffold_52_t29409-RA	0.0	0.02273
Itaiw_v1_scaffold_57_t30595-RA__Itaiw_v1_scaffold_74_t34682-RA	0.08889	0.51667	2025.0	180.0	1.50024	GF_000146	0.5704	60.9199	27.0	0.0094	Itaiw_v1_scaffold_57_t30595-RA	Itaiw_v1_scaffold_74_t34682-RA	0.0	0.03333
Itaiw_v1_scaffold_156_t41762-RA__Itaiw_v1_scaffold_33_t22026-RA	0.22108000000000003	0.44961	2334.0	516.0	1.9878	GF_000673	0.8865	70.9314	18.0	0.0125	Itaiw_v1_scaffold_156_t41762-RA	Itaiw_v1_scaffold_33_t22026-RA	0.0	0.047619999999999996
Itaiw_v1_contig_24_t43020-RA__Itaiw_v1_scaffold_87_t36363-RA	0.8862700000000001	0.988	2163.0	1917.0	0.014469999999999998	GF_000575	0.0062	0.0339	15.0	0.1816	Itaiw_v1_contig_24_t43020-RA	Itaiw_v1_scaffold_87_t36363-RA	0.25	0.25
Itaiw_v1_contig_67_t44049-RA__Itaiw_v1_scaffold_28_t19466-RA	0.59554	0.9867	6060.0	3609.0	0.01236	GF_000065	0.0071	0.0361	38.0	0.1968	Itaiw_v1_contig_67_t44049-RA	Itaiw_v1_scaffold_28_t19466-RA	1.0	1.0
Itaiw_v1_scaffold_10_t08668-RA__Itaiw_v1_scaffold_53_t29581-RA	0.057920000000000006	0.43305	6060.0	351.0		GF_000065	0.8395	65.3085		0.0129	Itaiw_v1_scaffold_10_t08668-RA	Itaiw_v1_scaffold_53_t29581-RA	0.0
Itaiw_v1_scaffold_11_t09465-RA__Itaiw_v1_scaffold_83_t35784-RA	0.34554	0.9942700000000001	6060.0	2094.0	0.0061200000000000004	GF_000065	0.0048	0.0102	32.0	0.4736	Itaiw_v1_scaffold_11_t09465-RA	Itaiw_v1_scaffold_83_t35784-RA	1.0	1.0
Itaiw_v1_scaffold_126_t40071-RA__Itaiw_v1_scaffold_30_t20382-RA	0.08515	0.32752	6060.0	516.0	4.03904	GF_000065	1.5716	11.9917	46.0	0.1311	Itaiw_v1_scaffold_126_t40071-RA	Itaiw_v1_scaffold_30_t20382-RA	0.0	0.0125
Itaiw_v1_scaffold_126_t40071-RA__Itaiw_v1_scaffold_30_t20382-RA	0.08515	0.32752	6060.0	516.0	4.03904	GF_000065	1.5716	11.9917	46.0	0.1311	Itaiw_v1_scaffold_126_t40071-RA	Itaiw_v1_scaffold_30_t20382-RA	0.0	0.0125
Itaiw_v1_scaffold_12_t10583-RA__Itaiw_v1_scaffold_1_t00883-RA	0.07426	0.37778	6060.0	450.0		GF_000065	1.1204	5.3889		0.2079	Itaiw_v1_scaffold_12_t10583-RA	Itaiw_v1_scaffold_1_t00883-RA	0.0
Itaiw_v1_scaffold_25_t17948-RA__Itaiw_v1_scaffold_60_t31572-RA	0.37376	0.9774799999999999	6060.0	2265.0		GF_000065	0.0185	0.0398		0.4634	Itaiw_v1_scaffold_25_t17948-RA	Itaiw_v1_scaffold_60_t31572-RA
Itaiw_v1_scaffold_129_t40136-RA__Itaiw_v1_scaffold_47_t27554-RA	0.9909100000000001	1.0	330.0	327.0	0.0	GF_002079	0.0	0.0	5.0	0.5142	Itaiw_v1_scaffold_129_t40136-RA	Itaiw_v1_scaffold_47_t27554-RA	0.0	1.0
Itaiw_v1_scaffold_15_t12237-RA__Itaiw_v1_scaffold_57_t30645-RA	0.60948	0.9973200000000001	1836.0	1119.0	0.0026899999999999997	GF_001403	0.0012	0.0085	6.0	0.1359	Itaiw_v1_scaffold_15_t12237-RA	Itaiw_v1_scaffold_57_t30645-RA	1.0	1.0
Itaiw_v1_scaffold_71_t34128-RA__Itaiw_v1_scaffold_95_t37262-RA	0.48328999999999994	0.8563799999999999	1167.0	564.0	0.25781	GF_003960	0.1528	0.2108	4.0	0.7249	Itaiw_v1_scaffold_71_t34128-RA	Itaiw_v1_scaffold_95_t37262-RA	0.5	0.5
Itaiw_v1_scaffold_53_t29501-RA__Itaiw_v1_scaffold_75_t34809-RA	0.5219	0.84672	1575.0	822.0	0.24408000000000002	GF_005760	0.1557	0.2736	2.0	0.5693	Itaiw_v1_scaffold_53_t29501-RA	Itaiw_v1_scaffold_75_t34809-RA	1.0	1.0
Itaiw_v1_scaffold_15_t12171-RA__Itaiw_v1_scaffold_57_t30707-RA	0.8891	0.9914	1569.0	1395.0	0.01259	GF_003810	0.0058	0.0178	3.0	0.3273	Itaiw_v1_scaffold_15_t12171-RA	Itaiw_v1_scaffold_57_t30707-RA	1.0	1.0
Itaiw_v1_scaffold_11_t09507-RA__Itaiw_v1_scaffold_83_t35819-RA	0.25559	0.94755	3357.0	858.0	0.10640999999999999	GF_000063	0.0575	0.0459	38.0	1.2518	Itaiw_v1_scaffold_11_t09507-RA	Itaiw_v1_scaffold_83_t35819-RA	1.0	1.0
Itaiw_v1_scaffold_28_t19730-RA__Itaiw_v1_scaffold_75_t34826-RA	0.06166	0.80676	3357.0	207.0	0.42633000000000004	GF_000063	0.1003	0.9725	46.0	0.1031	Itaiw_v1_scaffold_28_t19730-RA	Itaiw_v1_scaffold_75_t34826-RA	0.01042	0.0101
Itaiw_v1_scaffold_41_t25252-RA__Itaiw_v1_scaffold_43_t26109-RA	0.3244	0.6281	3357.0	1089.0	0.68842	GF_000063	0.5009	0.7903	33.0	0.6338	Itaiw_v1_scaffold_41_t25252-RA	Itaiw_v1_scaffold_43_t26109-RA	0.125	0.1
Itaiw_v1_scaffold_41_t25252-RA__Itaiw_v1_scaffold_72_t34195-RA	0.22073	0.35628000000000004	3357.0	741.0	2.88985	GF_000063	1.3198	63.7727	49.0	0.0207	Itaiw_v1_scaffold_41_t25252-RA	Itaiw_v1_scaffold_72_t34195-RA	0.0	0.01515
Itaiw_v1_scaffold_72_t34195-RA__Itaiw_v1_scaffold_75_t34826-RA	0.07685	0.34884	3357.0	258.0	2.85947	GF_000063	1.3709	64.8174	49.0	0.0212	Itaiw_v1_scaffold_72_t34195-RA	Itaiw_v1_scaffold_75_t34826-RA	0.0	0.01515
Itaiw_v1_contig_348_t46595-RA__Itaiw_v1_scaffold_5_t05745-RA	1.0	0.98688	381.0	381.0	0.0	GF_006165	0.0	0.049	2.0	0.001	Itaiw_v1_contig_348_t46595-RA	Itaiw_v1_scaffold_5_t05745-RA	1.0	1.0
Itaiw_v1_contig_40_t43528-RA__Itaiw_v1_scaffold_21_t15313-RA	0.2746	0.9219	7134.0	1959.0	0.10211	GF_000042	0.068	0.1495	44.0	0.455	Itaiw_v1_contig_40_t43528-RA	Itaiw_v1_scaffold_21_t15313-RA	1.0	1.0
Itaiw_v1_scaffold_107_t38596-RA__Itaiw_v1_scaffold_68_t33324-RA	0.32254	0.53803	7134.0	2301.0	1.1636799999999998	GF_000042	0.5394	4.6955	74.0	0.1149	Itaiw_v1_scaffold_107_t38596-RA	Itaiw_v1_scaffold_68_t33324-RA	0.01299	0.00433
Itaiw_v1_scaffold_135_t40505-RA__Itaiw_v1_scaffold_19_t14414-RA	0.06056	1.0	7134.0	432.0		GF_000042	0.0	0.0		0.4748	Itaiw_v1_scaffold_135_t40505-RA	Itaiw_v1_scaffold_19_t14414-RA	0.0
Itaiw_v1_scaffold_21_t15398-RA__Itaiw_v1_scaffold_22_t15778-RA	0.05803	0.50966	7134.0	414.0	1.9463	GF_000042	0.7263	4.7369	76.0	0.1533	Itaiw_v1_scaffold_21_t15398-RA	Itaiw_v1_scaffold_22_t15778-RA	0.03125	0.00588
Itaiw_v1_scaffold_2_t01619-RA__Itaiw_v1_scaffold_49_t28130-RA	0.2561	0.5331100000000001	7134.0	1827.0	1.28126	GF_000042	0.5792	4.9287	73.0	0.1175	Itaiw_v1_scaffold_2_t01619-RA	Itaiw_v1_scaffold_49_t28130-RA	0.032260000000000004	0.014709999999999999
Itaiw_v1_scaffold_2_t02874-RA__Itaiw_v1_scaffold_8_t07463-RA	0.04458	0.5220100000000001	7134.0	318.0	1.62389	GF_000042	0.649	2.9562	72.0	0.2195	Itaiw_v1_scaffold_2_t02874-RA	Itaiw_v1_scaffold_8_t07463-RA	0.1	0.03333
Itaiw_v1_scaffold_30_t20424-RA__Itaiw_v1_scaffold_3_t03377-RA	0.3238	0.47965	7134.0	2310.0	1.55261	GF_000042	0.6779999999999999	61.0453	74.0	0.0111	Itaiw_v1_scaffold_30_t20424-RA	Itaiw_v1_scaffold_3_t03377-RA	0.0	0.00433
Itaiw_v1_scaffold_30_t20682-RA__Itaiw_v1_scaffold_39_t24692-RA	0.31876	0.55365	7134.0	2274.0	1.06639	GF_000042	0.519	3.1881	75.0	0.1628	Itaiw_v1_scaffold_30_t20682-RA	Itaiw_v1_scaffold_39_t24692-RA	0.032260000000000004	0.015619999999999998
Itaiw_v1_scaffold_30_t20682-RA__Itaiw_v1_scaffold_39_t24692-RA	0.31876	0.55365	7134.0	2274.0	1.06639	GF_000042	0.519	3.1881	75.0	0.1628	Itaiw_v1_scaffold_30_t20682-RA	Itaiw_v1_scaffold_39_t24692-RA	0.032260000000000004	0.015619999999999998
Itaiw_v1_scaffold_39_t24692-RA__Itaiw_v1_scaffold_41_t25387-RA	0.05677000000000001	0.5679	7134.0	405.0	1.48482	GF_000042	0.5013	2.8463	74.0	0.1761	Itaiw_v1_scaffold_39_t24692-RA	Itaiw_v1_scaffold_41_t25387-RA	0.01299	0.00433
Itaiw_v1_scaffold_39_t24692-RA__Itaiw_v1_scaffold_86_t36200-RA	0.08999	0.55607	7134.0	642.0	1.45487	GF_000042	0.478	5.5633	74.0	0.0859	Itaiw_v1_scaffold_39_t24692-RA	Itaiw_v1_scaffold_86_t36200-RA	0.0	0.00433
Itaiw_v1_scaffold_41_t25387-RA__Itaiw_v1_scaffold_72_t34162-RA	0.03953	0.53546	7134.0	282.0	1.3997899999999999	GF_000042	0.5009	4.16	69.0	0.1204	Itaiw_v1_scaffold_41_t25387-RA	Itaiw_v1_scaffold_72_t34162-RA	0.1	0.04545
Itaiw_v1_contig_379_t46731-RA__Itaiw_v1_scaffold_26_t18251-RA	0.70857	1.0	525.0	372.0	0.0	GF_002670	0.0	0.0	4.0	0.2458	Itaiw_v1_contig_379_t46731-RA	Itaiw_v1_scaffold_26_t18251-RA	0.0	1.0
Itaiw_v1_scaffold_19_t14436-RA__Itaiw_v1_scaffold_44_t26613-RA	0.25392	0.64069	3639.0	924.0		GF_000193	0.4127	1.3255		0.3113	Itaiw_v1_scaffold_19_t14436-RA	Itaiw_v1_scaffold_44_t26613-RA
Itaiw_v1_scaffold_44_t26613-RA__Itaiw_v1_scaffold_74_t34660-RA	0.04204	0.8692799999999999	3639.0	153.0		GF_000193	0.15	0.1423		1.0542	Itaiw_v1_scaffold_44_t26613-RA	Itaiw_v1_scaffold_74_t34660-RA
Itaiw_v1_contig_278_t46210-RA__Itaiw_v1_scaffold_46_t27025-RA	1.0	1.0	693.0	693.0	0.0	GF_005705	0.0	0.0	2.0	0.3812	Itaiw_v1_contig_278_t46210-RA	Itaiw_v1_scaffold_46_t27025-RA	0.0	1.0
Itaiw_v1_scaffold_107_t38615-RA__Itaiw_v1_scaffold_4_t04836-RA	1.0	1.0	300.0	300.0	0.0	GF_004817	0.0	0.0	2.0	0.001	Itaiw_v1_scaffold_107_t38615-RA	Itaiw_v1_scaffold_4_t04836-RA	0.0	1.0
Itaiw_v1_scaffold_137_t40753-RA__Itaiw_v1_scaffold_32_t21272-RA	0.3933	0.9775799999999999	1701.0	669.0	0.02449	GF_001049	0.0184	0.0377	7.0	0.4866	Itaiw_v1_scaffold_137_t40753-RA	Itaiw_v1_scaffold_32_t21272-RA	1.0	1.0
Itaiw_v1_contig_43_t43601-RA__Itaiw_v1_scaffold_30_t20655-RA	0.17338	0.9461299999999999	1713.0	297.0	0.1077	GF_003158	0.0444	0.0993	3.0	0.4473	Itaiw_v1_contig_43_t43601-RA	Itaiw_v1_scaffold_30_t20655-RA	1.0	1.0
Itaiw_v1_scaffold_45_t26797-RA__Itaiw_v1_scaffold_45_t26832-RA	0.8436	0.9868899999999999	633.0	534.0	0.00556	GF_005929	0.0027	0.0406	2.0	0.0654	Itaiw_v1_scaffold_45_t26797-RA	Itaiw_v1_scaffold_45_t26832-RA	1.0	1.0
Itaiw_v1_contig_1_t40573-RA__Itaiw_v1_scaffold_46_t26915-RA	1.0	0.9940100000000001	1002.0	1002.0	0.0057	GF_005373	0.0028	0.0155	2.0	0.1786	Itaiw_v1_contig_1_t40573-RA	Itaiw_v1_scaffold_46_t26915-RA	1.0	1.0
Itaiw_v1_scaffold_10_t09030-RA__Itaiw_v1_scaffold_48_t27743-RA	0.41725	0.6290100000000001	2991.0	1248.0	0.49315	GF_000303	0.2492	8.5826	23.0	0.028999999999999998	Itaiw_v1_scaffold_10_t09030-RA	Itaiw_v1_scaffold_48_t27743-RA	0.0	0.08333
Itaiw_v1_contig_234_t45906-RA__Itaiw_v1_scaffold_100_t37895-RA	1.0	0.99365	945.0	945.0	0.009179999999999999	GF_004502	0.0044	0.0125	2.0	0.3503	Itaiw_v1_contig_234_t45906-RA	Itaiw_v1_scaffold_100_t37895-RA	1.0	1.0
Itaiw_v1_scaffold_87_t36348-RA__Itaiw_v1_scaffold_96_t37351-RA	0.14032	0.49765	1518.0	213.0	1.24169	GF_000173	0.5966	75.8876	28.0	0.0079	Itaiw_v1_scaffold_87_t36348-RA	Itaiw_v1_scaffold_96_t37351-RA	0.0	0.08333
Itaiw_v1_scaffold_87_t36348-RA__Itaiw_v1_scaffold_96_t37351-RA	0.14032	0.49765	1518.0	213.0	1.24169	GF_000173	0.5966	75.8876	28.0	0.0079	Itaiw_v1_scaffold_87_t36348-RA	Itaiw_v1_scaffold_96_t37351-RA	0.0	0.08333
Itaiw_v1_scaffold_18_t13752-RA__Itaiw_v1_scaffold_29_t20178-RA	0.28065999999999997	0.94958	1272.0	357.0	0.07399	GF_002123	0.0462	0.0757	5.0	0.6103	Itaiw_v1_scaffold_18_t13752-RA	Itaiw_v1_scaffold_29_t20178-RA	1.0	1.0
Itaiw_v1_scaffold_13_t11010-RA__Itaiw_v1_scaffold_65_t32894-RA	0.31377	0.8705	1329.0	417.0		GF_003975	0.127	0.2498		0.5084	Itaiw_v1_scaffold_13_t11010-RA	Itaiw_v1_scaffold_65_t32894-RA
Itaiw_v1_contig_47_t43704-RA__Itaiw_v1_scaffold_6_t06122-RA	1.0	0.98505	1137.0	1137.0	0.0106	GF_004414	0.0049	0.0444	2.0	0.1107	Itaiw_v1_contig_47_t43704-RA	Itaiw_v1_scaffold_6_t06122-RA	1.0	1.0
Itaiw_v1_scaffold_10_t08918-RA__Itaiw_v1_scaffold_35_t23103-RA	0.90433	0.73132	1317.0	1191.0	0.24403000000000002	GF_000786	0.1114	4.1146	15.0	0.0271	Itaiw_v1_scaffold_10_t08918-RA	Itaiw_v1_scaffold_35_t23103-RA	0.125	0.06667000000000001
Itaiw_v1_contig_36_t43428-RA__Itaiw_v1_scaffold_12_t10182-RA	0.3882	0.9076799999999999	3153.0	1224.0	0.15482	GF_000012	0.0934	0.1274	77.0	0.733	Itaiw_v1_contig_36_t43428-RA	Itaiw_v1_scaffold_12_t10182-RA	1.0	1.0
Itaiw_v1_scaffold_101_t38032-RA__Itaiw_v1_scaffold_49_t28323-RA	0.07231	0.9429799999999999	3153.0	228.0		GF_000012	0.0549	0.0791		0.6939	Itaiw_v1_scaffold_101_t38032-RA	Itaiw_v1_scaffold_49_t28323-RA
Itaiw_v1_scaffold_140_t40871-RA__Itaiw_v1_scaffold_23_t16918-RA	0.10752	0.9941	3153.0	339.0		GF_000012	0.0	0.0162		0.001	Itaiw_v1_scaffold_140_t40871-RA	Itaiw_v1_scaffold_23_t16918-RA
Itaiw_v1_scaffold_21_t15548-RA__Itaiw_v1_scaffold_5_t05566-RA	0.10942	0.48406000000000005	3153.0	345.0		GF_000012	0.7956	61.4887		0.0129	Itaiw_v1_scaffold_21_t15548-RA	Itaiw_v1_scaffold_5_t05566-RA	0.0
Itaiw_v1_scaffold_21_t15548-RA__Itaiw_v1_scaffold_60_t31486-RA	0.44433999999999996	0.6017100000000001	3153.0	1401.0	0.8980299999999999	GF_000012	0.3488	76.7759	132.0	0.0045	Itaiw_v1_scaffold_21_t15548-RA	Itaiw_v1_scaffold_60_t31486-RA	0.0	0.00156
Itaiw_v1_scaffold_25_t17895-RA__Itaiw_v1_scaffold_5_t05566-RA	0.10942	0.3971	3153.0	345.0		GF_000012	1.1753	4.2922		0.2738	Itaiw_v1_scaffold_25_t17895-RA	Itaiw_v1_scaffold_5_t05566-RA
Itaiw_v1_scaffold_25_t17925-RA__Itaiw_v1_scaffold_60_t31486-RA	0.10752	0.96755	3153.0	339.0		GF_000012	0.0331	0.0359		0.9222	Itaiw_v1_scaffold_25_t17925-RA	Itaiw_v1_scaffold_60_t31486-RA
Itaiw_v1_scaffold_33_t21798-RA__Itaiw_v1_scaffold_98_t37656-RA	0.0942	0.3367	3153.0	297.0		GF_000012	2.4446	58.24100000000001		0.042	Itaiw_v1_scaffold_33_t21798-RA	Itaiw_v1_scaffold_98_t37656-RA	0.0
Itaiw_v1_scaffold_113_t39163-RA__Itaiw_v1_scaffold_8_t07473-RA	0.38366999999999996	0.97724	1947.0	747.0	0.03362	GF_002781	0.0211	0.03	4.0	0.7040000000000001	Itaiw_v1_scaffold_113_t39163-RA	Itaiw_v1_scaffold_8_t07473-RA	1.0	1.0
Itaiw_v1_contig_278_t46211-RA__Itaiw_v1_scaffold_46_t27024-RA	0.91707	0.99956	2496.0	2289.0	0.0	GF_002733	0.0	0.0015	4.0	0.001	Itaiw_v1_contig_278_t46211-RA	Itaiw_v1_scaffold_46_t27024-RA	0.0	1.0
Itaiw_v1_scaffold_18_t13541-RA__Itaiw_v1_scaffold_88_t36493-RA	0.58499	0.96855	1359.0	795.0	0.04732	GF_004766	0.0289	0.0455	2.0	0.6355	Itaiw_v1_scaffold_18_t13541-RA	Itaiw_v1_scaffold_88_t36493-RA	1.0	1.0
Itaiw_v1_scaffold_109_t38770-RA__Itaiw_v1_scaffold_4_t04104-RA	0.51856	0.9619700000000001	2586.0	1341.0	0.01583	GF_000308	0.006999999999999999	0.159	20.0	0.0439	Itaiw_v1_scaffold_109_t38770-RA	Itaiw_v1_scaffold_4_t04104-RA	0.25	0.25
Itaiw_v1_scaffold_31_t21186-RA__Itaiw_v1_scaffold_66_t32985-RA	0.51856	0.9962700000000001	2586.0	1341.0	0.0	GF_000308	0.0	0.0148	17.0	0.001	Itaiw_v1_scaffold_31_t21186-RA	Itaiw_v1_scaffold_66_t32985-RA	1.0	1.0
Itaiw_v1_contig_436_t46962-RA__Itaiw_v1_scaffold_64_t32502-RA	0.49822	0.9881	843.0	420.0	0.02638	GF_002632	0.0134	0.009000000000000001	5.0	1.495	Itaiw_v1_contig_436_t46962-RA	Itaiw_v1_scaffold_64_t32502-RA	0.5	0.5
Itaiw_v1_scaffold_1_t00529-RA__Itaiw_v1_scaffold_38_t24123-RA	0.75449	0.97795	1503.0	1134.0	0.03739	GF_002205	0.0178	0.0421	4.0	0.4223	Itaiw_v1_scaffold_1_t00529-RA	Itaiw_v1_scaffold_38_t24123-RA	1.0	1.0
Itaiw_v1_scaffold_11_t09484-RA__Itaiw_v1_scaffold_83_t35804-RA	0.57202	0.9036	3645.0	2085.0	0.14138	GF_004397	0.08800000000000001	0.1809	2.0	0.4863	Itaiw_v1_scaffold_11_t09484-RA	Itaiw_v1_scaffold_83_t35804-RA	1.0	1.0
Itaiw_v1_contig_4_t41412-RA__Itaiw_v1_scaffold_46_t27017-RA	0.6928	0.9932	2334.0	1617.0	0.00687	GF_000302	0.0037	0.0149	24.0	0.2488	Itaiw_v1_contig_4_t41412-RA	Itaiw_v1_scaffold_46_t27017-RA	1.0	0.5
Itaiw_v1_scaffold_66_t33027-RA__Itaiw_v1_scaffold_79_t35332-RA	0.3856	0.82778	2334.0	900.0	0.29559	GF_000302	0.1969	0.22399999999999998	22.0	0.8791	Itaiw_v1_scaffold_66_t33027-RA	Itaiw_v1_scaffold_79_t35332-RA	0.16667	0.16667
Itaiw_v1_scaffold_103_t38285-RA__Itaiw_v1_scaffold_12_t10033-RA	0.90346	0.98656	1647.0	1488.0	0.018680000000000002	GF_003335	0.0143	0.0118	3.0	1.2035	Itaiw_v1_scaffold_103_t38285-RA	Itaiw_v1_scaffold_12_t10033-RA	1.0	1.0
Itaiw_v1_scaffold_100_t37855-RA__Itaiw_v1_scaffold_19_t14285-RA	0.875	0.94805	1584.0	1386.0	0.07174	GF_005898	0.0459	0.0891	2.0	0.5148	Itaiw_v1_scaffold_100_t37855-RA	Itaiw_v1_scaffold_19_t14285-RA	1.0	1.0
Itaiw_v1_contig_181_t45500-RA__Itaiw_v1_scaffold_14_t11707-RA	0.94	0.98109	450.0	423.0	0.0	GF_000556	0.0001	0.073	11.0	0.001	Itaiw_v1_contig_181_t45500-RA	Itaiw_v1_scaffold_14_t11707-RA	1.0	1.0
Itaiw_v1_contig_721_t47728-RA__Itaiw_v1_scaffold_53_t29447-RA	0.9466700000000001	0.98592	450.0	426.0	0.0	GF_000556	0.0001	0.0504	15.0	0.001	Itaiw_v1_contig_721_t47728-RA	Itaiw_v1_scaffold_53_t29447-RA	1.0	1.0
Itaiw_v1_contig_721_t47728-RA__Itaiw_v1_scaffold_53_t29447-RA	0.9466700000000001	0.98592	450.0	426.0	0.0	GF_000556	0.0001	0.0504	15.0	0.001	Itaiw_v1_contig_721_t47728-RA	Itaiw_v1_scaffold_53_t29447-RA	1.0	1.0
Itaiw_v1_contig_721_t47728-RA__Itaiw_v1_scaffold_75_t34869-RA	0.9466700000000001	0.98357	450.0	426.0		GF_000556	0.0001	0.0587		0.001	Itaiw_v1_contig_721_t47728-RA	Itaiw_v1_scaffold_75_t34869-RA
Itaiw_v1_contig_721_t47728-RA__Itaiw_v1_scaffold_75_t34869-RA	0.9466700000000001	0.98357	450.0	426.0		GF_000556	0.0001	0.0587		0.001	Itaiw_v1_contig_721_t47728-RA	Itaiw_v1_scaffold_75_t34869-RA
Itaiw_v1_scaffold_53_t29447-RA__Itaiw_v1_scaffold_75_t34869-RA	0.9466700000000001	0.99765	450.0	426.0		GF_000556	0.0	0.008		0.001	Itaiw_v1_scaffold_53_t29447-RA	Itaiw_v1_scaffold_75_t34869-RA
Itaiw_v1_scaffold_18_t13887-RA__Itaiw_v1_scaffold_29_t20031-RA	0.30480999999999997	0.91228	561.0	171.0	0.15106	GF_003969	0.0915	0.1135	3.0	0.8059999999999999	Itaiw_v1_scaffold_18_t13887-RA	Itaiw_v1_scaffold_29_t20031-RA	1.0	1.0
Itaiw_v1_scaffold_13_t10762-RA__Itaiw_v1_scaffold_58_t30856-RA	0.20310999999999998	0.9881	2895.0	588.0	0.00502	GF_004542	0.0022	0.0485	2.0	0.0453	Itaiw_v1_scaffold_13_t10762-RA	Itaiw_v1_scaffold_58_t30856-RA	1.0	1.0
Itaiw_v1_contig_52_t43797-RA__Itaiw_v1_scaffold_16_t12403-RA	0.9591799999999999	0.98818	882.0	846.0	0.01051	GF_003644	0.0046	0.0395	3.0	0.1163	Itaiw_v1_contig_52_t43797-RA	Itaiw_v1_scaffold_16_t12403-RA	1.0	1.0
Itaiw_v1_scaffold_140_t40873-RA__Itaiw_v1_scaffold_23_t16921-RA	0.04131	0.98188	6681.0	276.0	0.03129	GF_001959	0.0255	0.0003	7.0	99.0	Itaiw_v1_scaffold_140_t40873-RA	Itaiw_v1_scaffold_23_t16921-RA	0.0	0.33333
Itaiw_v1_scaffold_23_t16921-RA__Itaiw_v1_scaffold_5_t05568-RA	0.041760000000000005	0.53047	6681.0	279.0	0.59131	GF_001959	0.5664	2.3031	7.0	0.2459	Itaiw_v1_scaffold_23_t16921-RA	Itaiw_v1_scaffold_5_t05568-RA	0.5	0.33333
Itaiw_v1_scaffold_11_t09450-RA__Itaiw_v1_scaffold_83_t35771-RA	0.9792799999999999	0.99231	1593.0	1560.0	0.00777	GF_002895	0.0032	0.0293	3.0	0.1081	Itaiw_v1_scaffold_11_t09450-RA	Itaiw_v1_scaffold_83_t35771-RA	1.0	1.0
Itaiw_v1_scaffold_43_t26058-RA__Itaiw_v1_scaffold_6_t06327-RA	0.9840899999999999	0.9953299999999999	2829.0	2784.0	0.00442	GF_001424	0.0019	0.013999999999999999	6.0	0.1354	Itaiw_v1_scaffold_43_t26058-RA	Itaiw_v1_scaffold_6_t06327-RA	1.0	1.0
Itaiw_v1_scaffold_33_t22087-RA__Itaiw_v1_scaffold_44_t26342-RA	0.8629	0.9718700000000001	3873.0	3342.0	0.03998	GF_001120	0.0286	0.0308	10.0	0.9287	Itaiw_v1_scaffold_33_t22087-RA	Itaiw_v1_scaffold_44_t26342-RA	0.5	0.5
Itaiw_v1_scaffold_16_t12587-RA__Itaiw_v1_scaffold_78_t35253-RA	0.09296	0.91905	2259.0	210.0	0.0875	GF_005032	0.0539	0.2112	2.0	0.2554	Itaiw_v1_scaffold_16_t12587-RA	Itaiw_v1_scaffold_78_t35253-RA	1.0	1.0
Itaiw_v1_scaffold_79_t35406-RA__Itaiw_v1_scaffold_87_t36328-RA	0.39755999999999997	0.8875299999999999	1230.0	489.0	0.33271999999999996	GF_001727	0.1239	0.1288	8.0	0.9617	Itaiw_v1_scaffold_79_t35406-RA	Itaiw_v1_scaffold_87_t36328-RA	0.16667	0.16667
Itaiw_v1_scaffold_72_t34342-RA__Itaiw_v1_scaffold_9_t07860-RA	1.0	0.98519	405.0	405.0	0.00718	GF_005674	0.0037	0.0427	2.0	0.086	Itaiw_v1_scaffold_72_t34342-RA	Itaiw_v1_scaffold_9_t07860-RA	1.0	1.0
Itaiw_v1_scaffold_114_t39219-RA__Itaiw_v1_scaffold_59_t31116-RA	0.17167000000000002	0.28155	1800.0	309.0	0.7955899999999999	GF_000947	2.0933	32.3806	9.0	0.0646	Itaiw_v1_scaffold_114_t39219-RA	Itaiw_v1_scaffold_59_t31116-RA	0.0	0.5
Itaiw_v1_contig_223_t45833-RA__Itaiw_v1_scaffold_98_t37692-RA	0.98824	0.9246	510.0	504.0	0.11358	GF_003510	0.0607	0.1637	4.0	0.3709	Itaiw_v1_contig_223_t45833-RA	Itaiw_v1_scaffold_98_t37692-RA	0.5	0.5
Itaiw_v1_contig_223_t45833-RA__Itaiw_v1_scaffold_98_t37692-RA	0.98824	0.9246	510.0	504.0	0.11358	GF_003510	0.0607	0.1637	4.0	0.3709	Itaiw_v1_contig_223_t45833-RA	Itaiw_v1_scaffold_98_t37692-RA	0.5	0.5
Itaiw_v1_scaffold_33_t22044-RA__Itaiw_v1_scaffold_73_t34383-RA	0.1263	0.5886100000000001	3753.0	474.0	1.5979	GF_000131	0.5672	0.8898	38.0	0.6374	Itaiw_v1_scaffold_33_t22044-RA	Itaiw_v1_scaffold_73_t34383-RA	0.0101	0.01
Itaiw_v1_scaffold_25_t17625-RA__Itaiw_v1_scaffold_49_t28445-RA	0.95119	0.9882700000000001	2151.0	2046.0	0.00734	GF_003299	0.0035	0.0346	3.0	0.0999	Itaiw_v1_scaffold_25_t17625-RA	Itaiw_v1_scaffold_49_t28445-RA	1.0	1.0
Itaiw_v1_scaffold_112_t39037-RA__Itaiw_v1_scaffold_18_t13613-RA	0.96405	1.0	918.0	885.0	0.0	GF_001058	0.0	0.0	8.0	0.4401	Itaiw_v1_scaffold_112_t39037-RA	Itaiw_v1_scaffold_18_t13613-RA	0.0	1.0
Itaiw_v1_contig_32_t43316-RA__Itaiw_v1_scaffold_5_t05017-RA	0.80377	0.98435	1590.0	1278.0	0.00732	GF_000901	0.0043	0.0512	8.0	0.0831	Itaiw_v1_contig_32_t43316-RA	Itaiw_v1_scaffold_5_t05017-RA	0.5	0.5
Itaiw_v1_scaffold_22_t16183-RA__Itaiw_v1_scaffold_90_t36654-RA	0.62603	0.87679	1452.0	909.0	0.20797	GF_001199	0.1311	0.1632	8.0	0.8033	Itaiw_v1_scaffold_22_t16183-RA	Itaiw_v1_scaffold_90_t36654-RA	0.5	0.5
Itaiw_v1_scaffold_2_t01575-RA__Itaiw_v1_scaffold_75_t34715-RA	0.87174	0.9734	1380.0	1203.0	0.01192	GF_000713	0.0059	0.086	9.0	0.0682	Itaiw_v1_scaffold_2_t01575-RA	Itaiw_v1_scaffold_75_t34715-RA	1.0	1.0
Itaiw_v1_scaffold_100_t37840-RA__Itaiw_v1_scaffold_19_t14290-RA	0.72388	0.94363	6519.0	4719.0	0.08263	GF_003520	0.055	0.0742	3.0	0.741	Itaiw_v1_scaffold_100_t37840-RA	Itaiw_v1_scaffold_19_t14290-RA	1.0	1.0
Itaiw_v1_contig_24_t43028-RA__Itaiw_v1_scaffold_87_t36371-RA	0.9517200000000001	0.9951700000000001	1305.0	1242.0	0.0	GF_002740	0.0	0.0204	4.0	0.001	Itaiw_v1_contig_24_t43028-RA	Itaiw_v1_scaffold_87_t36371-RA	1.0	1.0
Itaiw_v1_scaffold_25_t17627-RA__Itaiw_v1_scaffold_49_t28448-RA	0.71795	0.86905	351.0	252.0	0.51034	GF_002120	0.1258	0.2549	8.0	0.4934	Itaiw_v1_scaffold_25_t17627-RA	Itaiw_v1_scaffold_49_t28448-RA	0.16667	0.16667
Itaiw_v1_scaffold_104_t38326-RA__Itaiw_v1_scaffold_15_t12021-RA	0.63454	0.60549	747.0	474.0	0.95026	GF_005958	0.5279	0.9239	2.0	0.5713	Itaiw_v1_scaffold_104_t38326-RA	Itaiw_v1_scaffold_15_t12021-RA	1.0	1.0
Itaiw_v1_scaffold_61_t31914-RA__Itaiw_v1_scaffold_84_t35897-RA	0.67908	0.97703	3141.0	2133.0	0.0255	GF_004379	0.0152	0.0519	2.0	0.2932	Itaiw_v1_scaffold_61_t31914-RA	Itaiw_v1_scaffold_84_t35897-RA	1.0	1.0
Itaiw_v1_contig_257_t46065-RA__Itaiw_v1_scaffold_141_t40954-RA	0.3825	0.62631	1749.0	669.0		GF_000567	0.4915	0.9103		0.5399	Itaiw_v1_contig_257_t46065-RA	Itaiw_v1_scaffold_141_t40954-RA
Itaiw_v1_scaffold_12_t10443-RA__Itaiw_v1_scaffold_141_t40954-RA	0.3825	0.64574	1749.0	669.0		GF_000567	0.4661	0.7583		0.6146	Itaiw_v1_scaffold_12_t10443-RA	Itaiw_v1_scaffold_141_t40954-RA
Itaiw_v1_scaffold_53_t29534-RA__Itaiw_v1_scaffold_75_t34737-RA	0.8422	0.98846	1749.0	1473.0	0.0083	GF_000567	0.0038	0.0348	14.0	0.1082	Itaiw_v1_scaffold_53_t29534-RA	Itaiw_v1_scaffold_75_t34737-RA	1.0	1.0
Itaiw_v1_scaffold_53_t29509-RA__Itaiw_v1_scaffold_75_t34802-RA	0.57836	0.92043	804.0	465.0	0.12385999999999998	GF_005524	0.0708	0.1522	2.0	0.4649	Itaiw_v1_scaffold_53_t29509-RA	Itaiw_v1_scaffold_75_t34802-RA	1.0	1.0
Itaiw_v1_scaffold_72_t34319-RA__Itaiw_v1_scaffold_9_t07847-RA	1.0	0.9748399999999999	477.0	477.0	0.0242	GF_004898	0.0119	0.0649	2.0	0.183	Itaiw_v1_scaffold_72_t34319-RA	Itaiw_v1_scaffold_9_t07847-RA	1.0	1.0
Itaiw_v1_scaffold_21_t15740-RA__Itaiw_v1_scaffold_58_t31041-RA	0.25051999999999996	0.8916299999999999	2910.0	729.0	0.17462	GF_003584	0.1078	0.1671	3.0	0.6449	Itaiw_v1_scaffold_21_t15740-RA	Itaiw_v1_scaffold_58_t31041-RA	1.0	1.0
Itaiw_v1_scaffold_33_t22246-RA__Itaiw_v1_scaffold_44_t26446-RA	0.4406	0.7058800000000001	1389.0	612.0	1.05318	GF_000694	0.3334	0.6523	15.0	0.5111	Itaiw_v1_scaffold_33_t22246-RA	Itaiw_v1_scaffold_44_t26446-RA	0.08333	0.08333
Itaiw_v1_contig_683_t47639-RA__Itaiw_v1_scaffold_55_t30187-RA	0.49301999999999996	0.99371	645.0	318.0	0.01039	GF_001881	0.0094	0.0001	5.0	99.0	Itaiw_v1_contig_683_t47639-RA	Itaiw_v1_scaffold_55_t30187-RA	0.0	1.0
Itaiw_v1_scaffold_123_t39886-RA__Itaiw_v1_scaffold_35_t23043-RA	0.85116	0.99636	645.0	549.0	0.00605	GF_001881	0.005	0.0001	6.0	99.0	Itaiw_v1_scaffold_123_t39886-RA	Itaiw_v1_scaffold_35_t23043-RA	0.0	1.0
Itaiw_v1_contig_74_t44176-RA__Itaiw_v1_scaffold_27_t18733-RA	0.36938000000000004	0.95691	2136.0	789.0	0.08165	GF_000104	0.0369	0.0755	34.0	0.4887	Itaiw_v1_contig_74_t44176-RA	Itaiw_v1_scaffold_27_t18733-RA	1.0	1.0
Itaiw_v1_scaffold_25_t17852-RA__Itaiw_v1_scaffold_60_t31382-RA	0.61517	0.72222	2136.0	1314.0	0.49665	GF_000104	0.1978	1.3945	32.0	0.1418	Itaiw_v1_scaffold_25_t17852-RA	Itaiw_v1_scaffold_60_t31382-RA	0.2	0.2
Itaiw_v1_scaffold_117_t39457-RA__Itaiw_v1_scaffold_62_t32133-RA	0.71529	0.95724	1275.0	912.0	0.06285	GF_003769	0.0414	0.0577	3.0	0.7174	Itaiw_v1_scaffold_117_t39457-RA	Itaiw_v1_scaffold_62_t32133-RA	1.0	1.0
Itaiw_v1_scaffold_171_t42302-RA__Itaiw_v1_scaffold_2_t02656-RA	0.2776	0.98485	951.0	264.0	0.03015	GF_002665	0.0114	0.0331	4.0	0.3461	Itaiw_v1_scaffold_171_t42302-RA	Itaiw_v1_scaffold_2_t02656-RA	1.0	1.0
Itaiw_v1_scaffold_1_t00524-RA__Itaiw_v1_scaffold_38_t24122-RA	0.96749	0.99061	3414.0	3303.0	0.01087	GF_001804	0.0052	0.0235	5.0	0.2213	Itaiw_v1_scaffold_1_t00524-RA	Itaiw_v1_scaffold_38_t24122-RA	1.0	1.0
Itaiw_v1_scaffold_47_t27661-RA__Itaiw_v1_scaffold_5_t05225-RA	0.09666	0.66667	3414.0	330.0	0.8254600000000001	GF_001804	0.3956	0.7578	4.0	0.522	Itaiw_v1_scaffold_47_t27661-RA	Itaiw_v1_scaffold_5_t05225-RA	1.0	1.0
Itaiw_v1_contig_449_t47012-RA__Itaiw_v1_scaffold_39_t24540-RA	0.31651	0.9871200000000001	1962.0	621.0	0.01295	GF_000095	0.0096	0.0273	28.0	0.3518	Itaiw_v1_contig_449_t47012-RA	Itaiw_v1_scaffold_39_t24540-RA	1.0	1.0
Itaiw_v1_scaffold_13_t10882-RA__Itaiw_v1_scaffold_34_t22692-RA	0.57645	0.9257299999999999	1962.0	1131.0	0.09958	GF_000095	0.0628	0.1496	32.0	0.4195	Itaiw_v1_scaffold_13_t10882-RA	Itaiw_v1_scaffold_34_t22692-RA	0.5	0.5
Itaiw_v1_scaffold_13_t10882-RA__Itaiw_v1_scaffold_34_t22692-RA	0.57645	0.9257299999999999	1962.0	1131.0	0.09958	GF_000095	0.0628	0.1496	32.0	0.4195	Itaiw_v1_scaffold_13_t10882-RA	Itaiw_v1_scaffold_34_t22692-RA	0.5	0.5
Itaiw_v1_scaffold_163_t42043-RA__Itaiw_v1_scaffold_51_t28969-RA	0.4159	0.6531899999999999	1962.0	816.0	0.7123	GF_000095	0.3897	1.3165	30.0	0.29600000000000004	Itaiw_v1_scaffold_163_t42043-RA	Itaiw_v1_scaffold_51_t28969-RA	1.0	1.0
Itaiw_v1_scaffold_2_t02438-RA__Itaiw_v1_scaffold_30_t20649-RA	0.25994	0.77255	1962.0	510.0	0.48335	GF_000095	0.2768	0.3296	40.0	0.8398	Itaiw_v1_scaffold_2_t02438-RA	Itaiw_v1_scaffold_30_t20649-RA	0.33333	0.33333
Itaiw_v1_scaffold_87_t36327-RA__Itaiw_v1_scaffold_96_t37380-RA	0.21406999999999998	0.67619	1962.0	420.0	0.5764100000000001	GF_000095	0.1823	85.9303	34.0	0.0021	Itaiw_v1_scaffold_87_t36327-RA	Itaiw_v1_scaffold_96_t37380-RA	0.0	0.16667
Itaiw_v1_scaffold_87_t36327-RA__Itaiw_v1_scaffold_96_t37380-RA	0.21406999999999998	0.67619	1962.0	420.0	0.5764100000000001	GF_000095	0.1823	85.9303	34.0	0.0021	Itaiw_v1_scaffold_87_t36327-RA	Itaiw_v1_scaffold_96_t37380-RA	0.0	0.16667
Itaiw_v1_scaffold_55_t30090-RA__Itaiw_v1_scaffold_7_t06627-RA	0.9084200000000001	0.9963700000000001	1212.0	1101.0	0.00302	GF_002629	0.0011	0.0149	4.0	0.075	Itaiw_v1_scaffold_55_t30090-RA	Itaiw_v1_scaffold_7_t06627-RA	1.0	1.0
Itaiw_v1_scaffold_100_t37891-RA__Itaiw_v1_scaffold_71_t34065-RA	0.36164	0.46667	954.0	345.0	1.7954599999999998	GF_000321	1.0241	1.3837	24.0	0.7401	Itaiw_v1_scaffold_100_t37891-RA	Itaiw_v1_scaffold_71_t34065-RA	0.09091	0.08333
Itaiw_v1_scaffold_133_t40390-RA__Itaiw_v1_scaffold_71_t34065-RA	0.7861600000000001	0.95867	954.0	750.0	0.06816	GF_000321	0.0405	0.0524	17.0	0.7725	Itaiw_v1_scaffold_133_t40390-RA	Itaiw_v1_scaffold_71_t34065-RA	0.2	0.2
Itaiw_v1_scaffold_11_t09469-RA__Itaiw_v1_scaffold_83_t35787-RA	0.44073999999999997	0.9593799999999999	1620.0	714.0	0.10824	GF_001714	0.0397	0.0512	5.0	0.7754	Itaiw_v1_scaffold_11_t09469-RA	Itaiw_v1_scaffold_83_t35787-RA	1.0	1.0
Itaiw_v1_scaffold_135_t40523-RA__Itaiw_v1_scaffold_19_t14386-RA	0.5240600000000001	0.7721100000000001	561.0	294.0	0.45125	GF_002556	0.3032	0.2086	6.0	1.4537	Itaiw_v1_scaffold_135_t40523-RA	Itaiw_v1_scaffold_19_t14386-RA	0.25	0.25
Itaiw_v1_scaffold_143_t41127-RA__Itaiw_v1_scaffold_27_t18975-RA	0.9201	0.95439	1239.0	1140.0	0.05702	GF_002776	0.0392	0.0758	4.0	0.5169	Itaiw_v1_scaffold_143_t41127-RA	Itaiw_v1_scaffold_27_t18975-RA	1.0	1.0
Itaiw_v1_scaffold_55_t30137-RA__Itaiw_v1_scaffold_7_t06576-RA	0.69424	0.9494600000000001	2394.0	1662.0	0.05899	GF_003564	0.0435	0.0894	3.0	0.4859	Itaiw_v1_scaffold_55_t30137-RA	Itaiw_v1_scaffold_7_t06576-RA	1.0	1.0
Itaiw_v1_scaffold_69_t33587-RA__Itaiw_v1_scaffold_97_t37537-RA	0.94065	0.99474	1011.0	951.0	0.0	GF_002215	0.0	0.0195	4.0	0.001	Itaiw_v1_scaffold_69_t33587-RA	Itaiw_v1_scaffold_97_t37537-RA	1.0	1.0
Itaiw_v1_scaffold_62_t31946-RA__Itaiw_v1_scaffold_72_t34153-RA	0.65665	0.94771	699.0	459.0	0.0791	GF_002667	0.0546	0.0572	5.0	0.9548	Itaiw_v1_scaffold_62_t31946-RA	Itaiw_v1_scaffold_72_t34153-RA	1.0	1.0
Itaiw_v1_contig_54_t43840-RA__Itaiw_v1_scaffold_47_t27576-RA	0.84665	0.9719399999999999	1389.0	1176.0	0.05951	GF_003645	0.0305	0.0249	3.0	1.2224	Itaiw_v1_contig_54_t43840-RA	Itaiw_v1_scaffold_47_t27576-RA	1.0	1.0
Itaiw_v1_scaffold_19_t14000-RA__Itaiw_v1_scaffold_20_t14606-RA	0.30214	0.89971	1122.0	339.0	0.14928	GF_005067	0.0861	0.1828	2.0	0.47100000000000003	Itaiw_v1_scaffold_19_t14000-RA	Itaiw_v1_scaffold_20_t14606-RA	1.0	1.0
Itaiw_v1_scaffold_116_t39362-RA__Itaiw_v1_scaffold_33_t21755-RA	1.0	0.99111	225.0	225.0	0.013819999999999999	GF_005747	0.0056	0.0228	2.0	0.2476	Itaiw_v1_scaffold_116_t39362-RA	Itaiw_v1_scaffold_33_t21755-RA	0.0	1.0
Itaiw_v1_scaffold_163_t42042-RA__Itaiw_v1_scaffold_51_t28968-RA	0.40565999999999997	0.9209299999999999	1590.0	645.0	0.11137000000000001	GF_000297	0.0806	0.1004	15.0	0.8029999999999999	Itaiw_v1_scaffold_163_t42042-RA	Itaiw_v1_scaffold_51_t28968-RA	1.0	1.0
Itaiw_v1_scaffold_100_t37843-RA__Itaiw_v1_scaffold_19_t14288-RA	0.8408	0.94675	603.0	507.0	0.063	GF_005041	0.0473	0.0847	2.0	0.5584	Itaiw_v1_scaffold_100_t37843-RA	Itaiw_v1_scaffold_19_t14288-RA	1.0	1.0
Itaiw_v1_contig_351_t46614-RA__Itaiw_v1_scaffold_78_t35124-RA	1.0	0.9961899999999999	1311.0	1311.0	0.0	GF_006200	0.0	0.0274	2.0	0.001	Itaiw_v1_contig_351_t46614-RA	Itaiw_v1_scaffold_78_t35124-RA	1.0	1.0
Itaiw_v1_scaffold_19_t14008-RA__Itaiw_v1_scaffold_20_t14603-RA	0.96057	0.8718899999999999	837.0	804.0	0.2025	GF_004675	0.1308	0.1942	2.0	0.6734	Itaiw_v1_scaffold_19_t14008-RA	Itaiw_v1_scaffold_20_t14603-RA	1.0	1.0
Itaiw_v1_scaffold_2_t02868-RA__Itaiw_v1_scaffold_92_t36932-RA	0.46581000000000006	0.35015	1404.0	654.0	3.1835299999999997	GF_000954	1.4818	6.7397	14.0	0.2199	Itaiw_v1_scaffold_2_t02868-RA	Itaiw_v1_scaffold_92_t36932-RA	0.0	0.08333
Itaiw_v1_scaffold_116_t39374-RA__Itaiw_v1_scaffold_39_t24561-RA	0.020640000000000002	0.30222	10899.0	225.0	3.2805199999999997	GF_000366	2.8143	3.735	22.0	0.7535	Itaiw_v1_scaffold_116_t39374-RA	Itaiw_v1_scaffold_39_t24561-RA	0.1	0.03125
Itaiw_v1_scaffold_166_t42166-RA__Itaiw_v1_scaffold_6_t06078-RA	0.2447	0.9726299999999999	10899.0	2667.0	0.03182	GF_000366	0.0253	0.0391	17.0	0.6469	Itaiw_v1_scaffold_166_t42166-RA	Itaiw_v1_scaffold_6_t06078-RA	1.0	1.0
Itaiw_v1_contig_394_t46795-RA__Itaiw_v1_scaffold_29_t20239-RA	0.23586	0.95204	5304.0	1251.0	0.0552	GF_000244	0.0431	0.0754	25.0	0.5717	Itaiw_v1_contig_394_t46795-RA	Itaiw_v1_scaffold_29_t20239-RA	1.0	1.0
Itaiw_v1_contig_488_t47150-RA__Itaiw_v1_scaffold_80_t35428-RA	0.13292	0.8255299999999999	5304.0	705.0	0.2597	GF_000244	0.2024	0.2046	18.0	0.9894	Itaiw_v1_contig_488_t47150-RA	Itaiw_v1_scaffold_80_t35428-RA	1.0	1.0
Itaiw_v1_scaffold_112_t39077-RA__Itaiw_v1_scaffold_18_t13655-RA	0.09559	0.9546399999999999	5304.0	507.0	0.05285	GF_000244	0.0373	0.0768	23.0	0.4855	Itaiw_v1_scaffold_112_t39077-RA	Itaiw_v1_scaffold_18_t13655-RA	1.0	1.0
Itaiw_v1_contig_166_t45371-RA__Itaiw_v1_scaffold_100_t37868-RA	0.60626	0.93179	2781.0	1686.0	0.07926	GF_003269	0.0545	0.1425	4.0	0.3826	Itaiw_v1_contig_166_t45371-RA	Itaiw_v1_scaffold_100_t37868-RA	0.5	0.5
Itaiw_v1_scaffold_18_t13501-RA__Itaiw_v1_scaffold_88_t36426-RA	1.0	0.9929100000000001	282.0	282.0	0.0	GF_003366	0.0	0.0336	3.0	0.001	Itaiw_v1_scaffold_18_t13501-RA	Itaiw_v1_scaffold_88_t36426-RA	0.0	1.0
Itaiw_v1_scaffold_12_t10644-RA__Itaiw_v1_scaffold_167_t42203-RA	0.75989	0.87608	1062.0	807.0	0.2712	GF_000754	0.1299	0.162	11.0	0.8023	Itaiw_v1_scaffold_12_t10644-RA	Itaiw_v1_scaffold_167_t42203-RA	0.5	0.5
Itaiw_v1_contig_223_t45832-RA__Itaiw_v1_scaffold_98_t37690-RA	0.40326999999999996	0.8378399999999999	1101.0	444.0	0.33057	GF_001943	0.1754	0.2572	6.0	0.6821	Itaiw_v1_contig_223_t45832-RA	Itaiw_v1_scaffold_98_t37690-RA	1.0	1.0
Itaiw_v1_scaffold_43_t26243-RA__Itaiw_v1_scaffold_71_t34056-RA	0.17398	0.62185	2052.0	357.0		GF_000401	0.3775	3.6926		0.1022	Itaiw_v1_scaffold_43_t26243-RA	Itaiw_v1_scaffold_71_t34056-RA
Itaiw_v1_contig_29_t43246-RA__Itaiw_v1_scaffold_46_t26977-RA	0.80184	0.99713	1302.0	1044.0	0.0059	GF_002046	0.0024	0.005	6.0	0.4889	Itaiw_v1_contig_29_t43246-RA	Itaiw_v1_scaffold_46_t26977-RA	1.0	1.0
Itaiw_v1_scaffold_12_t10392-RA__Itaiw_v1_scaffold_30_t20739-RA	0.42775	0.97898	1557.0	666.0	0.017830000000000002	GF_001070	0.0078	0.0748	6.0	0.1043	Itaiw_v1_scaffold_12_t10392-RA	Itaiw_v1_scaffold_30_t20739-RA	1.0	1.0
Itaiw_v1_scaffold_15_t11916-RA__Itaiw_v1_scaffold_45_t26720-RA	0.17711	0.54472	1389.0	246.0	1.00367	GF_001590	0.614	60.7386	6.0	0.0101	Itaiw_v1_scaffold_15_t11916-RA	Itaiw_v1_scaffold_45_t26720-RA	0.0	1.0
Itaiw_v1_scaffold_12_t10437-RA__Itaiw_v1_scaffold_141_t40944-RA	0.98246	0.9881	342.0	336.0	0.0	GF_004085	0.0	0.0435	3.0	0.001	Itaiw_v1_scaffold_12_t10437-RA	Itaiw_v1_scaffold_141_t40944-RA	1.0	1.0
Itaiw_v1_scaffold_177_t42595-RA__Itaiw_v1_scaffold_32_t21516-RA	0.73046	0.98893	1113.0	813.0	0.01842	GF_000660	0.0081	0.0225	13.0	0.3598	Itaiw_v1_scaffold_177_t42595-RA	Itaiw_v1_scaffold_32_t21516-RA	1.0	1.0
Itaiw_v1_scaffold_10_t08890-RA__Itaiw_v1_scaffold_58_t30837-RA	0.87459	0.9761	1818.0	1590.0	0.02928	GF_000331	0.0216	0.0362	18.0	0.5958	Itaiw_v1_scaffold_10_t08890-RA	Itaiw_v1_scaffold_58_t30837-RA	1.0	1.0
Itaiw_v1_scaffold_44_t26588-RA__Itaiw_v1_scaffold_74_t34683-RA	0.24092	0.77854	1818.0	438.0	1.10091	GF_000331	0.2684	0.3123	24.0	0.8595	Itaiw_v1_scaffold_44_t26588-RA	Itaiw_v1_scaffold_74_t34683-RA	0.33333	0.14286
Itaiw_v1_scaffold_25_t17950-RA__Itaiw_v1_scaffold_60_t31573-RA	0.27083	0.9001299999999999	2736.0	741.0	0.1211	GF_002467	0.0813	0.2529	4.0	0.3216	Itaiw_v1_scaffold_25_t17950-RA	Itaiw_v1_scaffold_60_t31573-RA	1.0	1.0
Itaiw_v1_scaffold_20_t14952-RA__Itaiw_v1_scaffold_64_t32448-RA	0.39573	0.9880200000000001	1266.0	501.0	0.00621	GF_002144	0.0028	0.039	5.0	0.0712	Itaiw_v1_scaffold_20_t14952-RA	Itaiw_v1_scaffold_64_t32448-RA	1.0	1.0
Itaiw_v1_scaffold_10_t08809-RA__Itaiw_v1_scaffold_99_t37709-RA	0.06355	0.7807	1794.0	114.0	0.52523	GF_000619	0.2762	0.2734	11.0	1.0105	Itaiw_v1_scaffold_10_t08809-RA	Itaiw_v1_scaffold_99_t37709-RA	0.5	0.5
Itaiw_v1_scaffold_14_t11280-RA__Itaiw_v1_scaffold_90_t36717-RA	0.52769	0.9814799999999999	921.0	486.0	0.030430000000000002	GF_002425	0.0179	0.0222	4.0	0.8058	Itaiw_v1_scaffold_14_t11280-RA	Itaiw_v1_scaffold_90_t36717-RA	1.0	1.0
Itaiw_v1_contig_22_t42950-RA__Itaiw_v1_contig_26_t43085-RA	0.49688999999999994	0.95139	1449.0	720.0	0.05484	GF_002528	0.0304	0.1203	4.0	0.2529	Itaiw_v1_contig_22_t42950-RA	Itaiw_v1_contig_26_t43085-RA	1.0	1.0
Itaiw_v1_scaffold_13_t10816-RA__Itaiw_v1_scaffold_58_t30784-RA	0.8505299999999999	0.9679200000000001	843.0	717.0	0.05061	GF_001667	0.0294	0.0481	6.0	0.6122	Itaiw_v1_scaffold_13_t10816-RA	Itaiw_v1_scaffold_58_t30784-RA	1.0	1.0
Itaiw_v1_scaffold_10_t09121-RA__Itaiw_v1_scaffold_47_t27628-RA	0.07562999999999999	0.3251	3213.0	243.0		GF_000164	2.3388	2.1372		1.0943	Itaiw_v1_scaffold_10_t09121-RA	Itaiw_v1_scaffold_47_t27628-RA
Itaiw_v1_scaffold_11_t09147-RA__Itaiw_v1_scaffold_3_t03041-RA	0.81979	0.91496	3213.0	2634.0	0.14759	GF_000164	0.0756	0.1442	22.0	0.524	Itaiw_v1_scaffold_11_t09147-RA	Itaiw_v1_scaffold_3_t03041-RA	0.08333	0.08333
Itaiw_v1_scaffold_43_t26105-RA__Itaiw_v1_scaffold_46_t27152-RA	0.16067	0.4566	3585.0	576.0	1.28443	GF_000710	0.7414	70.4471	12.0	0.0105	Itaiw_v1_scaffold_43_t26105-RA	Itaiw_v1_scaffold_46_t27152-RA	0.0	0.16667
Itaiw_v1_scaffold_13_t10805-RA__Itaiw_v1_scaffold_58_t30808-RA	0.91759	0.9644	1347.0	1236.0	0.047330000000000004	GF_000663	0.0321	0.0537	11.0	0.5978	Itaiw_v1_scaffold_13_t10805-RA	Itaiw_v1_scaffold_58_t30808-RA	1.0	1.0
Itaiw_v1_contig_40_t43531-RA__Itaiw_v1_scaffold_21_t15320-RA	0.20347	0.89259	3981.0	810.0	0.22734000000000001	GF_000127	0.1135	0.1407	33.0	0.8068	Itaiw_v1_contig_40_t43531-RA	Itaiw_v1_scaffold_21_t15320-RA	0.5	0.5
Itaiw_v1_scaffold_43_t26034-RA__Itaiw_v1_scaffold_6_t06357-RA	0.8333299999999999	0.8771899999999999	1368.0	1140.0	0.18316	GF_005797	0.1261	0.1796	2.0	0.7021	Itaiw_v1_scaffold_43_t26034-RA	Itaiw_v1_scaffold_6_t06357-RA	1.0	1.0
Itaiw_v1_scaffold_106_t38565-RA__Itaiw_v1_scaffold_51_t28823-RA	0.80399	0.90771	1806.0	1452.0	0.15342	GF_002813	0.10800000000000001	0.0845	5.0	1.2782	Itaiw_v1_scaffold_106_t38565-RA	Itaiw_v1_scaffold_51_t28823-RA	1.0	1.0
Itaiw_v1_scaffold_45_t26790-RA__Itaiw_v1_scaffold_45_t26823-RA	0.8644200000000001	0.98821	2943.0	2544.0	0.01867	GF_003343	0.0086	0.0221	3.0	0.391	Itaiw_v1_scaffold_45_t26790-RA	Itaiw_v1_scaffold_45_t26823-RA	1.0	1.0
Itaiw_v1_scaffold_1_t01330-RA__Itaiw_v1_scaffold_1_t01355-RA	0.4208	0.8333299999999999	1269.0	534.0	0.27276999999999996	GF_002897	0.1869	0.2328	3.0	0.8029999999999999	Itaiw_v1_scaffold_1_t01330-RA	Itaiw_v1_scaffold_1_t01355-RA	1.0	1.0
Itaiw_v1_scaffold_162_t42018-RA__Itaiw_v1_scaffold_1_t01261-RA	0.32444	0.37229	2136.0	693.0	2.59082	GF_000896	1.1868	16.1041	14.0	0.0737	Itaiw_v1_scaffold_162_t42018-RA	Itaiw_v1_scaffold_1_t01261-RA	0.0	0.08333
Itaiw_v1_scaffold_28_t19285-RA__Itaiw_v1_scaffold_8_t07168-RA	0.41846000000000005	0.96201	1950.0	816.0	0.0614	GF_004492	0.0382	0.043	2.0	0.8894	Itaiw_v1_scaffold_28_t19285-RA	Itaiw_v1_scaffold_8_t07168-RA	1.0	1.0
Itaiw_v1_contig_13_t42546-RA__Itaiw_v1_scaffold_22_t15923-RA	1.0	0.9964200000000001	558.0	558.0	0.0	GF_004401	0.0	0.0111	2.0	0.001	Itaiw_v1_contig_13_t42546-RA	Itaiw_v1_scaffold_22_t15923-RA	1.0	1.0
Itaiw_v1_contig_89_t44432-RA__Itaiw_v1_scaffold_62_t31960-RA	0.23149	0.30708	5430.0	1257.0	5.07342	GF_000034	1.8335	9.9099	89.0	0.185	Itaiw_v1_contig_89_t44432-RA	Itaiw_v1_scaffold_62_t31960-RA	0.0	0.01852
Itaiw_v1_scaffold_16_t12500-RA__Itaiw_v1_scaffold_78_t35132-RA	0.11435999999999999	0.40258	5430.0	621.0	3.79811	GF_000034	0.9854	12.6842	91.0	0.0777	Itaiw_v1_scaffold_16_t12500-RA	Itaiw_v1_scaffold_78_t35132-RA	0.0	0.00296
Itaiw_v1_scaffold_16_t12694-RA__Itaiw_v1_scaffold_67_t33150-RA	0.10497000000000001	0.37544	5430.0	570.0	3.4756099999999996	GF_000034	1.337	69.2838	91.0	0.0193	Itaiw_v1_scaffold_16_t12694-RA	Itaiw_v1_scaffold_67_t33150-RA	0.0	0.00296
Itaiw_v1_scaffold_21_t15434-RA__Itaiw_v1_scaffold_42_t25859-RA	0.06464	0.33048	5430.0	351.0	3.9872300000000003	GF_000034	1.2442	73.7606	89.0	0.0169	Itaiw_v1_scaffold_21_t15434-RA	Itaiw_v1_scaffold_42_t25859-RA	0.0	0.01852
Itaiw_v1_scaffold_26_t18491-RA__Itaiw_v1_scaffold_70_t33918-RA	0.05193	0.33688	5430.0	282.0		GF_000034	1.6507	66.0005		0.025	Itaiw_v1_scaffold_26_t18491-RA	Itaiw_v1_scaffold_70_t33918-RA	0.0
Itaiw_v1_scaffold_8_t07237-RA__Itaiw_v1_scaffold_8_t07483-RA	0.1326	0.31806	5430.0	720.0	4.43427	GF_000034	1.7963	17.2142	84.0	0.1044	Itaiw_v1_scaffold_8_t07237-RA	Itaiw_v1_scaffold_8_t07483-RA	0.0	0.06667000000000001
Itaiw_v1_contig_314_t46407-RA__Itaiw_v1_scaffold_35_t22962-RA	0.08295	0.51235	3906.0	324.0	1.8014299999999999	GF_000514	0.8193	0.9408	15.0	0.8709	Itaiw_v1_contig_314_t46407-RA	Itaiw_v1_scaffold_35_t22962-RA	1.0	0.33333
Itaiw_v1_contig_62_t43965-RA__Itaiw_v1_scaffold_111_t38920-RA	0.88774	0.9410799999999999	2619.0	2325.0	0.07384	GF_001262	0.0557	0.0861	9.0	0.6476	Itaiw_v1_contig_62_t43965-RA	Itaiw_v1_scaffold_111_t38920-RA	0.5	0.5
Itaiw_v1_scaffold_16_t12579-RA__Itaiw_v1_scaffold_78_t35215-RA	0.42646999999999996	0.81226	612.0	261.0	0.33629000000000003	GF_003779	0.1993	0.3791	4.0	0.5257	Itaiw_v1_scaffold_16_t12579-RA	Itaiw_v1_scaffold_78_t35215-RA	0.5	0.5
Itaiw_v1_scaffold_20_t15011-RA__Itaiw_v1_scaffold_75_t34842-RA	0.08938	0.27987	3558.0	318.0	4.79074	GF_000192	11.7296	34.0987	28.0	0.344	Itaiw_v1_scaffold_20_t15011-RA	Itaiw_v1_scaffold_75_t34842-RA	0.0	0.07143
Itaiw_v1_scaffold_53_t29474-RA__Itaiw_v1_scaffold_75_t34842-RA	0.048060000000000005	0.6140399999999999	3558.0	171.0	0.81438	GF_000192	0.5965	0.5278	22.0	1.1302	Itaiw_v1_scaffold_53_t29474-RA	Itaiw_v1_scaffold_75_t34842-RA	0.25	0.25
Itaiw_v1_scaffold_102_t38082-RA__Itaiw_v1_scaffold_26_t18648-RA	0.19315	0.74548	3153.0	609.0	0.43785	GF_000278	0.2384	0.6877	22.0	0.3467	Itaiw_v1_scaffold_102_t38082-RA	Itaiw_v1_scaffold_26_t18648-RA	0.0625	0.03704
Itaiw_v1_scaffold_128_t40126-RA__Itaiw_v1_scaffold_80_t35462-RA	0.43113	0.8755200000000001	1677.0	723.0	0.20492	GF_005586	0.12300000000000001	0.1982	2.0	0.6206	Itaiw_v1_scaffold_128_t40126-RA	Itaiw_v1_scaffold_80_t35462-RA	1.0	1.0
Itaiw_v1_contig_1_t40568-RA__Itaiw_v1_contig_687_t47654-RA	0.9132100000000001	0.99518	1590.0	1452.0	0.01045	GF_001354	0.0045	0.0063	8.0	0.7184	Itaiw_v1_contig_1_t40568-RA	Itaiw_v1_contig_687_t47654-RA	1.0	1.0
Itaiw_v1_contig_1_t40568-RA__Itaiw_v1_contig_687_t47654-RA	0.9132100000000001	0.99518	1590.0	1452.0	0.01045	GF_001354	0.0045	0.0063	8.0	0.7184	Itaiw_v1_contig_1_t40568-RA	Itaiw_v1_contig_687_t47654-RA	1.0	1.0
Itaiw_v1_contig_687_t47654-RA__Itaiw_v1_scaffold_46_t26921-RA	0.2283	0.39394	1590.0	363.0	2.3393599999999997	GF_001354	1.2681	12.9729	10.0	0.0978	Itaiw_v1_contig_687_t47654-RA	Itaiw_v1_scaffold_46_t26921-RA	0.0	0.2
Itaiw_v1_contig_687_t47654-RA__Itaiw_v1_scaffold_46_t26921-RA	0.2283	0.39394	1590.0	363.0	2.3393599999999997	GF_001354	1.2681	12.9729	10.0	0.0978	Itaiw_v1_contig_687_t47654-RA	Itaiw_v1_scaffold_46_t26921-RA	0.0	0.2
Itaiw_v1_scaffold_12_t10651-RA__Itaiw_v1_scaffold_167_t42181-RA	0.24106999999999998	0.34156	1008.0	243.0	1.52057	GF_001127	1.7684	61.8534	12.0	0.0286	Itaiw_v1_scaffold_12_t10651-RA	Itaiw_v1_scaffold_167_t42181-RA	0.0	0.16667
Itaiw_v1_scaffold_43_t26186-RA__Itaiw_v1_scaffold_6_t06261-RA	0.9821799999999999	0.99261	1515.0	1488.0	0.00398	GF_000956	0.0019	0.0222	8.0	0.0857	Itaiw_v1_scaffold_43_t26186-RA	Itaiw_v1_scaffold_6_t06261-RA	1.0	1.0
Itaiw_v1_scaffold_101_t38002-RA__Itaiw_v1_scaffold_49_t28305-RA	0.11304000000000002	0.67147	5520.0	624.0	0.6761699999999999	GF_000009	0.456	0.5198	142.0	0.8772	Itaiw_v1_scaffold_101_t38002-RA	Itaiw_v1_scaffold_49_t28305-RA	0.125	0.125
Itaiw_v1_scaffold_10_t08477-RA__Itaiw_v1_scaffold_2_t01611-RA	0.049460000000000004	0.24541999999999997	5520.0	273.0		GF_000009	3.0639	54.4597		0.0563	Itaiw_v1_scaffold_10_t08477-RA	Itaiw_v1_scaffold_2_t01611-RA	0.0
Itaiw_v1_scaffold_10_t08477-RA__Itaiw_v1_scaffold_56_t30267-RA	0.09565	0.44318	5520.0	528.0	2.4569400000000003	GF_000009	0.845	5.7622	162.0	0.1466	Itaiw_v1_scaffold_10_t08477-RA	Itaiw_v1_scaffold_56_t30267-RA	0.0	0.00203
Itaiw_v1_scaffold_10_t08608-RA__Itaiw_v1_scaffold_34_t22704-RA	0.6771699999999999	0.62039	5520.0	3738.0	0.7592	GF_000009	0.3432	6.8824	126.0	0.0499	Itaiw_v1_scaffold_10_t08608-RA	Itaiw_v1_scaffold_34_t22704-RA	0.0	0.2
Itaiw_v1_scaffold_10_t08608-RA__Itaiw_v1_scaffold_58_t31008-RA	0.11685	0.43876000000000004	5520.0	645.0	2.97704	GF_000009	0.7746	24.041	164.0	0.0322	Itaiw_v1_scaffold_10_t08608-RA	Itaiw_v1_scaffold_58_t31008-RA	0.0	0.00198
Itaiw_v1_scaffold_111_t38991-RA__Itaiw_v1_scaffold_12_t10060-RA	0.03967	0.27854	5520.0	219.0		GF_000009	2.0077	63.0155		0.0319	Itaiw_v1_scaffold_111_t38991-RA	Itaiw_v1_scaffold_12_t10060-RA	0.0
Itaiw_v1_scaffold_129_t40161-RA__Itaiw_v1_scaffold_47_t27405-RA	0.055979999999999995	0.50162	5520.0	309.0		GF_000009	0.6266	60.3034		0.0104	Itaiw_v1_scaffold_129_t40161-RA	Itaiw_v1_scaffold_47_t27405-RA	0.0
Itaiw_v1_scaffold_129_t40161-RA__Itaiw_v1_scaffold_47_t27405-RA	0.055979999999999995	0.50162	5520.0	309.0		GF_000009	0.6266	60.3034		0.0104	Itaiw_v1_scaffold_129_t40161-RA	Itaiw_v1_scaffold_47_t27405-RA	0.0
Itaiw_v1_scaffold_12_t10588-RA__Itaiw_v1_scaffold_149_t41519-RA	0.054889999999999994	0.9835	5520.0	303.0		GF_000009	0.0175	0.0132		1.3327	Itaiw_v1_scaffold_12_t10588-RA	Itaiw_v1_scaffold_149_t41519-RA
Itaiw_v1_scaffold_12_t10588-RA__Itaiw_v1_scaffold_1_t00887-RA	0.04293	0.29114	5520.0	237.0		GF_000009	7.9478	0.1851		42.9461	Itaiw_v1_scaffold_12_t10588-RA	Itaiw_v1_scaffold_1_t00887-RA
Itaiw_v1_scaffold_12_t10679-RA__Itaiw_v1_scaffold_70_t33844-RA	0.045110000000000004	0.59036	5520.0	249.0	1.69618	GF_000009	0.4138	50.4185	108.0	0.0082	Itaiw_v1_scaffold_12_t10679-RA	Itaiw_v1_scaffold_70_t33844-RA	0.0	0.07143
Itaiw_v1_scaffold_143_t41092-RA__Itaiw_v1_scaffold_20_t14844-RA	0.06685	0.37398000000000003	5520.0	369.0	5.49784	GF_000009	1.3898	72.1774	166.0	0.0193	Itaiw_v1_scaffold_143_t41092-RA	Itaiw_v1_scaffold_20_t14844-RA	0.0	0.00125
Itaiw_v1_scaffold_143_t41092-RA__Itaiw_v1_scaffold_20_t14844-RA	0.06685	0.37398000000000003	5520.0	369.0	5.49784	GF_000009	1.3898	72.1774	166.0	0.0193	Itaiw_v1_scaffold_143_t41092-RA	Itaiw_v1_scaffold_20_t14844-RA	0.0	0.00125
Itaiw_v1_scaffold_143_t41092-RA__Itaiw_v1_scaffold_39_t24580-RA	0.05652000000000001	0.31731	5520.0	312.0	5.8884099999999995	GF_000009	1.6517	5.9757	166.0	0.2764	Itaiw_v1_scaffold_143_t41092-RA	Itaiw_v1_scaffold_39_t24580-RA	0.0	0.00125
Itaiw_v1_scaffold_143_t41092-RA__Itaiw_v1_scaffold_39_t24580-RA	0.05652000000000001	0.31731	5520.0	312.0	5.8884099999999995	GF_000009	1.6517	5.9757	166.0	0.2764	Itaiw_v1_scaffold_143_t41092-RA	Itaiw_v1_scaffold_39_t24580-RA	0.0	0.00125
Itaiw_v1_scaffold_149_t41519-RA__Itaiw_v1_scaffold_1_t00887-RA	0.04457	0.29268	5520.0	246.0	6.32514	GF_000009	6.5211	0.4725	166.0	13.8019	Itaiw_v1_scaffold_149_t41519-RA	Itaiw_v1_scaffold_1_t00887-RA	0.00372	0.00125
Itaiw_v1_scaffold_18_t13487-RA__Itaiw_v1_scaffold_52_t29177-RA	0.03533	0.53846	5520.0	195.0		GF_000009	0.6079	70.2237		0.0087	Itaiw_v1_scaffold_18_t13487-RA	Itaiw_v1_scaffold_52_t29177-RA	0.0
Itaiw_v1_scaffold_21_t15503-RA__Itaiw_v1_scaffold_52_t29393-RA	0.10761	0.48316000000000003	5520.0	594.0	1.97668	GF_000009	0.7351	23.1739	165.0	0.0317	Itaiw_v1_scaffold_21_t15503-RA	Itaiw_v1_scaffold_52_t29393-RA	0.0	0.0019199999999999998
Itaiw_v1_scaffold_2_t01611-RA__Itaiw_v1_scaffold_49_t28139-RA	0.05924	0.30580999999999997	5520.0	327.0		GF_000009	2.2745	4.7362		0.4802	Itaiw_v1_scaffold_2_t01611-RA	Itaiw_v1_scaffold_49_t28139-RA
Itaiw_v1_scaffold_2_t01611-RA__Itaiw_v1_scaffold_56_t30267-RA	0.05977999999999999	0.34545	5520.0	330.0		GF_000009	1.5122	64.1211		0.0236	Itaiw_v1_scaffold_2_t01611-RA	Itaiw_v1_scaffold_56_t30267-RA	0.0
Itaiw_v1_scaffold_34_t22704-RA__Itaiw_v1_scaffold_58_t31008-RA	0.11685	0.44961	5520.0	645.0	2.79222	GF_000009	0.8105	66.9586	164.0	0.0121	Itaiw_v1_scaffold_34_t22704-RA	Itaiw_v1_scaffold_58_t31008-RA	0.0	0.00198
Itaiw_v1_scaffold_41_t25330-RA__Itaiw_v1_scaffold_5_t05189-RA	0.04674	0.67829	5520.0	258.0	1.02623	GF_000009	0.3205	1.2609	98.0	0.2541	Itaiw_v1_scaffold_41_t25330-RA	Itaiw_v1_scaffold_5_t05189-RA	0.25	0.25
Itaiw_v1_scaffold_46_t27201-RA__Itaiw_v1_scaffold_56_t30267-RA	0.13477999999999998	0.44758000000000003	5520.0	744.0	2.9514099999999996	GF_000009	0.8324	6.9833	162.0	0.1192	Itaiw_v1_scaffold_46_t27201-RA	Itaiw_v1_scaffold_56_t30267-RA	0.0	0.00203
Itaiw_v1_scaffold_47_t27405-RA__Itaiw_v1_scaffold_52_t29393-RA	0.04348	0.47083	5520.0	240.0		GF_000009	0.7466	21.1928		0.0352	Itaiw_v1_scaffold_47_t27405-RA	Itaiw_v1_scaffold_52_t29393-RA	0.0
Itaiw_v1_scaffold_47_t27405-RA__Itaiw_v1_scaffold_5_t05189-RA	0.04022	0.5315300000000001	5520.0	222.0		GF_000009	0.5543	3.6746		0.1509	Itaiw_v1_scaffold_47_t27405-RA	Itaiw_v1_scaffold_5_t05189-RA
Itaiw_v1_scaffold_47_t27405-RA__Itaiw_v1_scaffold_64_t32419-RA	0.02283	0.34920999999999996	5520.0	126.0		GF_000009	1.1001	24.2299		0.0454	Itaiw_v1_scaffold_47_t27405-RA	Itaiw_v1_scaffold_64_t32419-RA	0.0
Itaiw_v1_scaffold_52_t29358-RA__Itaiw_v1_scaffold_70_t33844-RA	0.0587	0.48765	5520.0	324.0	2.95181	GF_000009	0.6629	78.5263	164.0	0.0084	Itaiw_v1_scaffold_52_t29358-RA	Itaiw_v1_scaffold_70_t33844-RA	0.0	0.00198
Itaiw_v1_scaffold_17_t13225-RA__Itaiw_v1_scaffold_38_t24165-RA	0.07243	0.66667	2775.0	201.0	0.5632	GF_001216	0.4372	0.7812	10.0	0.5596	Itaiw_v1_scaffold_17_t13225-RA	Itaiw_v1_scaffold_38_t24165-RA	0.16667	0.16667
Itaiw_v1_contig_16_t42777-RA__Itaiw_v1_scaffold_12_t10219-RA	0.14498	0.33333	2628.0	381.0	3.427	GF_000597	1.5096	7.8614	18.0	0.192	Itaiw_v1_contig_16_t42777-RA	Itaiw_v1_scaffold_12_t10219-RA	0.0	0.047619999999999996
Itaiw_v1_scaffold_139_t40843-RA__Itaiw_v1_scaffold_6_t05938-RA	0.45038	0.9632799999999999	786.0	354.0	0.061779999999999995	GF_002786	0.0284	0.0879	4.0	0.3226	Itaiw_v1_scaffold_139_t40843-RA	Itaiw_v1_scaffold_6_t05938-RA	1.0	1.0
Itaiw_v1_scaffold_18_t13733-RA__Itaiw_v1_scaffold_29_t20193-RA	0.40076	0.88889	786.0	315.0	0.18374000000000001	GF_002786	0.1136	0.1625	6.0	0.6991	Itaiw_v1_scaffold_18_t13733-RA	Itaiw_v1_scaffold_29_t20193-RA	0.33333	0.33333
Itaiw_v1_contig_249_t46003-RA__Itaiw_v1_scaffold_5_t05280-RA	0.96216	0.9812700000000001	555.0	534.0	0.016569999999999998	GF_001426	0.0085	0.0461	8.0	0.1855	Itaiw_v1_contig_249_t46003-RA	Itaiw_v1_scaffold_5_t05280-RA	0.33333	0.33333
Itaiw_v1_scaffold_117_t39458-RA__Itaiw_v1_scaffold_62_t32134-RA	0.49806999999999996	1.0	777.0	387.0	0.0	GF_000106	0.0	0.0	40.0	0.4815	Itaiw_v1_scaffold_117_t39458-RA	Itaiw_v1_scaffold_62_t32134-RA	0.0	1.0
Itaiw_v1_scaffold_135_t40540-RA__Itaiw_v1_scaffold_19_t14357-RA	0.5444	0.9952700000000001	777.0	423.0	0.0	GF_000106	0.0	0.0153	36.0	0.001	Itaiw_v1_scaffold_135_t40540-RA	Itaiw_v1_scaffold_19_t14357-RA	1.0	1.0
Itaiw_v1_scaffold_79_t35333-RA__Itaiw_v1_scaffold_80_t35483-RA	0.11805999999999998	0.41667	2541.0	300.0	3.93537	GF_000431	0.8289	69.945	22.0	0.0119	Itaiw_v1_scaffold_79_t35333-RA	Itaiw_v1_scaffold_80_t35483-RA	0.0	0.028569999999999998
Itaiw_v1_scaffold_80_t35483-RA__Itaiw_v1_scaffold_81_t35616-RA	0.72845	0.98325	2541.0	1851.0	0.01706	GF_000431	0.0105	0.0375	13.0	0.2805	Itaiw_v1_scaffold_80_t35483-RA	Itaiw_v1_scaffold_81_t35616-RA	1.0	1.0
Itaiw_v1_scaffold_100_t37841-RA__Itaiw_v1_scaffold_19_t14289-RA	0.09155	0.88205	2130.0	195.0	0.14879	GF_001122	0.1025	0.214	6.0	0.479	Itaiw_v1_scaffold_100_t37841-RA	Itaiw_v1_scaffold_19_t14289-RA	1.0	1.0
Itaiw_v1_scaffold_101_t37980-RA__Itaiw_v1_scaffold_49_t28288-RA	0.65493	0.92115	2130.0	1395.0	0.11797	GF_001122	0.0792	0.1005	8.0	0.7886	Itaiw_v1_scaffold_101_t37980-RA	Itaiw_v1_scaffold_49_t28288-RA	1.0	1.0
Itaiw_v1_scaffold_139_t40828-RA__Itaiw_v1_scaffold_6_t05915-RA	0.79167	0.9868399999999999	288.0	228.0	0.02684	GF_006112	0.016	0.0002	2.0	99.0	Itaiw_v1_scaffold_139_t40828-RA	Itaiw_v1_scaffold_6_t05915-RA	0.0	1.0
Itaiw_v1_scaffold_109_t38805-RA__Itaiw_v1_scaffold_4_t04116-RA	1.0	1.0	201.0	201.0	0.0	GF_005949	0.0	0.0	2.0	0.5014	Itaiw_v1_scaffold_109_t38805-RA	Itaiw_v1_scaffold_4_t04116-RA	0.0	1.0
Itaiw_v1_scaffold_133_t40403-RA__Itaiw_v1_scaffold_71_t34076-RA	0.62407	0.9208700000000001	1620.0	1011.0	0.12915	GF_001692	0.0755	0.1301	6.0	0.5805	Itaiw_v1_scaffold_133_t40403-RA	Itaiw_v1_scaffold_71_t34076-RA	0.5	0.5
Itaiw_v1_scaffold_24_t17013-RA__Itaiw_v1_scaffold_6_t05905-RA	0.45105	0.9065	2727.0	1230.0	0.13644	GF_005099	0.0921	0.1442	2.0	0.6392	Itaiw_v1_scaffold_24_t17013-RA	Itaiw_v1_scaffold_6_t05905-RA	1.0	1.0
Itaiw_v1_contig_154_t45263-RA__Itaiw_v1_scaffold_22_t16366-RA	0.5831	0.92271	1065.0	621.0	0.1053	GF_002755	0.0735	0.1106	5.0	0.6646	Itaiw_v1_contig_154_t45263-RA	Itaiw_v1_scaffold_22_t16366-RA	1.0	0.5
Itaiw_v1_contig_416_t46880-RA__Itaiw_v1_scaffold_12_t10093-RA	0.5669	0.9958600000000001	852.0	483.0	0.0	GF_002648	0.0	0.0135	4.0	0.001	Itaiw_v1_contig_416_t46880-RA	Itaiw_v1_scaffold_12_t10093-RA	1.0	1.0
Itaiw_v1_contig_5_t41709-RA__Itaiw_v1_scaffold_21_t15240-RA	0.7182	0.89985	1863.0	1338.0	0.14745999999999998	GF_000355	0.0926	0.1764	15.0	0.5249	Itaiw_v1_contig_5_t41709-RA	Itaiw_v1_scaffold_21_t15240-RA	1.0	1.0
Itaiw_v1_scaffold_31_t21097-RA__Itaiw_v1_scaffold_66_t33041-RA	0.7081	0.98759	1593.0	1128.0	0.013000000000000001	GF_004368	0.0075	0.0267	2.0	0.2793	Itaiw_v1_scaffold_31_t21097-RA	Itaiw_v1_scaffold_66_t33041-RA	1.0	1.0
Itaiw_v1_scaffold_71_t33961-RA__Itaiw_v1_scaffold_89_t36514-RA	0.8628600000000001	1.0	525.0	453.0	0.0011	GF_004060	0.0	0.0	3.0	0.5171	Itaiw_v1_scaffold_71_t33961-RA	Itaiw_v1_scaffold_89_t36514-RA	0.0	1.0
Itaiw_v1_contig_16_t42771-RA__Itaiw_v1_scaffold_12_t10215-RA	0.9919	0.9891200000000001	741.0	735.0	0.01264	GF_005630	0.0084	0.0178	2.0	0.4741	Itaiw_v1_contig_16_t42771-RA	Itaiw_v1_scaffold_12_t10215-RA	1.0	1.0
Itaiw_v1_scaffold_23_t16408-RA__Itaiw_v1_scaffold_85_t36094-RA	0.86835	0.9698899999999999	1071.0	930.0	0.05134	GF_002958	0.0293	0.0372	4.0	0.7878	Itaiw_v1_scaffold_23_t16408-RA	Itaiw_v1_scaffold_85_t36094-RA	0.5	0.5
Itaiw_v1_scaffold_33_t22055-RA__Itaiw_v1_scaffold_44_t26322-RA	0.85325	0.6421	1431.0	1221.0	0.54775	GF_001580	0.2423	4.1346	10.0	0.0586	Itaiw_v1_scaffold_33_t22055-RA	Itaiw_v1_scaffold_44_t26322-RA	0.125	0.125
Itaiw_v1_scaffold_44_t26319-RA__Itaiw_v1_scaffold_4_t04340-RA	0.027030000000000002	0.30303	12207.0	330.0	2.59258	GF_000913	1.945	61.3189	10.0	0.0317	Itaiw_v1_scaffold_44_t26319-RA	Itaiw_v1_scaffold_4_t04340-RA	0.0	0.16667
Itaiw_v1_contig_237_t45922-RA__Itaiw_v1_scaffold_79_t35307-RA	0.12403	0.9974	3096.0	384.0	0.0	GF_001235	0.0	0.006999999999999999	7.0	0.001	Itaiw_v1_contig_237_t45922-RA	Itaiw_v1_scaffold_79_t35307-RA	1.0	1.0
Itaiw_v1_scaffold_43_t26150-RA__Itaiw_v1_scaffold_6_t06292-RA	0.41425	0.99575	1137.0	471.0	0.0	GF_000130	0.0	0.0194	31.0	0.001	Itaiw_v1_scaffold_43_t26150-RA	Itaiw_v1_scaffold_6_t06292-RA	1.0	1.0
Itaiw_v1_scaffold_79_t35318-RA__Itaiw_v1_scaffold_9_t08063-RA	0.22691	0.45348999999999995	1137.0	258.0	1.27576	GF_000130	0.6183	70.8554	25.0	0.0087	Itaiw_v1_scaffold_79_t35318-RA	Itaiw_v1_scaffold_9_t08063-RA	0.0	0.25
Itaiw_v1_scaffold_13_t10886-RA__Itaiw_v1_scaffold_65_t32752-RA	1.0	0.99221	642.0	642.0	0.00472	GF_005751	0.0023	0.0215	2.0	0.1049	Itaiw_v1_scaffold_13_t10886-RA	Itaiw_v1_scaffold_65_t32752-RA	1.0	1.0
Itaiw_v1_contig_11_t42488-RA__Itaiw_v1_scaffold_73_t34371-RA	0.75839	0.9705	447.0	339.0	0.046439999999999995	GF_005795	0.0249	0.0462	2.0	0.5394	Itaiw_v1_contig_11_t42488-RA	Itaiw_v1_scaffold_73_t34371-RA	1.0	1.0
Itaiw_v1_scaffold_101_t37974-RA__Itaiw_v1_scaffold_49_t28283-RA	0.15515	0.8442799999999999	2649.0	411.0	0.22894	GF_000995	0.1791	0.1895	8.0	0.945	Itaiw_v1_scaffold_101_t37974-RA	Itaiw_v1_scaffold_49_t28283-RA	1.0	1.0
Itaiw_v1_scaffold_102_t38143-RA__Itaiw_v1_scaffold_26_t18601-RA	0.5404	0.97819	1188.0	642.0	0.02744	GF_000656	0.0197	0.0343	14.0	0.5736	Itaiw_v1_scaffold_102_t38143-RA	Itaiw_v1_scaffold_26_t18601-RA	1.0	1.0
Itaiw_v1_scaffold_102_t38143-RA__Itaiw_v1_scaffold_79_t35368-RA	0.43687	0.79576	1188.0	519.0	0.42832	GF_000656	0.2167	0.4455	16.0	0.4863	Itaiw_v1_scaffold_102_t38143-RA	Itaiw_v1_scaffold_79_t35368-RA	0.08333	0.08333
Itaiw_v1_scaffold_26_t18601-RA__Itaiw_v1_scaffold_79_t35368-RA	0.24747	0.7381	1188.0	294.0	0.45466000000000006	GF_000656	0.284	0.6906	16.0	0.4113	Itaiw_v1_scaffold_26_t18601-RA	Itaiw_v1_scaffold_79_t35368-RA	0.08333	0.08333
Itaiw_v1_scaffold_79_t35368-RA__Itaiw_v1_scaffold_87_t36317-RA	0.40152	0.96226	1188.0	477.0	0.03809	GF_000656	0.0299	0.0894	11.0	0.3346	Itaiw_v1_scaffold_79_t35368-RA	Itaiw_v1_scaffold_87_t36317-RA	1.0	1.0
Itaiw_v1_scaffold_30_t20452-RA__Itaiw_v1_scaffold_31_t21014-RA	0.07418999999999999	0.28726	4974.0	369.0	5.00579	GF_000093	1.8369	61.0988	46.0	0.0301	Itaiw_v1_scaffold_30_t20452-RA	Itaiw_v1_scaffold_31_t21014-RA	0.0	0.0084
Itaiw_v1_scaffold_30_t20452-RA__Itaiw_v1_scaffold_31_t21014-RA	0.07418999999999999	0.28726	4974.0	369.0	5.00579	GF_000093	1.8369	61.0988	46.0	0.0301	Itaiw_v1_scaffold_30_t20452-RA	Itaiw_v1_scaffold_31_t21014-RA	0.0	0.0084
Itaiw_v1_scaffold_4_t04871-RA__Itaiw_v1_scaffold_77_t35059-RA	0.04041	0.9801	4974.0	201.0		GF_000093	0.0203	0.0211		0.9616	Itaiw_v1_scaffold_4_t04871-RA	Itaiw_v1_scaffold_77_t35059-RA
Itaiw_v1_scaffold_72_t34268-RA__Itaiw_v1_scaffold_9_t07815-RA	0.19542	0.9856	4974.0	972.0	0.01375	GF_000093	0.0044	0.043	33.0	0.1024	Itaiw_v1_scaffold_72_t34268-RA	Itaiw_v1_scaffold_9_t07815-RA	1.0	1.0
Itaiw_v1_scaffold_13_t11047-RA__Itaiw_v1_scaffold_65_t32924-RA	0.24386	0.83221	1833.0	447.0	0.54468	GF_000024	0.2021	0.1649	87.0	1.2256	Itaiw_v1_scaffold_13_t11047-RA	Itaiw_v1_scaffold_65_t32924-RA	0.25	0.25
Itaiw_v1_scaffold_25_t17681-RA__Itaiw_v1_scaffold_66_t33040-RA	0.14075	0.68992	1833.0	258.0	2.51454	GF_000024	0.2514	1.5633	114.0	0.1608	Itaiw_v1_scaffold_25_t17681-RA	Itaiw_v1_scaffold_66_t33040-RA	0.0018100000000000002	0.0012900000000000001
Itaiw_v1_scaffold_31_t21096-RA__Itaiw_v1_scaffold_66_t33040-RA	0.10966	0.94527	1833.0	201.0	0.15031	GF_000024	0.0369	0.1876	65.0	0.1966	Itaiw_v1_scaffold_31_t21096-RA	Itaiw_v1_scaffold_66_t33040-RA	1.0	1.0
Itaiw_v1_contig_1_t40609-RA__Itaiw_v1_scaffold_46_t26946-RA	0.79157	0.9859899999999999	1353.0	1071.0	0.01788	GF_004224	0.0076	0.0351	2.0	0.2159	Itaiw_v1_contig_1_t40609-RA	Itaiw_v1_scaffold_46_t26946-RA	1.0	1.0
Itaiw_v1_scaffold_124_t39971-RA__Itaiw_v1_scaffold_88_t36451-RA	0.17712	0.70494	3540.0	627.0		GF_000044	0.2118	1.4879		0.1423	Itaiw_v1_scaffold_124_t39971-RA	Itaiw_v1_scaffold_88_t36451-RA
Itaiw_v1_scaffold_35_t23162-RA__Itaiw_v1_scaffold_95_t37274-RA	0.10593	0.392	3540.0	375.0	2.9553700000000003	GF_000044	1.179	2.8881	53.0	0.4082	Itaiw_v1_scaffold_35_t23162-RA	Itaiw_v1_scaffold_95_t37274-RA	0.03125	0.02
Itaiw_v1_contig_11_t42501-RA__Itaiw_v1_scaffold_52_t29414-RA	1.0	0.99498	1794.0	1794.0	0.00335	GF_003200	0.0016	0.0137	3.0	0.1181	Itaiw_v1_contig_11_t42501-RA	Itaiw_v1_scaffold_52_t29414-RA	1.0	1.0
Itaiw_v1_scaffold_105_t38444-RA__Itaiw_v1_scaffold_8_t07697-RA	1.0	0.9945700000000001	921.0	921.0	0.016059999999999998	GF_005814	0.0071	0.0001	2.0	99.0	Itaiw_v1_scaffold_105_t38444-RA	Itaiw_v1_scaffold_8_t07697-RA	0.0	1.0
Itaiw_v1_scaffold_1_t00256-RA__Itaiw_v1_scaffold_38_t23955-RA	0.41698999999999997	0.83642	777.0	324.0	0.28476	GF_006114	0.1752	0.2494	2.0	0.7025	Itaiw_v1_scaffold_1_t00256-RA	Itaiw_v1_scaffold_38_t23955-RA	1.0	1.0
Itaiw_v1_scaffold_112_t39078-RA__Itaiw_v1_scaffold_18_t13659-RA	0.51905	0.99072	2283.0	1185.0	0.0050100000000000006	GF_003718	0.0023	0.0325	3.0	0.0699	Itaiw_v1_scaffold_112_t39078-RA	Itaiw_v1_scaffold_18_t13659-RA	1.0	1.0
Itaiw_v1_scaffold_33_t22090-RA__Itaiw_v1_scaffold_44_t26344-RA	0.88861	0.9833799999999999	2370.0	2106.0	0.027030000000000002	GF_001505	0.0157	0.0212	6.0	0.7425	Itaiw_v1_scaffold_33_t22090-RA	Itaiw_v1_scaffold_44_t26344-RA	1.0	1.0
Itaiw_v1_contig_154_t45259-RA__Itaiw_v1_scaffold_22_t16369-RA	0.64465	0.9446399999999999	1317.0	849.0	0.08295	GF_001958	0.0533	0.0742	5.0	0.7185	Itaiw_v1_contig_154_t45259-RA	Itaiw_v1_scaffold_22_t16369-RA	1.0	1.0
Itaiw_v1_scaffold_31_t21130-RA__Itaiw_v1_scaffold_66_t33020-RA	0.99772	0.9939100000000001	1317.0	1314.0	0.0050799999999999994	GF_001958	0.0022	0.0164	6.0	0.1326	Itaiw_v1_scaffold_31_t21130-RA	Itaiw_v1_scaffold_66_t33020-RA	1.0	1.0
Itaiw_v1_scaffold_55_t30092-RA__Itaiw_v1_scaffold_7_t06626-RA	1.0	0.9807899999999999	1197.0	1197.0	0.04191	GF_003920	0.0196	0.0198	3.0	0.9887	Itaiw_v1_scaffold_55_t30092-RA	Itaiw_v1_scaffold_7_t06626-RA	1.0	1.0
Itaiw_v1_scaffold_13_t11152-RA__Itaiw_v1_scaffold_14_t11697-RA	0.6825399999999999	0.9602700000000001	1512.0	1032.0	0.044539999999999996	GF_000242	0.0347	0.0626	16.0	0.5539	Itaiw_v1_scaffold_13_t11152-RA	Itaiw_v1_scaffold_14_t11697-RA	1.0	1.0
Itaiw_v1_scaffold_31_t21073-RA__Itaiw_v1_scaffold_66_t33088-RA	0.7643300000000001	0.9590299999999999	1884.0	1440.0	0.0529	GF_003881	0.0371	0.062	3.0	0.5995	Itaiw_v1_scaffold_31_t21073-RA	Itaiw_v1_scaffold_66_t33088-RA	1.0	1.0
Itaiw_v1_scaffold_61_t31916-RA__Itaiw_v1_scaffold_84_t35898-RA	0.87649	0.9977299999999999	1506.0	1320.0	0.00443	GF_000860	0.0019	0.0037	9.0	0.5294	Itaiw_v1_scaffold_61_t31916-RA	Itaiw_v1_scaffold_84_t35898-RA	0.0	1.0
Itaiw_v1_scaffold_100_t37859-RA__Itaiw_v1_scaffold_19_t14282-RA	0.18041	0.95873	1746.0	315.0		GF_000895	0.0355	0.0719		0.4936	Itaiw_v1_scaffold_100_t37859-RA	Itaiw_v1_scaffold_19_t14282-RA
Itaiw_v1_scaffold_1_t00263-RA__Itaiw_v1_scaffold_38_t23962-RA	0.65464	0.9833799999999999	1746.0	1143.0	0.031389999999999994	GF_000895	0.0156	0.0221	9.0	0.7077	Itaiw_v1_scaffold_1_t00263-RA	Itaiw_v1_scaffold_38_t23962-RA	0.5	0.5
Itaiw_v1_scaffold_43_t25992-RA__Itaiw_v1_scaffold_6_t06397-RA	0.19896	0.73217	3453.0	687.0	0.5322899999999999	GF_001930	0.2651	0.6962	5.0	0.3808	Itaiw_v1_scaffold_43_t25992-RA	Itaiw_v1_scaffold_6_t06397-RA	1.0	1.0
Itaiw_v1_contig_510_t47208-RA__Itaiw_v1_scaffold_136_t40704-RA	0.90838	0.97067	1539.0	1398.0	0.0395	GF_000348	0.0246	0.0478	14.0	0.5142	Itaiw_v1_contig_510_t47208-RA	Itaiw_v1_scaffold_136_t40704-RA	0.25	0.25
Itaiw_v1_scaffold_18_t13849-RA__Itaiw_v1_scaffold_29_t20069-RA	0.4152	0.9076700000000001	1539.0	639.0	0.15469000000000002	GF_000348	0.0937	0.1232	11.0	0.7604	Itaiw_v1_scaffold_18_t13849-RA	Itaiw_v1_scaffold_29_t20069-RA	1.0	1.0
Itaiw_v1_scaffold_43_t26005-RA__Itaiw_v1_scaffold_6_t06379-RA	1.0	0.99087	657.0	657.0	0.00948	GF_004878	0.0042	0.024	2.0	0.1732	Itaiw_v1_scaffold_43_t26005-RA	Itaiw_v1_scaffold_6_t06379-RA	1.0	1.0
Itaiw_v1_contig_237_t45919-RA__Itaiw_v1_scaffold_79_t35311-RA	0.8216	0.9714299999999999	1278.0	1050.0	0.03344	GF_003937	0.0212	0.0513	4.0	0.4122	Itaiw_v1_contig_237_t45919-RA	Itaiw_v1_scaffold_79_t35311-RA	0.5	0.5
Itaiw_v1_scaffold_103_t38224-RA__Itaiw_v1_scaffold_12_t10014-RA	0.20631	0.78981	2283.0	471.0	0.32693	GF_000748	0.1796	0.5834	9.0	0.3078	Itaiw_v1_scaffold_103_t38224-RA	Itaiw_v1_scaffold_12_t10014-RA	1.0	1.0
Itaiw_v1_scaffold_103_t38224-RA__Itaiw_v1_scaffold_5_t05451-RA	0.10380999999999999	0.5949399999999999	2283.0	237.0	0.52515	GF_000748	0.475	1.9479	13.0	0.2438	Itaiw_v1_scaffold_103_t38224-RA	Itaiw_v1_scaffold_5_t05451-RA	0.2	0.2
Itaiw_v1_scaffold_103_t38224-RA__Itaiw_v1_scaffold_5_t05451-RA	0.10380999999999999	0.5949399999999999	2283.0	237.0	0.52515	GF_000748	0.475	1.9479	13.0	0.2438	Itaiw_v1_scaffold_103_t38224-RA	Itaiw_v1_scaffold_5_t05451-RA	0.2	0.2
Itaiw_v1_scaffold_12_t10014-RA__Itaiw_v1_scaffold_5_t05451-RA	0.68725	0.8680700000000001	2283.0	1569.0	0.23568000000000003	GF_000748	0.0997	0.3206	13.0	0.3111	Itaiw_v1_scaffold_12_t10014-RA	Itaiw_v1_scaffold_5_t05451-RA	0.2	0.2
Itaiw_v1_scaffold_12_t10014-RA__Itaiw_v1_scaffold_5_t05787-RA	0.7976300000000001	0.77869	2283.0	1821.0	0.36099000000000003	GF_000748	0.1576	0.8319	14.0	0.1894	Itaiw_v1_scaffold_12_t10014-RA	Itaiw_v1_scaffold_5_t05787-RA	0.16667	0.16667
Itaiw_v1_scaffold_1_t00563-RA__Itaiw_v1_scaffold_38_t24141-RA	0.81866	0.9582700000000001	2283.0	1869.0	0.0632	GF_000748	0.0346	0.0778	11.0	0.4454	Itaiw_v1_scaffold_1_t00563-RA	Itaiw_v1_scaffold_38_t24141-RA	0.5	0.5
Itaiw_v1_scaffold_11_t09160-RA__Itaiw_v1_scaffold_3_t03034-RA	0.86364	0.9978100000000001	528.0	456.0	0.0072	GF_004127	0.0027	0.0	3.0	99.0	Itaiw_v1_scaffold_11_t09160-RA	Itaiw_v1_scaffold_3_t03034-RA	0.0	1.0
Itaiw_v1_scaffold_18_t13815-RA__Itaiw_v1_scaffold_29_t20122-RA	0.39801	0.90104	2412.0	960.0	0.15715	GF_001802	0.1065	0.1161	5.0	0.9175	Itaiw_v1_scaffold_18_t13815-RA	Itaiw_v1_scaffold_29_t20122-RA	1.0	1.0
Itaiw_v1_contig_61_t43950-RA__Itaiw_v1_scaffold_44_t26505-RA	0.65875	0.93005	1389.0	915.0	0.10995	GF_002894	0.0581	0.1322	3.0	0.4396	Itaiw_v1_contig_61_t43950-RA	Itaiw_v1_scaffold_44_t26505-RA	1.0	1.0
Itaiw_v1_contig_53_t43828-RA__Itaiw_v1_scaffold_22_t15890-RA	0.7430899999999999	0.92925	1845.0	1371.0	0.10462	GF_000318	0.0691	0.1013	15.0	0.6826	Itaiw_v1_contig_53_t43828-RA	Itaiw_v1_scaffold_22_t15890-RA	1.0	1.0
Itaiw_v1_scaffold_118_t39493-RA__Itaiw_v1_scaffold_28_t19509-RA	0.34309	0.66193	1845.0	633.0	0.9153600000000001	GF_000318	0.5236	0.535	14.0	0.9788	Itaiw_v1_scaffold_118_t39493-RA	Itaiw_v1_scaffold_28_t19509-RA	1.0	1.0
Itaiw_v1_scaffold_16_t12604-RA__Itaiw_v1_scaffold_78_t35260-RA	0.9610200000000001	0.99941	1770.0	1701.0	0.0011	GF_003379	0.0	0.0018	3.0	0.001	Itaiw_v1_scaffold_16_t12604-RA	Itaiw_v1_scaffold_78_t35260-RA	0.0	1.0
Itaiw_v1_scaffold_18_t13536-RA__Itaiw_v1_scaffold_88_t36483-RA	0.69648	0.9267200000000001	2214.0	1542.0	0.09058	GF_001545	0.0675	0.1124	7.0	0.601	Itaiw_v1_scaffold_18_t13536-RA	Itaiw_v1_scaffold_88_t36483-RA	0.5	0.33333
Itaiw_v1_scaffold_100_t37827-RA__Itaiw_v1_scaffold_19_t14293-RA	0.7540600000000001	0.9959	1293.0	975.0	0.00344	GF_001439	0.0013	0.0133	6.0	0.1008	Itaiw_v1_scaffold_100_t37827-RA	Itaiw_v1_scaffold_19_t14293-RA	1.0	1.0
Itaiw_v1_contig_183_t45517-RA__Itaiw_v1_scaffold_120_t39697-RA	1.0	0.9957799999999999	1185.0	1185.0	0.00514	GF_004856	0.0022	0.0107	2.0	0.2093	Itaiw_v1_contig_183_t45517-RA	Itaiw_v1_scaffold_120_t39697-RA	1.0	1.0
Itaiw_v1_scaffold_19_t14192-RA__Itaiw_v1_scaffold_39_t24479-RA	0.4402	0.68302	1806.0	795.0	0.5733699999999999	GF_003359	0.34299999999999997	0.8295	4.0	0.4134	Itaiw_v1_scaffold_19_t14192-RA	Itaiw_v1_scaffold_39_t24479-RA	1.0	0.5
Itaiw_v1_scaffold_102_t38068-RA__Itaiw_v1_scaffold_72_t34163-RA	0.064	0.6443	6984.0	447.0		GF_000015	0.2394	8.7651		0.0273	Itaiw_v1_scaffold_102_t38068-RA	Itaiw_v1_scaffold_72_t34163-RA	0.0
Itaiw_v1_scaffold_21_t15551-RA__Itaiw_v1_scaffold_30_t20355-RA	0.05885	0.34793	6984.0	411.0		GF_000015	1.6884	2.6239999999999997		0.6434	Itaiw_v1_scaffold_21_t15551-RA	Itaiw_v1_scaffold_30_t20355-RA
Itaiw_v1_scaffold_21_t15551-RA__Itaiw_v1_scaffold_8_t07326-RA	0.06572	0.31373	6984.0	459.0		GF_000015	1.8906	71.318		0.0265	Itaiw_v1_scaffold_21_t15551-RA	Itaiw_v1_scaffold_8_t07326-RA	0.0
Itaiw_v1_scaffold_14_t11255-RA__Itaiw_v1_scaffold_90_t36678-RA	0.39311999999999997	0.9708100000000001	1656.0	651.0	0.034460000000000005	GF_000756	0.0167	0.0733	8.0	0.2273	Itaiw_v1_scaffold_14_t11255-RA	Itaiw_v1_scaffold_90_t36678-RA	1.0	1.0
Itaiw_v1_scaffold_53_t29505-RA__Itaiw_v1_scaffold_75_t34805-RA	0.89312	0.90399	1656.0	1479.0	0.15663	GF_000756	0.0878	0.1671	10.0	0.5252	Itaiw_v1_scaffold_53_t29505-RA	Itaiw_v1_scaffold_75_t34805-RA	0.5	0.5
Itaiw_v1_scaffold_18_t13726-RA__Itaiw_v1_scaffold_29_t20195-RA	1.0	0.99329	1491.0	1491.0	0.00196	GF_004613	0.0009	0.0257	2.0	0.035	Itaiw_v1_scaffold_18_t13726-RA	Itaiw_v1_scaffold_29_t20195-RA	1.0	1.0
Itaiw_v1_contig_19_t42882-RA__Itaiw_v1_scaffold_37_t23876-RA	1.0	0.9858	1479.0	1479.0	0.021419999999999998	GF_005117	0.0104	0.0256	2.0	0.4046	Itaiw_v1_contig_19_t42882-RA	Itaiw_v1_scaffold_37_t23876-RA	1.0	1.0
Itaiw_v1_scaffold_50_t28741-RA__Itaiw_v1_scaffold_98_t37653-RA	0.69913	0.98631	2403.0	1680.0	0.01264	GF_005583	0.0068	0.0323	2.0	0.2108	Itaiw_v1_scaffold_50_t28741-RA	Itaiw_v1_scaffold_98_t37653-RA	1.0	1.0
Itaiw_v1_scaffold_129_t40216-RA__Itaiw_v1_scaffold_47_t27610-RA	0.35697	0.78146	1269.0	453.0	0.37778	GF_002679	0.1506	0.9633	4.0	0.1563	Itaiw_v1_scaffold_129_t40216-RA	Itaiw_v1_scaffold_47_t27610-RA	1.0	1.0
Itaiw_v1_scaffold_25_t17970-RA__Itaiw_v1_scaffold_60_t31656-RA	0.47977	0.89759	1038.0	498.0		GF_001967	0.0909	0.193		0.4712	Itaiw_v1_scaffold_25_t17970-RA	Itaiw_v1_scaffold_60_t31656-RA
Itaiw_v1_contig_78_t44252-RA__Itaiw_v1_scaffold_46_t27268-RA	1.0	1.0	459.0	459.0	0.0	GF_002828	0.0	0.0	4.0	0.001	Itaiw_v1_contig_78_t44252-RA	Itaiw_v1_scaffold_46_t27268-RA	0.0	1.0
Itaiw_v1_scaffold_31_t21184-RA__Itaiw_v1_scaffold_66_t32988-RA	0.7631600000000001	0.9835799999999999	1596.0	1218.0	0.01964	GF_002973	0.0085	0.0483	3.0	0.177	Itaiw_v1_scaffold_31_t21184-RA	Itaiw_v1_scaffold_66_t32988-RA	1.0	1.0
Itaiw_v1_scaffold_15_t11978-RA__Itaiw_v1_scaffold_45_t26643-RA	0.87626	0.9606100000000001	1188.0	1041.0	0.05646	GF_003532	0.0375	0.0543	4.0	0.6917	Itaiw_v1_scaffold_15_t11978-RA	Itaiw_v1_scaffold_45_t26643-RA	0.5	0.5
Itaiw_v1_contig_45_t43659-RA__Itaiw_v1_scaffold_37_t23897-RA	0.37638	0.99939	4344.0	1635.0	0.0011	GF_000309	0.0	0.0021	16.0	0.001	Itaiw_v1_contig_45_t43659-RA	Itaiw_v1_scaffold_37_t23897-RA	0.0	1.0
Itaiw_v1_scaffold_28_t19372-RA__Itaiw_v1_scaffold_7_t06653-RA	0.63545	0.96316	897.0	570.0	0.07802	GF_005847	0.0353	0.0482	2.0	0.7332	Itaiw_v1_scaffold_28_t19372-RA	Itaiw_v1_scaffold_7_t06653-RA	1.0	1.0
Itaiw_v1_scaffold_137_t40760-RA__Itaiw_v1_scaffold_32_t21287-RA	0.25127	0.93919	1767.0	444.0	0.06521	GF_000976	0.0659	0.0613	12.0	1.0757	Itaiw_v1_scaffold_137_t40760-RA	Itaiw_v1_scaffold_32_t21287-RA	1.0	1.0
Itaiw_v1_contig_40_t43545-RA__Itaiw_v1_scaffold_21_t15342-RA	0.88281	0.99484	1536.0	1356.0	0.00968	GF_000237	0.004	0.0089	25.0	0.45299999999999996	Itaiw_v1_contig_40_t43545-RA	Itaiw_v1_scaffold_21_t15342-RA	0.25	0.25
Itaiw_v1_scaffold_11_t09291-RA__Itaiw_v1_scaffold_3_t02963-RA	0.33594	0.96124	1536.0	516.0	0.062	GF_000237	0.0367	0.0509	22.0	0.722	Itaiw_v1_scaffold_11_t09291-RA	Itaiw_v1_scaffold_3_t02963-RA	1.0	1.0
Itaiw_v1_scaffold_136_t40683-RA__Itaiw_v1_scaffold_60_t31468-RA	0.36523	0.41711000000000004	1536.0	561.0	2.32123	GF_000237	1.0087	10.7767	28.0	0.0936	Itaiw_v1_scaffold_136_t40683-RA	Itaiw_v1_scaffold_60_t31468-RA	0.0	0.02
Itaiw_v1_scaffold_36_t23223-RA__Itaiw_v1_scaffold_64_t32685-RA	0.18359	0.40426	1536.0	282.0	2.18065	GF_000237	0.9486	67.8222	28.0	0.013999999999999999	Itaiw_v1_scaffold_36_t23223-RA	Itaiw_v1_scaffold_64_t32685-RA	0.0	0.02
Itaiw_v1_scaffold_135_t40527-RA__Itaiw_v1_scaffold_19_t14382-RA	0.99593	0.98844	1476.0	1470.0	0.02	GF_005204	0.0088	0.0227	2.0	0.3883	Itaiw_v1_scaffold_135_t40527-RA	Itaiw_v1_scaffold_19_t14382-RA	1.0	1.0
Itaiw_v1_contig_368_t46690-RA__Itaiw_v1_scaffold_31_t21044-RA	0.76044	0.99125	1653.0	1257.0	0.013980000000000001	GF_000434	0.0065	0.0162	18.0	0.4019	Itaiw_v1_contig_368_t46690-RA	Itaiw_v1_scaffold_31_t21044-RA	0.2	0.2
Itaiw_v1_scaffold_101_t37945-RA__Itaiw_v1_scaffold_49_t28228-RA	0.7219300000000001	0.9786	1683.0	1215.0	0.01839	GF_001902	0.0104	0.0587	5.0	0.1772	Itaiw_v1_scaffold_101_t37945-RA	Itaiw_v1_scaffold_49_t28228-RA	1.0	1.0
Itaiw_v1_scaffold_19_t14014-RA__Itaiw_v1_scaffold_20_t14595-RA	0.48441000000000006	0.97711	5772.0	2796.0		GF_000332	0.0197	0.0364		0.5424	Itaiw_v1_scaffold_19_t14014-RA	Itaiw_v1_scaffold_20_t14595-RA
Itaiw_v1_scaffold_33_t22225-RA__Itaiw_v1_scaffold_44_t26428-RA	0.32744	0.9095200000000001	5772.0	1890.0		GF_000332	0.0973	0.1015		0.9582	Itaiw_v1_scaffold_33_t22225-RA	Itaiw_v1_scaffold_44_t26428-RA
Itaiw_v1_scaffold_71_t33972-RA__Itaiw_v1_scaffold_89_t36503-RA	0.49778999999999995	0.86982	2037.0	1014.0	0.39693	GF_001209	0.1232	0.2243	8.0	0.5494	Itaiw_v1_scaffold_71_t33972-RA	Itaiw_v1_scaffold_89_t36503-RA	0.25	0.25
Itaiw_v1_scaffold_21_t15549-RA__Itaiw_v1_scaffold_5_t05574-RA	0.25640999999999997	0.80556	1404.0	360.0	0.24784	GF_005840	0.1618	0.5317	2.0	0.3042	Itaiw_v1_scaffold_21_t15549-RA	Itaiw_v1_scaffold_5_t05574-RA	1.0	1.0
Itaiw_v1_scaffold_72_t34213-RA__Itaiw_v1_scaffold_9_t07766-RA	0.40338	0.9627899999999999	1599.0	645.0	0.057139999999999996	GF_000960	0.0352	0.0508	12.0	0.6924	Itaiw_v1_scaffold_72_t34213-RA	Itaiw_v1_scaffold_9_t07766-RA	0.5	0.2
Itaiw_v1_scaffold_72_t34324-RA__Itaiw_v1_scaffold_9_t07850-RA	0.8753200000000001	0.99516	1179.0	1032.0	0.0087	GF_004663	0.0042	0.0066	2.0	0.6388	Itaiw_v1_scaffold_72_t34324-RA	Itaiw_v1_scaffold_9_t07850-RA	1.0	1.0
Itaiw_v1_scaffold_14_t11277-RA__Itaiw_v1_scaffold_90_t36701-RA	0.81798	0.61905	1335.0	1092.0	0.5303899999999999	GF_002213	0.2938	36.717	6.0	0.008	Itaiw_v1_scaffold_14_t11277-RA	Itaiw_v1_scaffold_90_t36701-RA	0.0	0.33333
Itaiw_v1_scaffold_43_t25981-RA__Itaiw_v1_scaffold_6_t06402-RA	0.92099	0.98611	1329.0	1224.0	0.01434	GF_004970	0.0091	0.0305	2.0	0.2976	Itaiw_v1_scaffold_43_t25981-RA	Itaiw_v1_scaffold_6_t06402-RA	1.0	1.0
Itaiw_v1_scaffold_13_t10766-RA__Itaiw_v1_scaffold_58_t30854-RA	1.0	0.9928600000000001	420.0	420.0	0.0	GF_002297	0.0	0.0322	4.0	0.001	Itaiw_v1_scaffold_13_t10766-RA	Itaiw_v1_scaffold_58_t30854-RA	1.0	1.0
Itaiw_v1_scaffold_106_t38548-RA__Itaiw_v1_scaffold_16_t12837-RA	0.64045	0.96686	1602.0	1026.0	0.061770000000000005	GF_000251	0.0191	0.1118	22.0	0.1711	Itaiw_v1_scaffold_106_t38548-RA	Itaiw_v1_scaffold_16_t12837-RA	1.0	1.0
Itaiw_v1_scaffold_106_t38548-RA__Itaiw_v1_scaffold_24_t17358-RA	0.5543100000000001	0.47523000000000004	1602.0	888.0	1.91193	GF_000251	0.7543	72.7836	30.0	0.0104	Itaiw_v1_scaffold_106_t38548-RA	Itaiw_v1_scaffold_24_t17358-RA	0.0	0.016669999999999997
Itaiw_v1_scaffold_142_t40985-RA__Itaiw_v1_scaffold_24_t17358-RA	0.47753	0.89281	1602.0	765.0	0.17598	GF_000251	0.09	0.2338	16.0	0.3849	Itaiw_v1_scaffold_142_t40985-RA	Itaiw_v1_scaffold_24_t17358-RA	1.0	1.0
Itaiw_v1_scaffold_16_t12837-RA__Itaiw_v1_scaffold_23_t16756-RA	0.47191000000000005	0.82275	1602.0	756.0	0.42241999999999996	GF_000251	0.1101	0.8243	27.0	0.1336	Itaiw_v1_scaffold_16_t12837-RA	Itaiw_v1_scaffold_23_t16756-RA	0.08333	0.08333
Itaiw_v1_scaffold_16_t12837-RA__Itaiw_v1_scaffold_23_t16756-RA	0.47191000000000005	0.82275	1602.0	756.0	0.42241999999999996	GF_000251	0.1101	0.8243	27.0	0.1336	Itaiw_v1_scaffold_16_t12837-RA	Itaiw_v1_scaffold_23_t16756-RA	0.08333	0.08333
Itaiw_v1_scaffold_16_t12837-RA__Itaiw_v1_scaffold_35_t22808-RA	0.72846	0.75236	1602.0	1167.0	0.44948	GF_000251	0.2145	0.8896	27.0	0.2412	Itaiw_v1_scaffold_16_t12837-RA	Itaiw_v1_scaffold_35_t22808-RA	0.08333	0.08333
Itaiw_v1_scaffold_16_t12837-RA__Itaiw_v1_scaffold_68_t33446-RA	0.18352000000000002	0.96939	1602.0	294.0	0.10570999999999998	GF_000251	0.0178	0.0879	24.0	0.2029	Itaiw_v1_scaffold_16_t12837-RA	Itaiw_v1_scaffold_68_t33446-RA	0.25	0.25
Itaiw_v1_scaffold_16_t12837-RA__Itaiw_v1_scaffold_83_t35742-RA	0.6367	0.48922	1602.0	1020.0	1.81498	GF_000251	0.69	45.0847	29.0	0.0153	Itaiw_v1_scaffold_16_t12837-RA	Itaiw_v1_scaffold_83_t35742-RA	0.0	0.0625
Itaiw_v1_scaffold_16_t12837-RA__Itaiw_v1_scaffold_83_t35742-RA	0.6367	0.48922	1602.0	1020.0	1.81498	GF_000251	0.69	45.0847	29.0	0.0153	Itaiw_v1_scaffold_16_t12837-RA	Itaiw_v1_scaffold_83_t35742-RA	0.0	0.0625
Itaiw_v1_scaffold_16_t12837-RA__Itaiw_v1_scaffold_97_t37548-RA	0.5018699999999999	0.5223899999999999	1602.0	804.0	1.7702	GF_000251	0.5672	74.8461	29.0	0.0076	Itaiw_v1_scaffold_16_t12837-RA	Itaiw_v1_scaffold_97_t37548-RA	0.0	0.0625
Itaiw_v1_scaffold_16_t12837-RA__Itaiw_v1_scaffold_97_t37548-RA	0.5018699999999999	0.5223899999999999	1602.0	804.0	1.7702	GF_000251	0.5672	74.8461	29.0	0.0076	Itaiw_v1_scaffold_16_t12837-RA	Itaiw_v1_scaffold_97_t37548-RA	0.0	0.0625
Itaiw_v1_scaffold_23_t16756-RA__Itaiw_v1_scaffold_24_t17358-RA	0.4588	0.5319699999999999	1602.0	735.0	1.8965400000000001	GF_000251	0.5813	76.0698	30.0	0.0076	Itaiw_v1_scaffold_23_t16756-RA	Itaiw_v1_scaffold_24_t17358-RA	0.0	0.016669999999999997
Itaiw_v1_scaffold_23_t16756-RA__Itaiw_v1_scaffold_35_t22808-RA	0.46629	0.9303899999999999	1602.0	747.0	0.14444	GF_000251	0.0454	0.2183	26.0	0.2081	Itaiw_v1_scaffold_23_t16756-RA	Itaiw_v1_scaffold_35_t22808-RA	0.5	0.5
Itaiw_v1_scaffold_23_t16756-RA__Itaiw_v1_scaffold_83_t35742-RA	0.47378000000000003	0.54677	1602.0	759.0	1.7614599999999998	GF_000251	0.5465	35.5942	29.0	0.0154	Itaiw_v1_scaffold_23_t16756-RA	Itaiw_v1_scaffold_83_t35742-RA	0.0	0.0625
Itaiw_v1_scaffold_23_t16756-RA__Itaiw_v1_scaffold_83_t35742-RA	0.47378000000000003	0.54677	1602.0	759.0	1.7614599999999998	GF_000251	0.5465	35.5942	29.0	0.0154	Itaiw_v1_scaffold_23_t16756-RA	Itaiw_v1_scaffold_83_t35742-RA	0.0	0.0625
Itaiw_v1_scaffold_23_t16756-RA__Itaiw_v1_scaffold_97_t37548-RA	0.38950999999999997	0.56571	1602.0	624.0	1.71668	GF_000251	0.4559	91.6943	29.0	0.005	Itaiw_v1_scaffold_23_t16756-RA	Itaiw_v1_scaffold_97_t37548-RA	0.0	0.0625
Itaiw_v1_scaffold_23_t16756-RA__Itaiw_v1_scaffold_97_t37548-RA	0.38950999999999997	0.56571	1602.0	624.0	1.71668	GF_000251	0.4559	91.6943	29.0	0.005	Itaiw_v1_scaffold_23_t16756-RA	Itaiw_v1_scaffold_97_t37548-RA	0.0	0.0625
Itaiw_v1_scaffold_24_t17358-RA__Itaiw_v1_scaffold_35_t22808-RA	0.54494	0.47995	1602.0	873.0	1.9236	GF_000251	0.7025	73.7235	30.0	0.0095	Itaiw_v1_scaffold_24_t17358-RA	Itaiw_v1_scaffold_35_t22808-RA	0.0	0.016669999999999997
Itaiw_v1_scaffold_24_t17358-RA__Itaiw_v1_scaffold_7_t06562-RA	0.29588000000000003	0.59283	1602.0	474.0	1.94382	GF_000251	0.4192	76.2337	30.0	0.0055	Itaiw_v1_scaffold_24_t17358-RA	Itaiw_v1_scaffold_7_t06562-RA	0.0	0.016669999999999997
Itaiw_v1_scaffold_24_t17358-RA__Itaiw_v1_scaffold_83_t35742-RA	0.58427	0.43376000000000003	1602.0	936.0	2.6152599999999997	GF_000251	0.9925	26.0284	30.0	0.0381	Itaiw_v1_scaffold_24_t17358-RA	Itaiw_v1_scaffold_83_t35742-RA	0.0	0.016669999999999997
Itaiw_v1_scaffold_35_t22808-RA__Itaiw_v1_scaffold_97_t37548-RA	0.49063999999999997	0.53181	1602.0	786.0	1.74374	GF_000251	0.5372	24.6397	29.0	0.0218	Itaiw_v1_scaffold_35_t22808-RA	Itaiw_v1_scaffold_97_t37548-RA	0.0	0.0625
Itaiw_v1_scaffold_35_t22808-RA__Itaiw_v1_scaffold_97_t37548-RA	0.49063999999999997	0.53181	1602.0	786.0	1.74374	GF_000251	0.5372	24.6397	29.0	0.0218	Itaiw_v1_scaffold_35_t22808-RA	Itaiw_v1_scaffold_97_t37548-RA	0.0	0.0625
Itaiw_v1_scaffold_83_t35742-RA__Itaiw_v1_scaffold_97_t37548-RA	0.59363	0.87802	1602.0	951.0	0.22948000000000002	GF_000251	0.1183	0.2066	21.0	0.5725	Itaiw_v1_scaffold_83_t35742-RA	Itaiw_v1_scaffold_97_t37548-RA	1.0	1.0
Itaiw_v1_scaffold_83_t35742-RA__Itaiw_v1_scaffold_97_t37548-RA	0.59363	0.87802	1602.0	951.0	0.22948000000000002	GF_000251	0.1183	0.2066	21.0	0.5725	Itaiw_v1_scaffold_83_t35742-RA	Itaiw_v1_scaffold_97_t37548-RA	1.0	1.0
Itaiw_v1_scaffold_92_t37006-RA__Itaiw_v1_scaffold_97_t37548-RA	0.4588	0.45033999999999996	1602.0	735.0	2.55768	GF_000251	0.78	29.7845	30.0	0.0262	Itaiw_v1_scaffold_92_t37006-RA	Itaiw_v1_scaffold_97_t37548-RA	0.0	0.016669999999999997
Itaiw_v1_scaffold_43_t26001-RA__Itaiw_v1_scaffold_6_t06382-RA	0.3014	0.9793299999999999	1284.0	387.0	0.02336	GF_004801	0.0145	0.0433	2.0	0.33399999999999996	Itaiw_v1_scaffold_43_t26001-RA	Itaiw_v1_scaffold_6_t06382-RA	1.0	1.0
Itaiw_v1_scaffold_113_t39196-RA__Itaiw_v1_scaffold_17_t13423-RA	0.89636	0.68763	1650.0	1479.0	0.71977	GF_000140	0.2567	1.3801	37.0	0.18600000000000003	Itaiw_v1_scaffold_113_t39196-RA	Itaiw_v1_scaffold_17_t13423-RA	0.01786	0.01786
Itaiw_v1_scaffold_113_t39196-RA__Itaiw_v1_scaffold_35_t22769-RA	0.28181999999999996	0.6172	1650.0	465.0	0.9727600000000001	GF_000140	0.41	1.6956	37.0	0.2418	Itaiw_v1_scaffold_113_t39196-RA	Itaiw_v1_scaffold_35_t22769-RA	0.01786	0.01786
Itaiw_v1_scaffold_113_t39196-RA__Itaiw_v1_scaffold_8_t07361-RA	0.9163600000000001	0.99405	1650.0	1512.0	0.01772	GF_000140	0.0078	0.0022	21.0	3.5287	Itaiw_v1_scaffold_113_t39196-RA	Itaiw_v1_scaffold_8_t07361-RA	0.0	1.0
Itaiw_v1_scaffold_17_t13423-RA__Itaiw_v1_scaffold_35_t22769-RA	0.28181999999999996	0.83226	1650.0	465.0	0.27673000000000003	GF_000140	0.1672	0.3074	24.0	0.544	Itaiw_v1_scaffold_17_t13423-RA	Itaiw_v1_scaffold_35_t22769-RA	1.0	1.0
Itaiw_v1_scaffold_180_t42691-RA__Itaiw_v1_scaffold_19_t14484-RA	0.74364	0.9625100000000001	1650.0	1227.0	0.06145	GF_000140	0.0338	0.0564	28.0	0.598	Itaiw_v1_scaffold_180_t42691-RA	Itaiw_v1_scaffold_19_t14484-RA	1.0	1.0
Itaiw_v1_contig_1_t40611-RA__Itaiw_v1_scaffold_46_t26947-RA	0.9448799999999999	0.9951399999999999	1524.0	1440.0	0.00439	GF_002548	0.0018	0.0151	4.0	0.1218	Itaiw_v1_contig_1_t40611-RA	Itaiw_v1_scaffold_46_t26947-RA	1.0	1.0
Itaiw_v1_scaffold_102_t38153-RA__Itaiw_v1_scaffold_26_t18588-RA	0.9575299999999999	0.9919399999999999	777.0	744.0	0.0	GF_003930	0.0	0.0314	3.0	0.001	Itaiw_v1_scaffold_102_t38153-RA	Itaiw_v1_scaffold_26_t18588-RA	1.0	1.0
Itaiw_v1_contig_106_t44685-RA__Itaiw_v1_scaffold_45_t26869-RA	0.45103999999999994	0.9872799999999999	5055.0	2280.0	0.01157	GF_000029	0.0066	0.033	50.0	0.2008	Itaiw_v1_contig_106_t44685-RA	Itaiw_v1_scaffold_45_t26869-RA	1.0	1.0
Itaiw_v1_scaffold_115_t39322-RA__Itaiw_v1_scaffold_45_t26869-RA	0.12285	0.38164000000000003	5055.0	621.0	3.1327700000000003	GF_000029	1.3265	2.6408	95.0	0.5023	Itaiw_v1_scaffold_115_t39322-RA	Itaiw_v1_scaffold_45_t26869-RA	0.01587	0.0019
Itaiw_v1_scaffold_133_t40435-RA__Itaiw_v1_scaffold_71_t34103-RA	0.39763000000000004	0.9403	5055.0	2010.0	0.21684	GF_000029	0.0584	0.0776	83.0	0.7532	Itaiw_v1_scaffold_133_t40435-RA	Itaiw_v1_scaffold_71_t34103-RA	0.25	0.25
Itaiw_v1_scaffold_20_t14951-RA__Itaiw_v1_scaffold_64_t32445-RA	0.40831	0.98014	5055.0	2064.0	0.01487	GF_000029	0.0074	0.0594	77.0	0.1242	Itaiw_v1_scaffold_20_t14951-RA	Itaiw_v1_scaffold_64_t32445-RA	1.0	1.0
Itaiw_v1_scaffold_25_t17909-RA__Itaiw_v1_scaffold_3_t03581-RA	0.02136	0.23148000000000002	5055.0	108.0	2.2972599999999996	GF_000029	23.9999	3.2093	95.0	7.4782	Itaiw_v1_scaffold_25_t17909-RA	Itaiw_v1_scaffold_3_t03581-RA	0.01587	0.0019
Itaiw_v1_scaffold_25_t17909-RA__Itaiw_v1_scaffold_60_t31448-RA	0.09852000000000001	0.7650600000000001	5055.0	498.0	0.39492	GF_000029	0.2626	0.3883	61.0	0.6763	Itaiw_v1_scaffold_25_t17909-RA	Itaiw_v1_scaffold_60_t31448-RA	0.5	0.5
Itaiw_v1_scaffold_28_t19322-RA__Itaiw_v1_scaffold_36_t23215-RA	0.41484	0.57797	5055.0	2097.0	1.10439	GF_000029	0.4131	13.4989	91.0	0.0306	Itaiw_v1_scaffold_28_t19322-RA	Itaiw_v1_scaffold_36_t23215-RA	0.0	0.029410000000000002
Itaiw_v1_scaffold_30_t20597-RA__Itaiw_v1_scaffold_36_t23293-RA	0.41186999999999996	0.49904	5055.0	2082.0	1.8429200000000001	GF_000029	0.5924	62.28	94.0	0.0095	Itaiw_v1_scaffold_30_t20597-RA	Itaiw_v1_scaffold_36_t23293-RA	0.0	0.007690000000000001
Itaiw_v1_scaffold_3_t03581-RA__Itaiw_v1_scaffold_60_t31448-RA	0.07478	0.39947	5055.0	378.0	1.9321599999999999	GF_000029	1.0706	12.918	95.0	0.0829	Itaiw_v1_scaffold_3_t03581-RA	Itaiw_v1_scaffold_60_t31448-RA	0.0	0.0019
Itaiw_v1_scaffold_27_t19220-RA__Itaiw_v1_scaffold_7_t07123-RA	0.03202	0.32479	3654.0	117.0		GF_000365	17.4735	0.1765		99.0	Itaiw_v1_scaffold_27_t19220-RA	Itaiw_v1_scaffold_7_t07123-RA
Itaiw_v1_scaffold_114_t39202-RA__Itaiw_v1_scaffold_32_t21744-RA	0.99405	0.9960100000000001	504.0	501.0	0.00628	GF_006166	0.0031	0.0062	2.0	0.5114	Itaiw_v1_scaffold_114_t39202-RA	Itaiw_v1_scaffold_32_t21744-RA	1.0	1.0
Itaiw_v1_contig_2_t41027-RA__Itaiw_v1_scaffold_22_t16304-RA	0.53867	0.9348200000000001	2250.0	1212.0	0.09573	GF_000236	0.0657	0.0813	26.0	0.8078	Itaiw_v1_contig_2_t41027-RA	Itaiw_v1_scaffold_22_t16304-RA	0.33333	0.33333
Itaiw_v1_scaffold_102_t38150-RA__Itaiw_v1_scaffold_26_t18593-RA	0.5093300000000001	0.9947600000000001	2250.0	1146.0	0.00255	GF_000236	0.0012	0.0167	20.0	0.0724	Itaiw_v1_scaffold_102_t38150-RA	Itaiw_v1_scaffold_26_t18593-RA	0.5	0.5
Itaiw_v1_scaffold_61_t31931-RA__Itaiw_v1_scaffold_84_t35948-RA	0.14400000000000002	0.8672799999999999	2250.0	324.0	0.19791	GF_000236	0.1502	0.1454	22.0	1.0324	Itaiw_v1_scaffold_61_t31931-RA	Itaiw_v1_scaffold_84_t35948-RA	1.0	1.0
Itaiw_v1_contig_98_t44586-RA__Itaiw_v1_scaffold_27_t19138-RA	0.94373	0.99729	1173.0	1107.0	0.0	GF_002902	0.0	0.0117	3.0	0.001	Itaiw_v1_contig_98_t44586-RA	Itaiw_v1_scaffold_27_t19138-RA	1.0	1.0
Itaiw_v1_contig_23_t42994-RA__Itaiw_v1_scaffold_27_t18795-RA	1.0	0.9845299999999999	2262.0	2262.0	0.011770000000000001	GF_003355	0.0054	0.0482	3.0	0.1124	Itaiw_v1_contig_23_t42994-RA	Itaiw_v1_scaffold_27_t18795-RA	1.0	1.0
Itaiw_v1_scaffold_102_t38080-RA__Itaiw_v1_scaffold_26_t18653-RA	0.97416	0.9877600000000001	1509.0	1470.0	0.02311	GF_002980	0.0107	0.0175	3.0	0.6113	Itaiw_v1_scaffold_102_t38080-RA	Itaiw_v1_scaffold_26_t18653-RA	1.0	1.0
Itaiw_v1_scaffold_102_t38080-RA__Itaiw_v1_scaffold_68_t33284-RA	0.80119	0.53846	1509.0	1209.0	1.02898	GF_002980	0.5	68.9797	4.0	0.0072	Itaiw_v1_scaffold_102_t38080-RA	Itaiw_v1_scaffold_68_t33284-RA	0.0	0.5
Itaiw_v1_scaffold_26_t18653-RA__Itaiw_v1_scaffold_68_t33284-RA	0.80119	0.54094	1509.0	1209.0	1.0509899999999999	GF_002980	0.508	9.2418	4.0	0.055	Itaiw_v1_scaffold_26_t18653-RA	Itaiw_v1_scaffold_68_t33284-RA	0.0	0.5
Itaiw_v1_scaffold_31_t21131-RA__Itaiw_v1_scaffold_66_t33019-RA	0.5974	0.9637700000000001	924.0	552.0	0.04902	GF_004470	0.0232	0.08	2.0	0.2907	Itaiw_v1_scaffold_31_t21131-RA	Itaiw_v1_scaffold_66_t33019-RA	1.0	1.0
Itaiw_v1_scaffold_41_t25489-RA__Itaiw_v1_scaffold_48_t27688-RA	0.9088200000000001	0.9762700000000001	1020.0	927.0	0.047810000000000005	GF_003045	0.0229	0.0294	3.0	0.7765	Itaiw_v1_scaffold_41_t25489-RA	Itaiw_v1_scaffold_48_t27688-RA	1.0	1.0
Itaiw_v1_contig_54_t43836-RA__Itaiw_v1_scaffold_47_t27582-RA	0.9777	0.99113	807.0	789.0	0.01206	GF_003213	0.0059	0.0161	3.0	0.366	Itaiw_v1_contig_54_t43836-RA	Itaiw_v1_scaffold_47_t27582-RA	1.0	1.0
Itaiw_v1_scaffold_20_t14942-RA__Itaiw_v1_scaffold_64_t32430-RA	0.75349	0.66461	645.0	486.0	0.7759	GF_002004	0.4192	0.6326	7.0	0.6627	Itaiw_v1_scaffold_20_t14942-RA	Itaiw_v1_scaffold_64_t32430-RA	1.0	1.0
Itaiw_v1_scaffold_44_t26593-RA__Itaiw_v1_scaffold_74_t34672-RA	0.34704	0.77725	1824.0	633.0	0.39994	GF_001084	0.2393	0.3911	7.0	0.612	Itaiw_v1_scaffold_44_t26593-RA	Itaiw_v1_scaffold_74_t34672-RA	1.0	1.0
Itaiw_v1_contig_130_t44967-RA__Itaiw_v1_scaffold_49_t28316-RA	0.28231999999999996	0.98474	11604.0	3276.0	0.01857	GF_000207	0.0118	0.0279	24.0	0.4226	Itaiw_v1_contig_130_t44967-RA	Itaiw_v1_scaffold_49_t28316-RA	0.5	0.5
Itaiw_v1_scaffold_101_t38028-RA__Itaiw_v1_scaffold_49_t28316-RA	0.19028	0.9791700000000001	11604.0	2208.0	0.02075	GF_000207	0.0188	0.0301	23.0	0.6242	Itaiw_v1_scaffold_101_t38028-RA	Itaiw_v1_scaffold_49_t28316-RA	1.0	1.0
Itaiw_v1_scaffold_187_t43377-RA__Itaiw_v1_scaffold_56_t30202-RA	0.023780000000000003	0.32971	11604.0	276.0		GF_000207	2.5511	1.4529		1.7559	Itaiw_v1_scaffold_187_t43377-RA	Itaiw_v1_scaffold_56_t30202-RA
Itaiw_v1_contig_31_t43281-RA__Itaiw_v1_scaffold_73_t34499-RA	0.9346899999999999	0.99782	1470.0	1374.0	0.00409	GF_002202	0.003	0.0	5.0	99.0	Itaiw_v1_contig_31_t43281-RA	Itaiw_v1_scaffold_73_t34499-RA	0.0	1.0
Itaiw_v1_contig_97_t44553-RA__Itaiw_v1_scaffold_77_t34982-RA	0.19184	0.8794299999999999	1470.0	282.0	0.19005999999999998	GF_002202	0.122	0.1877	4.0	0.6496	Itaiw_v1_contig_97_t44553-RA	Itaiw_v1_scaffold_77_t34982-RA	1.0	1.0
Itaiw_v1_scaffold_144_t41161-RA__Itaiw_v1_scaffold_32_t21696-RA	0.4	0.85135	555.0	222.0	0.20672	GF_005599	0.1623	0.1946	2.0	0.8340000000000001	Itaiw_v1_scaffold_144_t41161-RA	Itaiw_v1_scaffold_32_t21696-RA	1.0	1.0
Itaiw_v1_contig_68_t44057-RA__Itaiw_v1_scaffold_78_t35094-RA	0.99375	0.9958100000000001	1440.0	1431.0	0.0	GF_003250	0.0	0.016	3.0	0.001	Itaiw_v1_contig_68_t44057-RA	Itaiw_v1_scaffold_78_t35094-RA	1.0	1.0
Itaiw_v1_scaffold_50_t28711-RA__Itaiw_v1_scaffold_98_t37639-RA	0.47907	0.9822	2580.0	1236.0	0.02352	GF_005160	0.0125	0.037000000000000005	2.0	0.3363	Itaiw_v1_scaffold_50_t28711-RA	Itaiw_v1_scaffold_98_t37639-RA	1.0	1.0
Itaiw_v1_scaffold_1_t00038-RA__Itaiw_v1_scaffold_26_t18105-RA	0.89841	0.97998	1890.0	1698.0	0.022940000000000002	GF_000495	0.0112	0.0514	15.0	0.2177	Itaiw_v1_scaffold_1_t00038-RA	Itaiw_v1_scaffold_26_t18105-RA	0.2	0.14286
Itaiw_v1_scaffold_4_t04736-RA__Itaiw_v1_scaffold_77_t35000-RA	0.74366	0.9027799999999999	1065.0	792.0	0.15208	GF_005665	0.0912	0.1587	2.0	0.5749	Itaiw_v1_scaffold_4_t04736-RA	Itaiw_v1_scaffold_77_t35000-RA	1.0	1.0
Itaiw_v1_scaffold_18_t13921-RA__Itaiw_v1_scaffold_23_t16472-RA	0.8661700000000001	0.55671	1995.0	1728.0	0.76379	GF_001479	0.4293	47.5222	10.0	0.009000000000000001	Itaiw_v1_scaffold_18_t13921-RA	Itaiw_v1_scaffold_23_t16472-RA	0.0	0.125
Itaiw_v1_scaffold_18_t13921-RA__Itaiw_v1_scaffold_29_t19997-RA	0.9533799999999999	0.9900100000000001	1995.0	1902.0	0.014119999999999999	GF_001479	0.0094	0.0127	6.0	0.7347	Itaiw_v1_scaffold_18_t13921-RA	Itaiw_v1_scaffold_29_t19997-RA	1.0	1.0
Itaiw_v1_scaffold_23_t16472-RA__Itaiw_v1_scaffold_85_t36029-RA	0.91128	0.97745	1995.0	1818.0	0.0339	GF_001479	0.0224	0.0262	7.0	0.8548	Itaiw_v1_scaffold_23_t16472-RA	Itaiw_v1_scaffold_85_t36029-RA	1.0	1.0
Itaiw_v1_contig_85_t44359-RA__Itaiw_v1_scaffold_65_t32784-RA	0.9927	1.0	822.0	816.0	0.0	GF_004042	0.0	0.0	4.0	0.4473	Itaiw_v1_contig_85_t44359-RA	Itaiw_v1_scaffold_65_t32784-RA	0.0	0.5
Itaiw_v1_scaffold_13_t11181-RA__Itaiw_v1_scaffold_54_t30008-RA	0.65517	0.9904299999999999	957.0	627.0	0.01542	GF_001823	0.0103	0.0078	5.0	1.3223	Itaiw_v1_scaffold_13_t11181-RA	Itaiw_v1_scaffold_54_t30008-RA	1.0	1.0
Itaiw_v1_scaffold_13_t11226-RA__Itaiw_v1_scaffold_54_t29928-RA	0.6583100000000001	0.9746	957.0	630.0	0.09364	GF_001823	0.0278	0.0222	7.0	1.2517	Itaiw_v1_scaffold_13_t11226-RA	Itaiw_v1_scaffold_54_t29928-RA	0.33333	0.33333
Itaiw_v1_scaffold_33_t22232-RA__Itaiw_v1_scaffold_44_t26431-RA	0.8594200000000001	0.96399	1131.0	972.0	0.04978	GF_006049	0.0291	0.0709	2.0	0.4098	Itaiw_v1_scaffold_33_t22232-RA	Itaiw_v1_scaffold_44_t26431-RA	1.0	1.0
Itaiw_v1_scaffold_112_t39109-RA__Itaiw_v1_scaffold_18_t13662-RA	0.54891	0.75908	1104.0	606.0	0.5362899999999999	GF_002069	0.2874	0.3649	7.0	0.7877	Itaiw_v1_scaffold_112_t39109-RA	Itaiw_v1_scaffold_18_t13662-RA	0.5	0.33333
Itaiw_v1_scaffold_18_t13797-RA__Itaiw_v1_scaffold_29_t20131-RA	0.44943	0.97914	6081.0	2733.0	0.024069999999999998	GF_002872	0.018000000000000002	0.0345	4.0	0.5222	Itaiw_v1_scaffold_18_t13797-RA	Itaiw_v1_scaffold_29_t20131-RA	1.0	1.0
Itaiw_v1_contig_61_t43954-RA__Itaiw_v1_scaffold_44_t26509-RA	0.8391	0.98488	1734.0	1455.0	0.01045	GF_000206	0.0048	0.0458	24.0	0.1048	Itaiw_v1_contig_61_t43954-RA	Itaiw_v1_scaffold_44_t26509-RA	1.0	1.0
Itaiw_v1_scaffold_25_t17951-RA__Itaiw_v1_scaffold_60_t31574-RA	0.21453000000000003	0.87634	1734.0	372.0	0.43631000000000003	GF_000206	0.1161	0.2432	27.0	0.4773	Itaiw_v1_scaffold_25_t17951-RA	Itaiw_v1_scaffold_60_t31574-RA	0.33333	0.25
Itaiw_v1_contig_114_t44780-RA__Itaiw_v1_scaffold_159_t41909-RA	0.11438	0.9835	2649.0	303.0	0.038169999999999996	GF_000076	0.0221	0.0002	39.0	99.0	Itaiw_v1_contig_114_t44780-RA	Itaiw_v1_scaffold_159_t41909-RA	0.0	1.0
Itaiw_v1_contig_20_t42909-RA__Itaiw_v1_scaffold_62_t32053-RA	0.86636	0.99085	2649.0	2295.0	0.0	GF_000076	0.0	0.0321	44.0	0.001	Itaiw_v1_contig_20_t42909-RA	Itaiw_v1_scaffold_62_t32053-RA	1.0	1.0
Itaiw_v1_scaffold_20_t14681-RA__Itaiw_v1_scaffold_48_t27752-RA	0.10419	0.65217	2649.0	276.0	1.02911	GF_000076	0.4802	0.5891	52.0	0.8151	Itaiw_v1_scaffold_20_t14681-RA	Itaiw_v1_scaffold_48_t27752-RA	0.00787	0.007520000000000001
Itaiw_v1_scaffold_60_t31488-RA__Itaiw_v1_scaffold_66_t33039-RA	0.16195	0.5594399999999999	2649.0	429.0	2.10124	GF_000076	0.6855	0.895	54.0	0.7659	Itaiw_v1_scaffold_60_t31488-RA	Itaiw_v1_scaffold_66_t33039-RA	0.03704	0.03704
Itaiw_v1_scaffold_60_t31488-RA__Itaiw_v1_scaffold_66_t33039-RA	0.16195	0.5594399999999999	2649.0	429.0	2.10124	GF_000076	0.6855	0.895	54.0	0.7659	Itaiw_v1_scaffold_60_t31488-RA	Itaiw_v1_scaffold_66_t33039-RA	0.03704	0.03704
Itaiw_v1_scaffold_18_t13795-RA__Itaiw_v1_scaffold_29_t20135-RA	0.70149	0.98582	1206.0	846.0	0.021580000000000002	GF_005900	0.0105	0.0234	2.0	0.4493	Itaiw_v1_scaffold_18_t13795-RA	Itaiw_v1_scaffold_29_t20135-RA	1.0	1.0
Itaiw_v1_scaffold_72_t34263-RA__Itaiw_v1_scaffold_9_t07811-RA	0.98377	0.9703	924.0	909.0	0.01616	GF_004376	0.0079	0.0915	2.0	0.0864	Itaiw_v1_scaffold_72_t34263-RA	Itaiw_v1_scaffold_9_t07811-RA	1.0	1.0
Itaiw_v1_scaffold_103_t38273-RA__Itaiw_v1_scaffold_12_t10027-RA	0.55509	0.9775299999999999	1443.0	801.0	0.026410000000000003	GF_002941	0.0194	0.038	3.0	0.5112	Itaiw_v1_scaffold_103_t38273-RA	Itaiw_v1_scaffold_12_t10027-RA	1.0	1.0
Itaiw_v1_scaffold_13_t10960-RA__Itaiw_v1_scaffold_65_t32830-RA	0.68865	0.9208200000000001	1137.0	783.0	0.10665999999999999	GF_000643	0.0735	0.1203	10.0	0.6105	Itaiw_v1_scaffold_13_t10960-RA	Itaiw_v1_scaffold_65_t32830-RA	0.5	0.5
Itaiw_v1_contig_13_t42553-RA__Itaiw_v1_scaffold_22_t15928-RA	0.95062	0.97403	486.0	462.0	0.031580000000000004	GF_002766	0.0141	0.0767	5.0	0.1838	Itaiw_v1_contig_13_t42553-RA	Itaiw_v1_scaffold_22_t15928-RA	1.0	1.0
Itaiw_v1_scaffold_47_t27422-RA__Itaiw_v1_scaffold_49_t28209-RA	0.16303	0.74405	2061.0	336.0	0.48316000000000003	GF_000373	0.2517	0.633	22.0	0.3975	Itaiw_v1_scaffold_47_t27422-RA	Itaiw_v1_scaffold_49_t28209-RA	0.05	0.05
Itaiw_v1_scaffold_23_t16569-RA__Itaiw_v1_scaffold_39_t24520-RA	0.81481	0.75758	243.0	198.0	0.49782	GF_005106	0.2584	0.5376	2.0	0.4806	Itaiw_v1_scaffold_23_t16569-RA	Itaiw_v1_scaffold_39_t24520-RA	0.0	1.0
Itaiw_v1_contig_290_t46291-RA__Itaiw_v1_scaffold_111_t39007-RA	0.16308	0.32600999999999997	1674.0	273.0		GF_000585	12.6024	25.1414		0.5013	Itaiw_v1_contig_290_t46291-RA	Itaiw_v1_scaffold_111_t39007-RA	0.0
Itaiw_v1_scaffold_25_t17896-RA__Itaiw_v1_scaffold_72_t34355-RA	0.07347999999999999	0.38211	1674.0	123.0	2.59534	GF_000585	10.7545	0.1086	17.0	99.0	Itaiw_v1_scaffold_25_t17896-RA	Itaiw_v1_scaffold_72_t34355-RA	0.25	0.125
Itaiw_v1_scaffold_31_t21141-RA__Itaiw_v1_scaffold_66_t33007-RA	0.59591	0.98283	1173.0	699.0	0.033780000000000004	GF_006172	0.0155	0.0242	2.0	0.6393	Itaiw_v1_scaffold_31_t21141-RA	Itaiw_v1_scaffold_66_t33007-RA	1.0	1.0
Itaiw_v1_contig_223_t45834-RA__Itaiw_v1_scaffold_98_t37693-RA	0.8344799999999999	0.9577600000000001	1305.0	1089.0	0.05951	GF_003594	0.040999999999999995	0.0545	4.0	0.7519	Itaiw_v1_contig_223_t45834-RA	Itaiw_v1_scaffold_98_t37693-RA	0.5	0.5
Itaiw_v1_contig_223_t45834-RA__Itaiw_v1_scaffold_98_t37693-RA	0.8344799999999999	0.9577600000000001	1305.0	1089.0	0.05951	GF_003594	0.040999999999999995	0.0545	4.0	0.7519	Itaiw_v1_contig_223_t45834-RA	Itaiw_v1_scaffold_98_t37693-RA	0.5	0.5
Itaiw_v1_scaffold_55_t30091-RA__Itaiw_v1_scaffold_7_t06625-RA	1.0	0.9933700000000001	603.0	603.0	0.0047799999999999995	GF_006138	0.0023	0.0187	2.0	0.1247	Itaiw_v1_scaffold_55_t30091-RA	Itaiw_v1_scaffold_7_t06625-RA	1.0	1.0
Itaiw_v1_scaffold_117_t39443-RA__Itaiw_v1_scaffold_62_t32124-RA	1.0	0.9941200000000001	1020.0	1020.0	0.00602	GF_004794	0.0029	0.0125	2.0	0.2356	Itaiw_v1_scaffold_117_t39443-RA	Itaiw_v1_scaffold_62_t32124-RA	1.0	1.0
Itaiw_v1_contig_129_t44951-RA__Itaiw_v1_scaffold_27_t18765-RA	0.60428	0.9941	561.0	339.0	0.018340000000000002	GF_002634	0.0072	0.0001	4.0	99.0	Itaiw_v1_contig_129_t44951-RA	Itaiw_v1_scaffold_27_t18765-RA	0.0	1.0
Itaiw_v1_scaffold_11_t09412-RA__Itaiw_v1_scaffold_83_t35734-RA	0.48663	0.6337	561.0	273.0	0.8123100000000001	GF_002634	0.4835	0.8357	6.0	0.5785	Itaiw_v1_scaffold_11_t09412-RA	Itaiw_v1_scaffold_83_t35734-RA	1.0	0.33333
Itaiw_v1_scaffold_18_t13806-RA__Itaiw_v1_scaffold_29_t20128-RA	0.35527	0.9689	6063.0	2154.0		GF_001520	0.0258	0.052000000000000005		0.4969	Itaiw_v1_scaffold_18_t13806-RA	Itaiw_v1_scaffold_29_t20128-RA
Itaiw_v1_scaffold_102_t38132-RA__Itaiw_v1_scaffold_11_t09669-RA	0.16634000000000002	0.9862700000000001	3066.0	510.0	0.12959	GF_000061	0.0104	0.0268	59.0	0.3866	Itaiw_v1_scaffold_102_t38132-RA	Itaiw_v1_scaffold_11_t09669-RA	0.125	0.125
Itaiw_v1_scaffold_102_t38132-RA__Itaiw_v1_scaffold_11_t09669-RA	0.16634000000000002	0.9862700000000001	3066.0	510.0	0.12959	GF_000061	0.0104	0.0268	59.0	0.3866	Itaiw_v1_scaffold_102_t38132-RA	Itaiw_v1_scaffold_11_t09669-RA	0.125	0.125
Itaiw_v1_scaffold_102_t38132-RA__Itaiw_v1_scaffold_34_t22325-RA	0.09883	0.36964	3066.0	303.0	5.3248	GF_000061	1.4359	7.4335	64.0	0.1932	Itaiw_v1_scaffold_102_t38132-RA	Itaiw_v1_scaffold_34_t22325-RA	0.0	0.0037600000000000003
Itaiw_v1_scaffold_103_t38305-RA__Itaiw_v1_scaffold_2_t01926-RA	0.15166	0.30323	3066.0	465.0	4.53105	GF_000061	1.9605	19.9626	64.0	0.0982	Itaiw_v1_scaffold_103_t38305-RA	Itaiw_v1_scaffold_2_t01926-RA	0.0	0.0037600000000000003
Itaiw_v1_scaffold_34_t22601-RA__Itaiw_v1_scaffold_62_t32022-RA	0.21331	0.7844	3066.0	654.0	0.60145	GF_000061	0.2416	0.3427	62.0	0.705	Itaiw_v1_scaffold_34_t22601-RA	Itaiw_v1_scaffold_62_t32022-RA	0.0625	0.058820000000000004
Itaiw_v1_scaffold_38_t24040-RA__Itaiw_v1_scaffold_3_t03271-RA	0.21491	0.6462600000000001	2052.0	441.0	0.77872	GF_003660	0.4241	1.193	4.0	0.3555	Itaiw_v1_scaffold_38_t24040-RA	Itaiw_v1_scaffold_3_t03271-RA	0.5	0.5
Itaiw_v1_contig_43_t43587-RA__Itaiw_v1_scaffold_30_t20641-RA	0.57713	0.98464	1128.0	651.0	0.032119999999999996	GF_001166	0.0153	0.0172	7.0	0.8903	Itaiw_v1_contig_43_t43587-RA	Itaiw_v1_scaffold_30_t20641-RA	1.0	1.0
Itaiw_v1_contig_129_t44955-RA__Itaiw_v1_scaffold_27_t18769-RA	0.99541	0.98925	1308.0	1302.0	0.01176	GF_004916	0.0075	0.0209	2.0	0.3577	Itaiw_v1_contig_129_t44955-RA	Itaiw_v1_scaffold_27_t18769-RA	1.0	1.0
Itaiw_v1_scaffold_55_t30093-RA__Itaiw_v1_scaffold_7_t06624-RA	1.0	0.99435	885.0	885.0	0.00328	GF_005217	0.0016	0.0174	2.0	0.0903	Itaiw_v1_scaffold_55_t30093-RA	Itaiw_v1_scaffold_7_t06624-RA	1.0	1.0
Itaiw_v1_contig_75_t44192-RA__Itaiw_v1_scaffold_36_t23306-RA	0.89387	0.96834	1272.0	1137.0	0.041530000000000004	GF_003226	0.0321	0.0352	4.0	0.9116	Itaiw_v1_contig_75_t44192-RA	Itaiw_v1_scaffold_36_t23306-RA	0.5	0.5
Itaiw_v1_scaffold_18_t13842-RA__Itaiw_v1_scaffold_29_t20075-RA	0.9941	0.99011	1017.0	1011.0	0.017269999999999997	GF_003060	0.0078	0.0177	3.0	0.4415	Itaiw_v1_scaffold_18_t13842-RA	Itaiw_v1_scaffold_29_t20075-RA	1.0	1.0
Itaiw_v1_scaffold_101_t37966-RA__Itaiw_v1_scaffold_49_t28277-RA	0.9202	0.8563700000000001	1203.0	1107.0	0.24998	GF_001697	0.1579	0.1875	7.0	0.8423	Itaiw_v1_scaffold_101_t37966-RA	Itaiw_v1_scaffold_49_t28277-RA	1.0	1.0
Itaiw_v1_scaffold_116_t39354-RA__Itaiw_v1_scaffold_6_t06380-RA	0.46595	0.9384600000000001	837.0	390.0	0.07778	GF_003695	0.057999999999999996	0.0863	3.0	0.6724	Itaiw_v1_scaffold_116_t39354-RA	Itaiw_v1_scaffold_6_t06380-RA	1.0	1.0
Itaiw_v1_contig_16_t42781-RA__Itaiw_v1_scaffold_12_t10221-RA	0.12025999999999999	0.32877	1821.0	219.0	1.3544200000000002	GF_000257	1.3976	32.0605	23.0	0.0436	Itaiw_v1_contig_16_t42781-RA	Itaiw_v1_scaffold_12_t10221-RA	0.0	0.11110999999999999
Itaiw_v1_scaffold_156_t41757-RA__Itaiw_v1_scaffold_33_t22013-RA	0.1631	0.31313	1821.0	297.0	5.30135	GF_000257	1.7301	26.8183	24.0	0.0645	Itaiw_v1_scaffold_156_t41757-RA	Itaiw_v1_scaffold_33_t22013-RA	0.0	0.03333
Itaiw_v1_scaffold_101_t38003-RA__Itaiw_v1_scaffold_49_t28307-RA	0.31081	0.9380799999999999	2442.0	759.0		GF_001060	0.0605	0.0835		0.7246	Itaiw_v1_scaffold_101_t38003-RA	Itaiw_v1_scaffold_49_t28307-RA
Itaiw_v1_contig_36_t43451-RA__Itaiw_v1_scaffold_12_t10202-RA	0.9728700000000001	0.97344	774.0	753.0	0.02932	GF_006083	0.0251	0.0338	2.0	0.7425	Itaiw_v1_contig_36_t43451-RA	Itaiw_v1_scaffold_12_t10202-RA	1.0	1.0
Itaiw_v1_contig_68_t44058-RA__Itaiw_v1_scaffold_78_t35093-RA	0.9679399999999999	0.98585	2994.0	2898.0	0.02692	GF_001790	0.0126	0.0207	5.0	0.6077	Itaiw_v1_contig_68_t44058-RA	Itaiw_v1_scaffold_78_t35093-RA	1.0	1.0
Itaiw_v1_contig_1_t40587-RA__Itaiw_v1_scaffold_27_t18703-RA	1.0	0.9950399999999999	1008.0	1008.0	0.00588	GF_005080	0.0025	0.0159	2.0	0.1556	Itaiw_v1_contig_1_t40587-RA	Itaiw_v1_scaffold_27_t18703-RA	1.0	1.0
Itaiw_v1_scaffold_185_t43201-RA__Itaiw_v1_scaffold_49_t28063-RA	0.99169	0.92365	1083.0	1074.0	0.127	GF_003046	0.0594	0.1681	3.0	0.3534	Itaiw_v1_scaffold_185_t43201-RA	Itaiw_v1_scaffold_49_t28063-RA	1.0	1.0
Itaiw_v1_scaffold_1_t00046-RA__Itaiw_v1_scaffold_26_t18093-RA	0.1079	0.9881	1557.0	168.0	0.23446999999999998	GF_002249	0.0073	0.0354	5.0	0.2073	Itaiw_v1_scaffold_1_t00046-RA	Itaiw_v1_scaffold_26_t18093-RA	0.5	0.5
Itaiw_v1_contig_64_t44007-RA__Itaiw_v1_scaffold_21_t15192-RA	0.9007299999999999	0.9834200000000001	2478.0	2232.0	0.03312	GF_002366	0.0145	0.0252	5.0	0.5756	Itaiw_v1_contig_64_t44007-RA	Itaiw_v1_scaffold_21_t15192-RA	0.5	0.5
Itaiw_v1_contig_47_t43702-RA__Itaiw_v1_scaffold_6_t06115-RA	1.0	0.99226	1551.0	1551.0	0.0151	GF_004311	0.0076	0.0086	2.0	0.8886	Itaiw_v1_contig_47_t43702-RA	Itaiw_v1_scaffold_6_t06115-RA	1.0	1.0
Itaiw_v1_scaffold_69_t33608-RA__Itaiw_v1_scaffold_97_t37560-RA	0.5844199999999999	0.99365	1617.0	945.0	0.009770000000000001	GF_000777	0.0039	0.018000000000000002	13.0	0.2176	Itaiw_v1_scaffold_69_t33608-RA	Itaiw_v1_scaffold_97_t37560-RA	1.0	1.0
Itaiw_v1_contig_16_t42768-RA__Itaiw_v1_scaffold_12_t10214-RA	1.0	0.99785	465.0	465.0	0.0	GF_004691	0.0	0.0129	2.0	0.001	Itaiw_v1_contig_16_t42768-RA	Itaiw_v1_scaffold_12_t10214-RA	1.0	1.0
Itaiw_v1_scaffold_13_t10817-RA__Itaiw_v1_scaffold_58_t30783-RA	0.70238	0.87571	1260.0	885.0	0.18200999999999998	GF_003806	0.1216	0.196	4.0	0.6202	Itaiw_v1_scaffold_13_t10817-RA	Itaiw_v1_scaffold_58_t30783-RA	0.5	0.5
Itaiw_v1_contig_290_t46292-RA__Itaiw_v1_scaffold_111_t39005-RA	0.8855	0.99234	1179.0	1044.0	0.013630000000000001	GF_002782	0.008	0.0071	4.0	1.1271	Itaiw_v1_contig_290_t46292-RA	Itaiw_v1_scaffold_111_t39005-RA	1.0	1.0
Itaiw_v1_contig_64_t44009-RA__Itaiw_v1_scaffold_21_t15195-RA	0.6463899999999999	0.9941200000000001	789.0	510.0	0.011059999999999999	GF_002268	0.0056	0.0069	4.0	0.8167	Itaiw_v1_contig_64_t44009-RA	Itaiw_v1_scaffold_21_t15195-RA	1.0	1.0
Itaiw_v1_contig_13_t42557-RA__Itaiw_v1_scaffold_22_t15933-RA	0.67313	0.9963	2010.0	1353.0	0.0	GF_000082	0.0	0.0164	42.0	0.001	Itaiw_v1_contig_13_t42557-RA	Itaiw_v1_scaffold_22_t15933-RA	1.0	1.0
Itaiw_v1_scaffold_23_t16508-RA__Itaiw_v1_scaffold_75_t34779-RA	0.33881	0.70485	2010.0	681.0		GF_000082	0.1656	4.0001		0.0414	Itaiw_v1_scaffold_23_t16508-RA	Itaiw_v1_scaffold_75_t34779-RA
Itaiw_v1_scaffold_30_t20576-RA__Itaiw_v1_scaffold_36_t23282-RA	0.33731	0.76549	2010.0	678.0	0.2699	GF_000082	0.1632	1.0901	39.0	0.1497	Itaiw_v1_scaffold_30_t20576-RA	Itaiw_v1_scaffold_36_t23282-RA	0.33333	0.33333
Itaiw_v1_scaffold_112_t39115-RA__Itaiw_v1_scaffold_18_t13666-RA	0.90402	1.0	969.0	876.0	0.00054	GF_005087	0.0	0.0	2.0	0.001	Itaiw_v1_scaffold_112_t39115-RA	Itaiw_v1_scaffold_18_t13666-RA	0.0	1.0
Itaiw_v1_contig_103_t44643-RA__Itaiw_v1_scaffold_37_t23890-RA	0.6594399999999999	0.98388	2352.0	1551.0	0.02878	GF_004171	0.013000000000000001	0.0288	2.0	0.4528	Itaiw_v1_contig_103_t44643-RA	Itaiw_v1_scaffold_37_t23890-RA	1.0	1.0
Itaiw_v1_contig_89_t44431-RA__Itaiw_v1_scaffold_62_t31959-RA	0.61111	1.0	1836.0	1122.0	0.0	GF_001571	0.0	0.0	6.0	0.4103	Itaiw_v1_contig_89_t44431-RA	Itaiw_v1_scaffold_62_t31959-RA	0.0	1.0
Itaiw_v1_scaffold_114_t39273-RA__Itaiw_v1_scaffold_32_t21734-RA	0.81042	0.9869	2073.0	1680.0	0.017730000000000003	GF_003243	0.01	0.0287	3.0	0.3499	Itaiw_v1_scaffold_114_t39273-RA	Itaiw_v1_scaffold_32_t21734-RA	1.0	1.0
Itaiw_v1_scaffold_59_t31328-RA__Itaiw_v1_scaffold_70_t33816-RA	0.9164100000000001	0.98818	1938.0	1776.0	0.01856	GF_001123	0.0086	0.0223	8.0	0.3846	Itaiw_v1_scaffold_59_t31328-RA	Itaiw_v1_scaffold_70_t33816-RA	1.0	1.0
Itaiw_v1_contig_150_t45211-RA__Itaiw_v1_scaffold_19_t14043-RA	0.5894699999999999	0.9464299999999999	1140.0	672.0	0.08208	GF_004715	0.0503	0.0774	2.0	0.6497	Itaiw_v1_contig_150_t45211-RA	Itaiw_v1_scaffold_19_t14043-RA	1.0	1.0
Itaiw_v1_scaffold_23_t16412-RA__Itaiw_v1_scaffold_85_t36090-RA	0.96762	0.98885	1575.0	1524.0	0.010029999999999999	GF_002133	0.0044	0.0343	6.0	0.1274	Itaiw_v1_scaffold_23_t16412-RA	Itaiw_v1_scaffold_85_t36090-RA	1.0	1.0
Itaiw_v1_scaffold_116_t39350-RA__Itaiw_v1_scaffold_33_t21752-RA	0.19515	0.33925	2598.0	507.0	3.08283	GF_000934	1.5435	62.0219	13.0	0.0249	Itaiw_v1_scaffold_116_t39350-RA	Itaiw_v1_scaffold_33_t21752-RA	0.0	0.16667
Itaiw_v1_scaffold_100_t37922-RA__Itaiw_v1_scaffold_19_t14248-RA	0.7230300000000001	0.9539700000000001	1863.0	1347.0	0.06426	GF_003580	0.0456	0.0555	3.0	0.8224	Itaiw_v1_scaffold_100_t37922-RA	Itaiw_v1_scaffold_19_t14248-RA	1.0	1.0
Itaiw_v1_scaffold_185_t43200-RA__Itaiw_v1_scaffold_49_t28064-RA	0.66398	0.9865	1116.0	741.0	0.0	GF_000274	0.0	0.049	22.0	0.001	Itaiw_v1_scaffold_185_t43200-RA	Itaiw_v1_scaffold_49_t28064-RA	1.0	1.0
Itaiw_v1_scaffold_18_t13939-RA__Itaiw_v1_scaffold_75_t34814-RA	0.4543	0.42801000000000006	1116.0	507.0	2.25438	GF_000274	0.8356	65.6397	28.0	0.0127	Itaiw_v1_scaffold_18_t13939-RA	Itaiw_v1_scaffold_75_t34814-RA	0.0	0.02
Itaiw_v1_scaffold_53_t29497-RA__Itaiw_v1_scaffold_75_t34814-RA	0.38172	0.76056	1116.0	426.0	0.47426999999999997	GF_000274	0.2608	0.4641	24.0	0.5621	Itaiw_v1_scaffold_53_t29497-RA	Itaiw_v1_scaffold_75_t34814-RA	0.5	0.5
Itaiw_v1_scaffold_31_t21120-RA__Itaiw_v1_scaffold_66_t33028-RA	0.52361	0.96903	2097.0	1098.0	0.03412	GF_003900	0.032	0.0318	3.0	1.0068	Itaiw_v1_scaffold_31_t21120-RA	Itaiw_v1_scaffold_66_t33028-RA	1.0	1.0
Itaiw_v1_scaffold_113_t39195-RA__Itaiw_v1_scaffold_8_t07360-RA	0.8531700000000001	0.95736	1512.0	1290.0	0.06396	GF_001371	0.0433	0.0485	7.0	0.8921	Itaiw_v1_scaffold_113_t39195-RA	Itaiw_v1_scaffold_8_t07360-RA	1.0	1.0
Itaiw_v1_scaffold_106_t38527-RA__Itaiw_v1_scaffold_51_t28883-RA	0.74615	0.93471	390.0	291.0	0.09716	GF_004969	0.0722	0.0633	2.0	1.1412	Itaiw_v1_scaffold_106_t38527-RA	Itaiw_v1_scaffold_51_t28883-RA	1.0	1.0
Itaiw_v1_contig_14_t42707-RA__Itaiw_v1_scaffold_94_t37208-RA	0.20483	0.96698	3105.0	636.0	0.04723	GF_000343	0.0344	0.0332	14.0	1.0373	Itaiw_v1_contig_14_t42707-RA	Itaiw_v1_scaffold_94_t37208-RA	1.0	1.0
Itaiw_v1_scaffold_47_t27619-RA__Itaiw_v1_scaffold_8_t07726-RA	0.21932	0.90602	3105.0	681.0	0.24022	GF_000343	0.0944	0.1306	22.0	0.7228	Itaiw_v1_scaffold_47_t27619-RA	Itaiw_v1_scaffold_8_t07726-RA	0.2	0.2
Itaiw_v1_contig_21_t42934-RA__Itaiw_v1_scaffold_105_t38521-RA	0.96639	0.99623	3570.0	3450.0	0.00476	GF_000296	0.0028	0.0075	18.0	0.3701	Itaiw_v1_contig_21_t42934-RA	Itaiw_v1_scaffold_105_t38521-RA	0.2	0.2
Itaiw_v1_scaffold_117_t39421-RA__Itaiw_v1_scaffold_62_t32107-RA	0.861	0.96114	777.0	669.0	0.05594	GF_006152	0.0288	0.0826	2.0	0.3483	Itaiw_v1_scaffold_117_t39421-RA	Itaiw_v1_scaffold_62_t32107-RA	1.0	1.0
Itaiw_v1_scaffold_180_t42663-RA__Itaiw_v1_scaffold_19_t14478-RA	0.92079	0.98387	606.0	558.0	0.00507	GF_004103	0.0023	0.0759	3.0	0.0298	Itaiw_v1_scaffold_180_t42663-RA	Itaiw_v1_scaffold_19_t14478-RA	1.0	1.0
Itaiw_v1_scaffold_154_t41658-RA__Itaiw_v1_scaffold_32_t21452-RA	0.80695	0.9880399999999999	1554.0	1254.0	0.01734	GF_004417	0.0115	0.015	2.0	0.7648	Itaiw_v1_scaffold_154_t41658-RA	Itaiw_v1_scaffold_32_t21452-RA	1.0	1.0
Itaiw_v1_scaffold_112_t39080-RA__Itaiw_v1_scaffold_18_t13660-RA	0.24074	0.96703	1134.0	273.0	0.03492	GF_005942	0.0297	0.0483	2.0	0.615	Itaiw_v1_scaffold_112_t39080-RA	Itaiw_v1_scaffold_18_t13660-RA	1.0	1.0
Itaiw_v1_scaffold_3_t03360-RA__Itaiw_v1_scaffold_76_t34937-RA	0.8885799999999999	0.9853700000000001	1077.0	957.0	0.02622	GF_005228	0.0173	0.0081	2.0	2.1438	Itaiw_v1_scaffold_3_t03360-RA	Itaiw_v1_scaffold_76_t34937-RA	1.0	1.0
Itaiw_v1_scaffold_100_t37909-RA__Itaiw_v1_scaffold_19_t14255-RA	0.48148	0.98077	972.0	468.0	0.08997999999999999	GF_000417	0.0131	0.0342	14.0	0.382	Itaiw_v1_scaffold_100_t37909-RA	Itaiw_v1_scaffold_19_t14255-RA	0.33333	0.33333
Itaiw_v1_scaffold_119_t39599-RA__Itaiw_v1_scaffold_28_t19382-RA	0.6049399999999999	0.54762	972.0	588.0	0.87875	GF_000417	0.4713	4.2961	16.0	0.1097	Itaiw_v1_scaffold_119_t39599-RA	Itaiw_v1_scaffold_28_t19382-RA	0.5	0.5
Itaiw_v1_scaffold_69_t33593-RA__Itaiw_v1_scaffold_97_t37542-RA	0.74566	0.97588	1557.0	1161.0	0.0328	GF_004434	0.0176	0.053	2.0	0.3311	Itaiw_v1_scaffold_69_t33593-RA	Itaiw_v1_scaffold_97_t37542-RA	1.0	1.0
Itaiw_v1_scaffold_15_t12199-RA__Itaiw_v1_scaffold_57_t30660-RA	0.9986299999999999	0.98903	2190.0	2187.0	0.018680000000000002	GF_004758	0.0084	0.0204	2.0	0.41200000000000003	Itaiw_v1_scaffold_15_t12199-RA	Itaiw_v1_scaffold_57_t30660-RA	1.0	1.0
Itaiw_v1_scaffold_105_t38482-RA__Itaiw_v1_scaffold_30_t20496-RA	0.72802	0.5402600000000001	2934.0	2136.0	1.28086	GF_000861	0.5621	3.355	13.0	0.1675	Itaiw_v1_scaffold_105_t38482-RA	Itaiw_v1_scaffold_30_t20496-RA	0.16667	0.16667
Itaiw_v1_scaffold_125_t40044-RA__Itaiw_v1_scaffold_28_t19704-RA	0.60752	0.87954	1995.0	1212.0	0.2092	GF_000126	0.0883	0.3138	26.0	0.2815	Itaiw_v1_scaffold_125_t40044-RA	Itaiw_v1_scaffold_28_t19704-RA	0.125	0.125
Itaiw_v1_scaffold_45_t26798-RA__Itaiw_v1_scaffold_45_t26833-RA	0.69062	0.99326	1503.0	1038.0	0.00286	GF_001179	0.0015	0.0177	9.0	0.0839	Itaiw_v1_scaffold_45_t26798-RA	Itaiw_v1_scaffold_45_t26833-RA	1.0	1.0
Itaiw_v1_contig_52_t43810-RA__Itaiw_v1_scaffold_16_t12402-RA	0.8087	0.9928299999999999	1035.0	837.0	0.014130000000000002	GF_003304	0.006999999999999999	0.0082	3.0	0.8609	Itaiw_v1_contig_52_t43810-RA	Itaiw_v1_scaffold_16_t12402-RA	1.0	1.0
Itaiw_v1_scaffold_79_t35399-RA__Itaiw_v1_scaffold_87_t36322-RA	1.0	0.9904799999999999	1050.0	1050.0	0.0	GF_004511	0.0001	0.0544	2.0	0.001	Itaiw_v1_scaffold_79_t35399-RA	Itaiw_v1_scaffold_87_t36322-RA	1.0	1.0
Itaiw_v1_scaffold_79_t35415-RA__Itaiw_v1_scaffold_87_t36350-RA	0.0781	0.9420299999999999	1767.0	138.0	0.1269	GF_000638	0.069	0.0659	14.0	1.0482	Itaiw_v1_scaffold_79_t35415-RA	Itaiw_v1_scaffold_87_t36350-RA	0.2	0.2
Itaiw_v1_scaffold_22_t16038-RA__Itaiw_v1_scaffold_41_t25458-RA	0.75225	0.9421200000000001	1332.0	1002.0	0.09017	GF_001373	0.048	0.1069	7.0	0.4489	Itaiw_v1_scaffold_22_t16038-RA	Itaiw_v1_scaffold_41_t25458-RA	0.5	0.5
Itaiw_v1_scaffold_13_t11230-RA__Itaiw_v1_scaffold_54_t29924-RA	0.37428	0.89915	1563.0	585.0	0.1539	GF_006147	0.1028	0.147	2.0	0.6988	Itaiw_v1_scaffold_13_t11230-RA	Itaiw_v1_scaffold_54_t29924-RA	1.0	1.0
Itaiw_v1_scaffold_118_t39484-RA__Itaiw_v1_scaffold_28_t19517-RA	0.38725	0.98126	1929.0	747.0	0.03452	GF_004646	0.0183	0.023	2.0	0.7952	Itaiw_v1_scaffold_118_t39484-RA	Itaiw_v1_scaffold_28_t19517-RA	1.0	1.0
Itaiw_v1_contig_2_t41024-RA__Itaiw_v1_scaffold_22_t16300-RA	0.14475	1.0	2259.0	327.0	0.00108	GF_000537	0.0	0.0	11.0	0.001	Itaiw_v1_contig_2_t41024-RA	Itaiw_v1_scaffold_22_t16300-RA	0.0	1.0
Itaiw_v1_scaffold_18_t13931-RA__Itaiw_v1_scaffold_29_t19982-RA	0.6746300000000001	0.99672	2259.0	1524.0	0.0	GF_000537	0.0	0.0113	14.0	0.001	Itaiw_v1_scaffold_18_t13931-RA	Itaiw_v1_scaffold_29_t19982-RA	1.0	1.0
Itaiw_v1_scaffold_21_t15257-RA__Itaiw_v1_scaffold_5_t05497-RA	0.08765	0.40404	2259.0	198.0	2.5384	GF_000537	1.0862	62.7235	19.0	0.0173	Itaiw_v1_scaffold_21_t15257-RA	Itaiw_v1_scaffold_5_t05497-RA	0.0	0.047619999999999996
Itaiw_v1_contig_146_t45157-RA__Itaiw_v1_scaffold_2_t01771-RA	0.87059	0.9594600000000001	3060.0	2664.0	0.063	GF_000081	0.0387	0.0553	29.0	0.7009	Itaiw_v1_contig_146_t45157-RA	Itaiw_v1_scaffold_2_t01771-RA	1.0	1.0
Itaiw_v1_contig_347_t46592-RA__Itaiw_v1_scaffold_30_t20693-RA	0.39411999999999997	0.99585	3060.0	1206.0		GF_000081	0.0	0.0153		0.001	Itaiw_v1_contig_347_t46592-RA	Itaiw_v1_scaffold_30_t20693-RA
Itaiw_v1_scaffold_113_t39151-RA__Itaiw_v1_scaffold_8_t07481-RA	0.2098	0.30841	3060.0	642.0	4.4693	GF_000081	1.7554	5.1825	42.0	0.3387	Itaiw_v1_scaffold_113_t39151-RA	Itaiw_v1_scaffold_8_t07481-RA	0.0	0.047619999999999996
Itaiw_v1_scaffold_31_t21232-RA__Itaiw_v1_scaffold_66_t32932-RA	0.86829	0.9892	2346.0	2037.0	0.01794	GF_001312	0.0103	0.0138	8.0	0.7512	Itaiw_v1_scaffold_31_t21232-RA	Itaiw_v1_scaffold_66_t32932-RA	1.0	1.0
Itaiw_v1_scaffold_166_t42164-RA__Itaiw_v1_scaffold_6_t06074-RA	0.25665	0.6913600000000001	1578.0	405.0	0.8651	GF_002041	0.4227	0.4332	8.0	0.9757	Itaiw_v1_scaffold_166_t42164-RA	Itaiw_v1_scaffold_6_t06074-RA	0.25	0.25
Itaiw_v1_scaffold_126_t40066-RA__Itaiw_v1_scaffold_30_t20375-RA	0.50639	0.96951	1878.0	951.0	0.0489	GF_002933	0.0266	0.0493	4.0	0.5402	Itaiw_v1_scaffold_126_t40066-RA	Itaiw_v1_scaffold_30_t20375-RA	0.5	0.5
Itaiw_v1_scaffold_126_t40066-RA__Itaiw_v1_scaffold_30_t20375-RA	0.50639	0.96951	1878.0	951.0	0.0489	GF_002933	0.0266	0.0493	4.0	0.5402	Itaiw_v1_scaffold_126_t40066-RA	Itaiw_v1_scaffold_30_t20375-RA	0.5	0.5
Itaiw_v1_scaffold_126_t40066-RA__Itaiw_v1_scaffold_8_t07595-RA	0.75559	0.97745	1878.0	1419.0	0.023469999999999998	GF_002933	0.0106	0.0629	3.0	0.1684	Itaiw_v1_scaffold_126_t40066-RA	Itaiw_v1_scaffold_8_t07595-RA	1.0	1.0
Itaiw_v1_scaffold_126_t40066-RA__Itaiw_v1_scaffold_8_t07595-RA	0.75559	0.97745	1878.0	1419.0	0.023469999999999998	GF_002933	0.0106	0.0629	3.0	0.1684	Itaiw_v1_scaffold_126_t40066-RA	Itaiw_v1_scaffold_8_t07595-RA	1.0	1.0
Itaiw_v1_scaffold_30_t20375-RA__Itaiw_v1_scaffold_8_t07595-RA	0.61661	0.9723700000000001	1878.0	1158.0	0.026510000000000002	GF_002933	0.017	0.0715	4.0	0.2373	Itaiw_v1_scaffold_30_t20375-RA	Itaiw_v1_scaffold_8_t07595-RA	0.5	0.5
Itaiw_v1_scaffold_30_t20375-RA__Itaiw_v1_scaffold_8_t07595-RA	0.61661	0.9723700000000001	1878.0	1158.0	0.026510000000000002	GF_002933	0.017	0.0715	4.0	0.2373	Itaiw_v1_scaffold_30_t20375-RA	Itaiw_v1_scaffold_8_t07595-RA	0.5	0.5
Itaiw_v1_scaffold_11_t09442-RA__Itaiw_v1_scaffold_83_t35762-RA	1.0	1.0	522.0	522.0	0.0	GF_005272	0.0	0.0	2.0	0.001	Itaiw_v1_scaffold_11_t09442-RA	Itaiw_v1_scaffold_83_t35762-RA	0.0	1.0
Itaiw_v1_contig_10_t42457-RA__Itaiw_v1_scaffold_82_t35666-RA	0.61134	0.9326700000000001	1482.0	906.0	0.08932999999999999	GF_001321	0.0664	0.0873	7.0	0.7602	Itaiw_v1_contig_10_t42457-RA	Itaiw_v1_scaffold_82_t35666-RA	1.0	1.0
Itaiw_v1_scaffold_15_t12201-RA__Itaiw_v1_scaffold_57_t30654-RA	0.11972000000000001	0.90196	1704.0	204.0		GF_000110	0.1052	0.1336		0.7871	Itaiw_v1_scaffold_15_t12201-RA	Itaiw_v1_scaffold_57_t30654-RA
Itaiw_v1_scaffold_103_t38284-RA__Itaiw_v1_scaffold_12_t10032-RA	0.32308000000000003	0.86508	1560.0	504.0	0.16534000000000001	GF_002756	0.1365	0.2036	5.0	0.6705	Itaiw_v1_scaffold_103_t38284-RA	Itaiw_v1_scaffold_12_t10032-RA	1.0	1.0
Itaiw_v1_contig_12_t42530-RA__Itaiw_v1_scaffold_108_t38660-RA	0.78667	0.97401	1125.0	885.0	0.04125	GF_000511	0.0256	0.0302	12.0	0.8481	Itaiw_v1_contig_12_t42530-RA	Itaiw_v1_scaffold_108_t38660-RA	0.5	0.5
Itaiw_v1_contig_12_t42530-RA__Itaiw_v1_scaffold_59_t31128-RA	0.78933	0.9966200000000001	1125.0	888.0	0.00385	GF_000511	0.0015	0.0089	11.0	0.1734	Itaiw_v1_contig_12_t42530-RA	Itaiw_v1_scaffold_59_t31128-RA	1.0	1.0
Itaiw_v1_contig_12_t42530-RA__Itaiw_v1_scaffold_59_t31128-RA	0.78933	0.9966200000000001	1125.0	888.0	0.00385	GF_000511	0.0015	0.0089	11.0	0.1734	Itaiw_v1_contig_12_t42530-RA	Itaiw_v1_scaffold_59_t31128-RA	1.0	1.0
Itaiw_v1_scaffold_108_t38660-RA__Itaiw_v1_scaffold_59_t31128-RA	0.78667	0.97514	1125.0	885.0	0.03848	GF_000511	0.0242	0.0296	12.0	0.8168	Itaiw_v1_scaffold_108_t38660-RA	Itaiw_v1_scaffold_59_t31128-RA	0.5	0.5
Itaiw_v1_scaffold_23_t16476-RA__Itaiw_v1_scaffold_85_t36025-RA	0.93684	0.97903	1425.0	1335.0	0.022609999999999998	GF_003989	0.0154	0.0427	3.0	0.3599	Itaiw_v1_scaffold_23_t16476-RA	Itaiw_v1_scaffold_85_t36025-RA	1.0	1.0
Itaiw_v1_scaffold_13_t10944-RA__Itaiw_v1_scaffold_5_t05284-RA	0.4586	0.53395	1413.0	648.0	1.1938799999999998	GF_001920	0.6326	2.1116	8.0	0.2996	Itaiw_v1_scaffold_13_t10944-RA	Itaiw_v1_scaffold_5_t05284-RA	0.25	0.25
Itaiw_v1_scaffold_104_t38332-RA__Itaiw_v1_scaffold_15_t12016-RA	0.24969	0.94305	2391.0	597.0	0.08864	GF_005193	0.0562	0.0728	2.0	0.7724	Itaiw_v1_scaffold_104_t38332-RA	Itaiw_v1_scaffold_15_t12016-RA	1.0	1.0
Itaiw_v1_scaffold_40_t24801-RA__Itaiw_v1_scaffold_93_t37132-RA	0.8820600000000001	0.9893299999999999	1806.0	1593.0	0.01575	GF_000188	0.0072	0.0203	21.0	0.3553	Itaiw_v1_scaffold_40_t24801-RA	Itaiw_v1_scaffold_93_t37132-RA	1.0	1.0
Itaiw_v1_scaffold_43_t26016-RA__Itaiw_v1_scaffold_6_t06372-RA	0.17608	0.87736	1806.0	318.0	0.51648	GF_000188	0.1202	0.1927	28.0	0.624	Itaiw_v1_scaffold_43_t26016-RA	Itaiw_v1_scaffold_6_t06372-RA	0.08333	0.08333
Itaiw_v1_scaffold_6_t06372-RA__Itaiw_v1_scaffold_93_t37132-RA	0.17608	0.5503100000000001	1806.0	318.0	1.32684	GF_000188	0.47	3.9442	33.0	0.1192	Itaiw_v1_scaffold_6_t06372-RA	Itaiw_v1_scaffold_93_t37132-RA	0.047619999999999996	0.04167
Itaiw_v1_scaffold_10_t08464-RA__Itaiw_v1_scaffold_2_t01633-RA	0.14190999999999998	0.6027600000000001	4080.0	579.0	1.9331	GF_000033	0.4371	2.2062	75.0	0.1981	Itaiw_v1_scaffold_10_t08464-RA	Itaiw_v1_scaffold_2_t01633-RA	0.125	0.125
Itaiw_v1_scaffold_43_t26061-RA__Itaiw_v1_scaffold_67_t33239-RA	0.07721	0.58413	4080.0	315.0	3.13844	GF_000033	0.4709	2.6312	98.0	0.179	Itaiw_v1_scaffold_43_t26061-RA	Itaiw_v1_scaffold_67_t33239-RA	0.00415	0.0017399999999999998
Itaiw_v1_scaffold_43_t26097-RA__Itaiw_v1_scaffold_67_t33182-RA	0.08824	0.52222	4080.0	360.0	3.38941	GF_000033	0.5806	72.0802	98.0	0.0081	Itaiw_v1_scaffold_43_t26097-RA	Itaiw_v1_scaffold_67_t33182-RA	0.0	0.0017399999999999998
Itaiw_v1_contig_93_t44495-RA__Itaiw_v1_scaffold_139_t40793-RA	0.44258000000000003	0.86498	1071.0	474.0	0.24309	GF_000248	0.1456	0.17800000000000002	17.0	0.8182	Itaiw_v1_contig_93_t44495-RA	Itaiw_v1_scaffold_139_t40793-RA	0.5	0.5
Itaiw_v1_contig_93_t44495-RA__Itaiw_v1_scaffold_6_t05908-RA	0.63585	0.9353899999999999	1071.0	681.0	0.102	GF_000248	0.07200000000000001	0.0628	16.0	1.1463	Itaiw_v1_contig_93_t44495-RA	Itaiw_v1_scaffold_6_t05908-RA	1.0	1.0
Itaiw_v1_contig_93_t44495-RA__Itaiw_v1_scaffold_6_t05908-RA	0.63585	0.9353899999999999	1071.0	681.0	0.102	GF_000248	0.07200000000000001	0.0628	16.0	1.1463	Itaiw_v1_contig_93_t44495-RA	Itaiw_v1_scaffold_6_t05908-RA	1.0	1.0
Itaiw_v1_scaffold_139_t40793-RA__Itaiw_v1_scaffold_6_t05908-RA	0.44258000000000003	0.8481	1071.0	474.0	0.25283	GF_000248	0.1622	0.2145	17.0	0.7559	Itaiw_v1_scaffold_139_t40793-RA	Itaiw_v1_scaffold_6_t05908-RA	0.5	0.5
Itaiw_v1_scaffold_139_t40793-RA__Itaiw_v1_scaffold_6_t05908-RA	0.44258000000000003	0.8481	1071.0	474.0	0.25283	GF_000248	0.1622	0.2145	17.0	0.7559	Itaiw_v1_scaffold_139_t40793-RA	Itaiw_v1_scaffold_6_t05908-RA	0.5	0.5
Itaiw_v1_scaffold_18_t13781-RA__Itaiw_v1_scaffold_29_t20150-RA	0.52941	0.9858899999999999	1071.0	567.0	0.01591	GF_000248	0.0097	0.0281	21.0	0.3449	Itaiw_v1_scaffold_18_t13781-RA	Itaiw_v1_scaffold_29_t20150-RA	1.0	1.0
Itaiw_v1_scaffold_11_t09410-RA__Itaiw_v1_scaffold_83_t35729-RA	0.85256	0.99749	468.0	399.0	0.0	GF_002888	0.0	0.0077	4.0	0.001	Itaiw_v1_scaffold_11_t09410-RA	Itaiw_v1_scaffold_83_t35729-RA	1.0	1.0
Itaiw_v1_scaffold_166_t42163-RA__Itaiw_v1_scaffold_6_t06072-RA	0.61842	0.87031	1596.0	987.0		GF_001094	0.121	0.2332		0.5191	Itaiw_v1_scaffold_166_t42163-RA	Itaiw_v1_scaffold_6_t06072-RA
Itaiw_v1_scaffold_140_t40851-RA__Itaiw_v1_scaffold_23_t16908-RA	0.30461	0.64542	2472.0	753.0	0.9178700000000001	GF_000151	0.4981	0.5531	26.0	0.9007	Itaiw_v1_scaffold_140_t40851-RA	Itaiw_v1_scaffold_23_t16908-RA	0.16667	0.16667
Itaiw_v1_scaffold_31_t21158-RA__Itaiw_v1_scaffold_66_t32996-RA	0.5898100000000001	0.98765	2472.0	1458.0	0.00981	GF_000151	0.0059	0.0322	29.0	0.1848	Itaiw_v1_scaffold_31_t21158-RA	Itaiw_v1_scaffold_66_t32996-RA	1.0	1.0
Itaiw_v1_scaffold_55_t30049-RA__Itaiw_v1_scaffold_7_t06681-RA	0.39199	0.55728	2472.0	969.0	1.33645	GF_000151	0.5991	1.2402	27.0	0.4831	Itaiw_v1_scaffold_55_t30049-RA	Itaiw_v1_scaffold_7_t06681-RA	0.2	0.2
Itaiw_v1_contig_12_t42516-RA__Itaiw_v1_scaffold_59_t31117-RA	1.0	0.9905700000000001	954.0	954.0	0.0128	GF_001679	0.0059	0.0191	5.0	0.3086	Itaiw_v1_contig_12_t42516-RA	Itaiw_v1_scaffold_59_t31117-RA	1.0	1.0
Itaiw_v1_contig_176_t45454-RA__Itaiw_v1_contig_320_t46441-RA	0.7479399999999999	0.97341	2916.0	2181.0	0.04082	GF_004007	0.0226	0.0439	4.0	0.5148	Itaiw_v1_contig_176_t45454-RA	Itaiw_v1_contig_320_t46441-RA	0.5	0.5
Itaiw_v1_contig_22_t42964-RA__Itaiw_v1_scaffold_9_t08294-RA	0.375	0.9965299999999999	768.0	288.0	0.00165	GF_001203	0.0	0.0123	8.0	0.001	Itaiw_v1_contig_22_t42964-RA	Itaiw_v1_scaffold_9_t08294-RA	0.5	0.5
Itaiw_v1_scaffold_23_t16438-RA__Itaiw_v1_scaffold_85_t36075-RA	0.45677	0.99821	3678.0	1680.0	0.00198	GF_001434	0.0008	0.0058	6.0	0.1321	Itaiw_v1_scaffold_23_t16438-RA	Itaiw_v1_scaffold_85_t36075-RA	1.0	1.0
Itaiw_v1_scaffold_23_t16458-RA__Itaiw_v1_scaffold_46_t26924-RA	0.91991	0.96157	2772.0	2550.0	0.07311000000000001	GF_000746	0.0369	0.0522	15.0	0.7073	Itaiw_v1_scaffold_23_t16458-RA	Itaiw_v1_scaffold_46_t26924-RA	0.16667	0.16667
Itaiw_v1_scaffold_23_t16458-RA__Itaiw_v1_scaffold_46_t26924-RA	0.91991	0.96157	2772.0	2550.0	0.07311000000000001	GF_000746	0.0369	0.0522	15.0	0.7073	Itaiw_v1_scaffold_23_t16458-RA	Itaiw_v1_scaffold_46_t26924-RA	0.16667	0.16667
Itaiw_v1_scaffold_23_t16458-RA__Itaiw_v1_scaffold_85_t36041-RA	0.81818	0.9770700000000001	2772.0	2268.0	0.033589999999999995	GF_000746	0.0212	0.0319	12.0	0.6669	Itaiw_v1_scaffold_23_t16458-RA	Itaiw_v1_scaffold_85_t36041-RA	1.0	1.0
Itaiw_v1_scaffold_27_t18730-RA__Itaiw_v1_scaffold_46_t26924-RA	0.78463	0.99172	2772.0	2175.0	0.01984	GF_000746	0.0097	0.0043	13.0	2.278	Itaiw_v1_scaffold_27_t18730-RA	Itaiw_v1_scaffold_46_t26924-RA	0.0	1.0
Itaiw_v1_scaffold_46_t26924-RA__Itaiw_v1_scaffold_85_t36041-RA	0.7922100000000001	0.9367	2772.0	2196.0	0.1056	GF_000746	0.0621	0.087	15.0	0.7133	Itaiw_v1_scaffold_46_t26924-RA	Itaiw_v1_scaffold_85_t36041-RA	0.16667	0.16667
Itaiw_v1_scaffold_1_t00324-RA__Itaiw_v1_scaffold_38_t24004-RA	0.72947	0.69316	621.0	453.0	0.62476	GF_001936	0.4073	0.4593	5.0	0.8867	Itaiw_v1_scaffold_1_t00324-RA	Itaiw_v1_scaffold_38_t24004-RA	1.0	1.0
Itaiw_v1_scaffold_18_t13833-RA__Itaiw_v1_scaffold_29_t20079-RA	0.36046999999999996	0.99866	2064.0	744.0	0.0011	GF_000727	0.0	0.0038	9.0	0.001	Itaiw_v1_scaffold_18_t13833-RA	Itaiw_v1_scaffold_29_t20079-RA	0.0	1.0
Itaiw_v1_scaffold_59_t31318-RA__Itaiw_v1_scaffold_70_t33823-RA	0.8506799999999999	0.8422	663.0	564.0	0.23338000000000003	GF_004090	0.1714	0.2119	4.0	0.809	Itaiw_v1_scaffold_59_t31318-RA	Itaiw_v1_scaffold_70_t33823-RA	0.5	0.5
Itaiw_v1_scaffold_10_t08690-RA__Itaiw_v1_scaffold_36_t23234-RA	0.26953	0.55096	3495.0	942.0	1.56891	GF_000060	0.4652	24.1459	56.0	0.0193	Itaiw_v1_scaffold_10_t08690-RA	Itaiw_v1_scaffold_36_t23234-RA	0.0	0.0049
Itaiw_v1_scaffold_10_t08690-RA__Itaiw_v1_scaffold_53_t29598-RA	0.27554	0.98131	3495.0	963.0	0.039389999999999994	GF_000060	0.0174	0.0244	32.0	0.7152	Itaiw_v1_scaffold_10_t08690-RA	Itaiw_v1_scaffold_53_t29598-RA	0.5	0.5
Itaiw_v1_scaffold_70_t33948-RA__Itaiw_v1_scaffold_7_t06621-RA	0.13562000000000002	0.5211	3495.0	474.0	2.60142	GF_000060	0.5913	3.1462	56.0	0.1879	Itaiw_v1_scaffold_70_t33948-RA	Itaiw_v1_scaffold_7_t06621-RA	0.047619999999999996	0.0049
Itaiw_v1_scaffold_47_t27660-RA__Itaiw_v1_scaffold_4_t04077-RA	0.15562	0.7811600000000001	4434.0	690.0	0.33728	GF_005683	0.213	0.523	2.0	0.4072	Itaiw_v1_scaffold_47_t27660-RA	Itaiw_v1_scaffold_4_t04077-RA	1.0	1.0
Itaiw_v1_scaffold_10_t08932-RA__Itaiw_v1_scaffold_35_t23080-RA	0.06345	0.32716	2553.0	162.0	1.92484	GF_000184	23.6189	3.1449	29.0	7.5101	Itaiw_v1_scaffold_10_t08932-RA	Itaiw_v1_scaffold_35_t23080-RA	0.08333	0.03846
Itaiw_v1_scaffold_103_t38293-RA__Itaiw_v1_scaffold_12_t10041-RA	0.9005200000000001	0.9728700000000001	1146.0	1032.0	0.03826	GF_005046	0.0232	0.0418	2.0	0.5541	Itaiw_v1_scaffold_103_t38293-RA	Itaiw_v1_scaffold_12_t10041-RA	1.0	1.0
Itaiw_v1_scaffold_43_t25989-RA__Itaiw_v1_scaffold_6_t06400-RA	0.42901000000000006	0.80096	972.0	417.0	0.41598	GF_003793	0.2152	0.3162	3.0	0.6805	Itaiw_v1_scaffold_43_t25989-RA	Itaiw_v1_scaffold_6_t06400-RA	1.0	1.0
Itaiw_v1_scaffold_12_t10458-RA__Itaiw_v1_scaffold_141_t40966-RA	0.59608	0.92763	1530.0	912.0	0.13384000000000001	GF_004203	0.0751	0.0872	2.0	0.861	Itaiw_v1_scaffold_12_t10458-RA	Itaiw_v1_scaffold_141_t40966-RA	1.0	1.0
Itaiw_v1_scaffold_25_t18003-RA__Itaiw_v1_scaffold_60_t31695-RA	0.32143	0.96416	2604.0	837.0		GF_000561	0.0318	0.0559		0.5685	Itaiw_v1_scaffold_25_t18003-RA	Itaiw_v1_scaffold_60_t31695-RA
Itaiw_v1_scaffold_101_t37951-RA__Itaiw_v1_scaffold_49_t28247-RA	1.0	0.9844299999999999	1413.0	1413.0	0.01708	GF_004233	0.008	0.0375	2.0	0.2138	Itaiw_v1_scaffold_101_t37951-RA	Itaiw_v1_scaffold_49_t28247-RA	1.0	1.0
Itaiw_v1_scaffold_35_t23054-RA__Itaiw_v1_scaffold_55_t30172-RA	0.48148	0.54043	1053.0	507.0	0.76242	GF_004659	0.4801	11.2765	2.0	0.0426	Itaiw_v1_scaffold_35_t23054-RA	Itaiw_v1_scaffold_55_t30172-RA	0.0	1.0
Itaiw_v1_scaffold_104_t38409-RA__Itaiw_v1_scaffold_15_t11987-RA	0.19558	0.95968	1902.0	372.0	0.05724	GF_005412	0.0309	0.0918	2.0	0.3363	Itaiw_v1_scaffold_104_t38409-RA	Itaiw_v1_scaffold_15_t11987-RA	1.0	1.0
Itaiw_v1_scaffold_31_t21077-RA__Itaiw_v1_scaffold_66_t33091-RA	0.9676600000000001	0.98201	1206.0	1167.0	0.029660000000000002	GF_002790	0.0134	0.0327	4.0	0.4088	Itaiw_v1_scaffold_31_t21077-RA	Itaiw_v1_scaffold_66_t33091-RA	1.0	1.0
Itaiw_v1_scaffold_4_t04783-RA__Itaiw_v1_scaffold_77_t34945-RA	0.71111	0.8745	2835.0	2016.0	0.22746999999999998	GF_001113	0.134	0.1637	9.0	0.8186	Itaiw_v1_scaffold_4_t04783-RA	Itaiw_v1_scaffold_77_t34945-RA	0.33333	0.33333
Itaiw_v1_contig_13_t42544-RA__Itaiw_v1_scaffold_22_t15921-RA	0.91328	0.99308	1107.0	1011.0	0.0059299999999999995	GF_002312	0.006999999999999999	0.0067	4.0	1.0451	Itaiw_v1_contig_13_t42544-RA	Itaiw_v1_scaffold_22_t15921-RA	1.0	1.0
Itaiw_v1_scaffold_100_t37925-RA__Itaiw_v1_scaffold_19_t14240-RA	0.69831	0.9716799999999999	1770.0	1236.0	0.03913	GF_000588	0.0226	0.0528	13.0	0.4279	Itaiw_v1_scaffold_100_t37925-RA	Itaiw_v1_scaffold_19_t14240-RA	0.25	0.25
Itaiw_v1_scaffold_19_t14240-RA__Itaiw_v1_scaffold_55_t30166-RA	0.21356	0.59788	1770.0	378.0	0.97796	GF_000588	0.4831	1.4556	13.0	0.3319	Itaiw_v1_scaffold_19_t14240-RA	Itaiw_v1_scaffold_55_t30166-RA	0.25	0.25
Itaiw_v1_scaffold_19_t14240-RA__Itaiw_v1_scaffold_55_t30166-RA	0.21356	0.59788	1770.0	378.0	0.97796	GF_000588	0.4831	1.4556	13.0	0.3319	Itaiw_v1_scaffold_19_t14240-RA	Itaiw_v1_scaffold_55_t30166-RA	0.25	0.25
Itaiw_v1_contig_223_t45823-RA__Itaiw_v1_scaffold_50_t28764-RA	0.5073	0.8729	822.0	417.0	0.18211	GF_000741	0.1219	0.2074	14.0	0.5877	Itaiw_v1_contig_223_t45823-RA	Itaiw_v1_scaffold_50_t28764-RA	0.33333	0.33333
Itaiw_v1_contig_223_t45823-RA__Itaiw_v1_scaffold_50_t28764-RA	0.5073	0.8729	822.0	417.0	0.18211	GF_000741	0.1219	0.2074	14.0	0.5877	Itaiw_v1_contig_223_t45823-RA	Itaiw_v1_scaffold_50_t28764-RA	0.33333	0.33333
Itaiw_v1_contig_223_t45823-RA__Itaiw_v1_scaffold_98_t37686-RA	0.5073	0.89928	822.0	417.0	0.14772000000000002	GF_000741	0.1	0.14300000000000002	12.0	0.6992	Itaiw_v1_contig_223_t45823-RA	Itaiw_v1_scaffold_98_t37686-RA	1.0	1.0
Itaiw_v1_contig_314_t46406-RA__Itaiw_v1_scaffold_35_t22963-RA	0.5365	0.80045	822.0	441.0	0.38676	GF_000741	0.2196	0.3038	11.0	0.723	Itaiw_v1_contig_314_t46406-RA	Itaiw_v1_scaffold_35_t22963-RA	0.5	0.5
Itaiw_v1_scaffold_50_t28764-RA__Itaiw_v1_scaffold_98_t37686-RA	0.94891	0.97821	822.0	780.0	0.03549	GF_000741	0.0173	0.0361	14.0	0.4786	Itaiw_v1_scaffold_50_t28764-RA	Itaiw_v1_scaffold_98_t37686-RA	0.33333	0.33333
Itaiw_v1_scaffold_15_t12168-RA__Itaiw_v1_scaffold_57_t30709-RA	0.76551	0.98551	1983.0	1518.0	0.01654	GF_000254	0.0081	0.0355	19.0	0.2269	Itaiw_v1_scaffold_15_t12168-RA	Itaiw_v1_scaffold_57_t30709-RA	1.0	1.0
Itaiw_v1_scaffold_112_t39058-RA__Itaiw_v1_scaffold_18_t13648-RA	0.77073	0.9324899999999999	1230.0	948.0	0.0855	GF_004885	0.0583	0.1434	2.0	0.4068	Itaiw_v1_scaffold_112_t39058-RA	Itaiw_v1_scaffold_18_t13648-RA	1.0	1.0
Itaiw_v1_scaffold_17_t13233-RA__Itaiw_v1_scaffold_38_t24150-RA	0.17663	0.60855	3312.0	585.0	0.9805200000000001	GF_001037	0.5914	0.6005	14.0	0.9848	Itaiw_v1_scaffold_17_t13233-RA	Itaiw_v1_scaffold_38_t24150-RA	0.25	0.08333
Itaiw_v1_scaffold_159_t41916-RA__Itaiw_v1_scaffold_39_t24720-RA	0.53767	0.88535	876.0	471.0	0.19174000000000002	GF_005496	0.1196	0.1526	2.0	0.7839	Itaiw_v1_scaffold_159_t41916-RA	Itaiw_v1_scaffold_39_t24720-RA	1.0	1.0
Itaiw_v1_scaffold_18_t13923-RA__Itaiw_v1_scaffold_29_t19995-RA	0.30291999999999997	0.8996	822.0	249.0	0.14519	GF_003997	0.0978	0.1458	3.0	0.6707	Itaiw_v1_scaffold_18_t13923-RA	Itaiw_v1_scaffold_29_t19995-RA	1.0	1.0
Itaiw_v1_contig_5_t41725-RA__Itaiw_v1_scaffold_21_t15225-RA	0.9228700000000001	0.99616	2256.0	2082.0	0.00185	GF_001846	0.0007	0.0127	5.0	0.0523	Itaiw_v1_contig_5_t41725-RA	Itaiw_v1_scaffold_21_t15225-RA	1.0	1.0
Itaiw_v1_scaffold_25_t17992-RA__Itaiw_v1_scaffold_60_t31679-RA	0.7795300000000001	0.99439	1143.0	891.0	0.011479999999999999	GF_001885	0.0047	0.0081	6.0	0.5793	Itaiw_v1_scaffold_25_t17992-RA	Itaiw_v1_scaffold_60_t31679-RA	1.0	1.0
Itaiw_v1_contig_166_t45372-RA__Itaiw_v1_scaffold_100_t37869-RA	0.43123	0.97414	807.0	348.0	0.04362	GF_001173	0.0196	0.0543	7.0	0.3609	Itaiw_v1_contig_166_t45372-RA	Itaiw_v1_scaffold_100_t37869-RA	0.5	0.5
Itaiw_v1_contig_246_t45983-RA__Itaiw_v1_scaffold_56_t30443-RA	0.96226	0.9523799999999999	1113.0	1071.0	0.0737	GF_005742	0.0477	0.0573	2.0	0.8311	Itaiw_v1_contig_246_t45983-RA	Itaiw_v1_scaffold_56_t30443-RA	1.0	1.0
Itaiw_v1_scaffold_44_t26566-RA__Itaiw_v1_scaffold_74_t34696-RA	0.94389	0.98951	909.0	858.0	0.01064	GF_003495	0.0051	0.0247	3.0	0.2062	Itaiw_v1_scaffold_44_t26566-RA	Itaiw_v1_scaffold_74_t34696-RA	1.0	1.0
Itaiw_v1_scaffold_15_t11938-RA__Itaiw_v1_scaffold_45_t26681-RA	0.39333	0.95904	1800.0	708.0	0.04434	GF_006018	0.0295	0.0954	2.0	0.3095	Itaiw_v1_scaffold_15_t11938-RA	Itaiw_v1_scaffold_45_t26681-RA	1.0	1.0
Itaiw_v1_scaffold_23_t16455-RA__Itaiw_v1_scaffold_85_t36046-RA	0.37640999999999997	0.98569	1857.0	699.0	0.01589	GF_002326	0.0086	0.0319	4.0	0.271	Itaiw_v1_scaffold_23_t16455-RA	Itaiw_v1_scaffold_85_t36046-RA	1.0	1.0
Itaiw_v1_scaffold_112_t39044-RA__Itaiw_v1_scaffold_18_t13632-RA	0.79089	0.9680200000000001	1779.0	1407.0	0.037000000000000005	GF_005144	0.0231	0.064	2.0	0.3605	Itaiw_v1_scaffold_112_t39044-RA	Itaiw_v1_scaffold_18_t13632-RA	1.0	1.0
Itaiw_v1_contig_139_t45078-RA__Itaiw_v1_scaffold_18_t13904-RA	0.525	0.8174600000000001	240.0	126.0	0.28203	GF_003802	0.1975	0.2922	4.0	0.6761	Itaiw_v1_contig_139_t45078-RA	Itaiw_v1_scaffold_18_t13904-RA	0.0	0.5
Itaiw_v1_contig_129_t44946-RA__Itaiw_v1_scaffold_27_t18758-RA	0.6106699999999999	0.88646	1125.0	687.0	0.18984	GF_004517	0.1211	0.1441	2.0	0.8406	Itaiw_v1_contig_129_t44946-RA	Itaiw_v1_scaffold_27_t18758-RA	1.0	1.0
Itaiw_v1_scaffold_20_t14956-RA__Itaiw_v1_scaffold_64_t32451-RA	0.9490200000000001	0.9676299999999999	1530.0	1452.0	0.0374	GF_004653	0.0241	0.0705	2.0	0.3418	Itaiw_v1_scaffold_20_t14956-RA	Itaiw_v1_scaffold_64_t32451-RA	1.0	1.0
Itaiw_v1_scaffold_61_t31927-RA__Itaiw_v1_scaffold_84_t35938-RA	0.10797000000000001	0.99206	2334.0	252.0	0.01215	GF_000693	0.0053	0.0174	11.0	0.3039	Itaiw_v1_scaffold_61_t31927-RA	Itaiw_v1_scaffold_84_t35938-RA	1.0	1.0
Itaiw_v1_scaffold_40_t24792-RA__Itaiw_v1_scaffold_93_t37129-RA	0.56174	0.96698	1725.0	969.0	0.04775	GF_002199	0.032	0.0406	4.0	0.7891	Itaiw_v1_scaffold_40_t24792-RA	Itaiw_v1_scaffold_93_t37129-RA	1.0	1.0
Itaiw_v1_scaffold_13_t10814-RA__Itaiw_v1_scaffold_58_t30787-RA	0.84	1.0	825.0	693.0	0.0	GF_001502	0.0	0.0	5.0	0.001	Itaiw_v1_scaffold_13_t10814-RA	Itaiw_v1_scaffold_58_t30787-RA	0.0	1.0
Itaiw_v1_scaffold_102_t38096-RA__Itaiw_v1_scaffold_26_t18643-RA	1.0	0.9960100000000001	1002.0	1002.0	0.0061	GF_006076	0.0028	0.0076	2.0	0.3647	Itaiw_v1_scaffold_102_t38096-RA	Itaiw_v1_scaffold_26_t18643-RA	1.0	1.0
Itaiw_v1_scaffold_79_t35412-RA__Itaiw_v1_scaffold_87_t36349-RA	0.73173	0.9965	3120.0	2283.0	0.00386	GF_000354	0.0028	0.0059	17.0	0.47600000000000003	Itaiw_v1_scaffold_79_t35412-RA	Itaiw_v1_scaffold_87_t36349-RA	1.0	1.0
Itaiw_v1_scaffold_80_t35536-RA__Itaiw_v1_scaffold_81_t35639-RA	0.95367	0.98988	1554.0	1482.0	0.016319999999999998	GF_000253	0.0075	0.0184	22.0	0.4075	Itaiw_v1_scaffold_80_t35536-RA	Itaiw_v1_scaffold_81_t35639-RA	0.5	0.5
Itaiw_v1_scaffold_4_t04688-RA__Itaiw_v1_scaffold_77_t35035-RA	0.5988399999999999	0.9716899999999999	2595.0	1554.0	0.04727	GF_003697	0.0248	0.0452	3.0	0.5489	Itaiw_v1_scaffold_4_t04688-RA	Itaiw_v1_scaffold_77_t35035-RA	1.0	1.0
Itaiw_v1_scaffold_65_t32835-RA__Itaiw_v1_scaffold_77_t35035-RA	0.55838	0.49551000000000006	2595.0	1449.0	1.52282	GF_003697	0.633	6.2483	4.0	0.1013	Itaiw_v1_scaffold_65_t32835-RA	Itaiw_v1_scaffold_77_t35035-RA	0.0	0.5
Itaiw_v1_scaffold_103_t38298-RA__Itaiw_v1_scaffold_12_t10042-RA	0.95399	0.99035	1956.0	1866.0	0.00812	GF_002131	0.0036	0.0291	5.0	0.124	Itaiw_v1_scaffold_103_t38298-RA	Itaiw_v1_scaffold_12_t10042-RA	1.0	1.0
Itaiw_v1_scaffold_112_t39112-RA__Itaiw_v1_scaffold_18_t13664-RA	0.9233100000000001	0.99446	1956.0	1806.0	0.0070599999999999994	GF_002131	0.0054	0.0064	6.0	0.8409	Itaiw_v1_scaffold_112_t39112-RA	Itaiw_v1_scaffold_18_t13664-RA	1.0	1.0
Itaiw_v1_contig_38_t43479-RA__Itaiw_v1_scaffold_82_t35692-RA	1.0	0.99556	1350.0	1350.0	0.00436	GF_004422	0.002	0.0126	2.0	0.157	Itaiw_v1_contig_38_t43479-RA	Itaiw_v1_scaffold_82_t35692-RA	1.0	1.0
Itaiw_v1_contig_17_t42801-RA__Itaiw_v1_scaffold_9_t08305-RA	0.65514	0.9309	5898.0	3864.0	0.10457000000000001	GF_002657	0.0662	0.1014	5.0	0.6525	Itaiw_v1_contig_17_t42801-RA	Itaiw_v1_scaffold_9_t08305-RA	0.5	0.5
Itaiw_v1_scaffold_11_t09499-RA__Itaiw_v1_scaffold_83_t35812-RA	0.74275	0.9951200000000001	828.0	615.0	0.00672	GF_001383	0.0022	0.0134	8.0	0.1652	Itaiw_v1_scaffold_11_t09499-RA	Itaiw_v1_scaffold_83_t35812-RA	0.5	0.5
Itaiw_v1_scaffold_18_t13863-RA__Itaiw_v1_scaffold_29_t20059-RA	0.7381	0.9677399999999999	1260.0	930.0	0.03662	GF_003613	0.0262	0.0564	3.0	0.4648	Itaiw_v1_scaffold_18_t13863-RA	Itaiw_v1_scaffold_29_t20059-RA	1.0	1.0
Itaiw_v1_scaffold_61_t31921-RA__Itaiw_v1_scaffold_84_t35901-RA	0.42923	0.9463799999999999	2607.0	1119.0	0.07003999999999999	GF_002918	0.0484	0.0877	3.0	0.5514	Itaiw_v1_scaffold_61_t31921-RA	Itaiw_v1_scaffold_84_t35901-RA	1.0	1.0
Itaiw_v1_scaffold_55_t30056-RA__Itaiw_v1_scaffold_7_t06665-RA	0.94153	0.98144	5952.0	5604.0	0.021519999999999997	GF_005939	0.0129	0.0408	2.0	0.3158	Itaiw_v1_scaffold_55_t30056-RA	Itaiw_v1_scaffold_7_t06665-RA	1.0	1.0
Itaiw_v1_scaffold_25_t17639-RA__Itaiw_v1_scaffold_49_t28455-RA	1.0	0.99715	351.0	351.0	0.008620000000000001	GF_004820	0.0042	0.0	2.0	99.0	Itaiw_v1_scaffold_25_t17639-RA	Itaiw_v1_scaffold_49_t28455-RA	0.0	1.0
Itaiw_v1_scaffold_103_t38213-RA__Itaiw_v1_scaffold_12_t10006-RA	0.44118	0.76049	918.0	405.0	0.47641999999999995	GF_004563	0.2878	0.3448	2.0	0.8348	Itaiw_v1_scaffold_103_t38213-RA	Itaiw_v1_scaffold_12_t10006-RA	1.0	1.0
Itaiw_v1_scaffold_18_t13927-RA__Itaiw_v1_scaffold_29_t19991-RA	0.79508	0.98855	1098.0	873.0	0.00993	GF_001739	0.0047	0.033	5.0	0.1426	Itaiw_v1_scaffold_18_t13927-RA	Itaiw_v1_scaffold_29_t19991-RA	1.0	1.0
Itaiw_v1_scaffold_166_t42140-RA__Itaiw_v1_scaffold_36_t23424-RA	0.13548	0.9894200000000001	2790.0	378.0		GF_000266	0.0079	0.0226		0.3471	Itaiw_v1_scaffold_166_t42140-RA	Itaiw_v1_scaffold_36_t23424-RA
Itaiw_v1_scaffold_50_t28697-RA__Itaiw_v1_scaffold_98_t37628-RA	0.55806	0.99615	2790.0	1557.0	0.00569	GF_000266	0.0027	0.0074	17.0	0.3633	Itaiw_v1_scaffold_50_t28697-RA	Itaiw_v1_scaffold_98_t37628-RA	1.0	1.0
Itaiw_v1_scaffold_156_t41781-RA__Itaiw_v1_scaffold_33_t22020-RA	1.0	0.99359	936.0	936.0	0.0032	GF_005309	0.0014	0.0266	2.0	0.051	Itaiw_v1_scaffold_156_t41781-RA	Itaiw_v1_scaffold_33_t22020-RA	1.0	1.0
Itaiw_v1_scaffold_129_t40185-RA__Itaiw_v1_scaffold_47_t27596-RA	0.69322	0.9674	1770.0	1227.0	0.0414	GF_004931	0.0234	0.0694	2.0	0.3367	Itaiw_v1_scaffold_129_t40185-RA	Itaiw_v1_scaffold_47_t27596-RA	1.0	1.0
Itaiw_v1_contig_455_t47039-RA__Itaiw_v1_scaffold_12_t10087-RA	0.5881	0.9001299999999999	1260.0	741.0	0.14032	GF_005584	0.1026	0.1359	2.0	0.755	Itaiw_v1_contig_455_t47039-RA	Itaiw_v1_scaffold_12_t10087-RA	1.0	1.0
Itaiw_v1_scaffold_104_t38345-RA__Itaiw_v1_scaffold_15_t12009-RA	0.76052	0.81135	927.0	705.0	0.32254	GF_004460	0.201	0.3215	2.0	0.6252	Itaiw_v1_scaffold_104_t38345-RA	Itaiw_v1_scaffold_15_t12009-RA	1.0	1.0
Itaiw_v1_scaffold_135_t40521-RA__Itaiw_v1_scaffold_19_t14390-RA	0.15982000000000002	0.9595	4017.0	642.0	0.04484	GF_000385	0.0394	0.0522	10.0	0.7538	Itaiw_v1_scaffold_135_t40521-RA	Itaiw_v1_scaffold_19_t14390-RA	1.0	1.0
Itaiw_v1_scaffold_18_t13776-RA__Itaiw_v1_scaffold_29_t20154-RA	0.4899	0.9037799999999999	594.0	291.0	0.13562000000000002	GF_005905	0.0796	0.2013	2.0	0.3954	Itaiw_v1_scaffold_18_t13776-RA	Itaiw_v1_scaffold_29_t20154-RA	1.0	1.0
Itaiw_v1_scaffold_12_t10592-RA__Itaiw_v1_scaffold_149_t41517-RA	0.10063	0.79861	1431.0	144.0		GF_000154	0.223	0.4313		0.5169	Itaiw_v1_scaffold_12_t10592-RA	Itaiw_v1_scaffold_149_t41517-RA
Itaiw_v1_scaffold_1_t00340-RA__Itaiw_v1_scaffold_4_t04618-RA	0.33543	0.84167	1431.0	480.0	0.29079	GF_000154	0.152	0.2817	34.0	0.5396	Itaiw_v1_scaffold_1_t00340-RA	Itaiw_v1_scaffold_4_t04618-RA	0.06667000000000001	0.06667000000000001
Itaiw_v1_scaffold_1_t00340-RA__Itaiw_v1_scaffold_51_t28798-RA	0.24109	0.74783	1431.0	345.0	0.30122	GF_000154	0.28600000000000003	0.4519	34.0	0.633	Itaiw_v1_scaffold_1_t00340-RA	Itaiw_v1_scaffold_51_t28798-RA	0.06667000000000001	0.06667000000000001
Itaiw_v1_scaffold_27_t19161-RA__Itaiw_v1_scaffold_9_t07807-RA	0.19287	0.9637700000000001	1431.0	276.0	0.08904	GF_000154	0.0371	0.0423	27.0	0.8767	Itaiw_v1_scaffold_27_t19161-RA	Itaiw_v1_scaffold_9_t07807-RA	0.11110999999999999	0.11110999999999999
Itaiw_v1_scaffold_2_t02437-RA__Itaiw_v1_scaffold_30_t20647-RA	0.20545	0.90476	1431.0	294.0		GF_000154	0.1105	0.0874		1.2647	Itaiw_v1_scaffold_2_t02437-RA	Itaiw_v1_scaffold_30_t20647-RA
Itaiw_v1_scaffold_133_t40389-RA__Itaiw_v1_scaffold_71_t34063-RA	0.30182	0.88755	1650.0	498.0		GF_000202	0.1178	0.1476		0.7979999999999999	Itaiw_v1_scaffold_133_t40389-RA	Itaiw_v1_scaffold_71_t34063-RA
Itaiw_v1_contig_106_t44686-RA__Itaiw_v1_scaffold_45_t26867-RA	0.7561	0.97849	615.0	465.0	0.0415	GF_001841	0.0257	0.0114	7.0	2.2423	Itaiw_v1_contig_106_t44686-RA	Itaiw_v1_scaffold_45_t26867-RA	0.33333	0.33333
Itaiw_v1_scaffold_33_t22106-RA__Itaiw_v1_scaffold_44_t26356-RA	0.8952700000000001	0.9805	1776.0	1590.0	0.016980000000000002	GF_000864	0.0081	0.0542	9.0	0.1499	Itaiw_v1_scaffold_33_t22106-RA	Itaiw_v1_scaffold_44_t26356-RA	0.5	0.5
Itaiw_v1_scaffold_17_t13434-RA__Itaiw_v1_scaffold_35_t22817-RA	0.59375	0.99708	576.0	342.0	0.014180000000000002	GF_002077	0.0042	0.0	5.0	99.0	Itaiw_v1_scaffold_17_t13434-RA	Itaiw_v1_scaffold_35_t22817-RA	0.0	1.0
Itaiw_v1_scaffold_12_t10608-RA__Itaiw_v1_scaffold_149_t41504-RA	0.58626	0.94914	1878.0	1101.0	0.06846000000000001	GF_002750	0.0476	0.0741	4.0	0.6421	Itaiw_v1_scaffold_12_t10608-RA	Itaiw_v1_scaffold_149_t41504-RA	1.0	1.0
Itaiw_v1_scaffold_11_t09897-RA__Itaiw_v1_scaffold_33_t21816-RA	0.18729	0.423	5478.0	1026.0	1.67861	GF_000317	0.8744	59.5443	22.0	0.0147	Itaiw_v1_scaffold_11_t09897-RA	Itaiw_v1_scaffold_33_t21816-RA	0.0	0.0625
Itaiw_v1_contig_27_t43098-RA__Itaiw_v1_scaffold_27_t19151-RA	1.0	0.98625	873.0	873.0	0.013580000000000002	GF_004702	0.0066	0.0327	2.0	0.2014	Itaiw_v1_contig_27_t43098-RA	Itaiw_v1_scaffold_27_t19151-RA	1.0	1.0
Itaiw_v1_scaffold_43_t25998-RA__Itaiw_v1_scaffold_6_t06394-RA	0.90196	0.9990899999999999	1224.0	1104.0	0.00296	GF_003405	0.0014	0.0	3.0	99.0	Itaiw_v1_scaffold_43_t25998-RA	Itaiw_v1_scaffold_6_t06394-RA	0.0	1.0
Itaiw_v1_scaffold_80_t35489-RA__Itaiw_v1_scaffold_81_t35626-RA	0.58422	0.93674	1407.0	822.0	0.09462999999999999	GF_001392	0.0519	0.1373	6.0	0.3783	Itaiw_v1_scaffold_80_t35489-RA	Itaiw_v1_scaffold_81_t35626-RA	0.5	0.5
Itaiw_v1_contig_42_t43579-RA__Itaiw_v1_scaffold_50_t28480-RA	0.43559	0.99916	2748.0	1197.0	0.0	GF_001515	0.0	0.0027	7.0	0.001	Itaiw_v1_contig_42_t43579-RA	Itaiw_v1_scaffold_50_t28480-RA	0.0	1.0
Itaiw_v1_scaffold_1_t00390-RA__Itaiw_v1_scaffold_38_t24053-RA	0.8333299999999999	0.61333	270.0	225.0	0.65118	GF_003886	0.6337	0.5755	4.0	1.1012	Itaiw_v1_scaffold_1_t00390-RA	Itaiw_v1_scaffold_38_t24053-RA	0.0	0.5
Itaiw_v1_contig_1_t40600-RA__Itaiw_v1_scaffold_46_t26935-RA	1.0	0.99598	747.0	747.0	0.00428	GF_004769	0.0017	0.0123	2.0	0.1416	Itaiw_v1_contig_1_t40600-RA	Itaiw_v1_scaffold_46_t26935-RA	1.0	1.0
Itaiw_v1_contig_24_t43022-RA__Itaiw_v1_scaffold_87_t36366-RA	1.0	0.98555	969.0	969.0	0.0159	GF_005802	0.006999999999999999	0.0387	2.0	0.1807	Itaiw_v1_contig_24_t43022-RA	Itaiw_v1_scaffold_87_t36366-RA	1.0	1.0
Itaiw_v1_scaffold_13_t10810-RA__Itaiw_v1_scaffold_58_t30799-RA	0.99567	0.9449299999999999	693.0	690.0	0.07794	GF_005325	0.0511	0.0842	2.0	0.6065	Itaiw_v1_scaffold_13_t10810-RA	Itaiw_v1_scaffold_58_t30799-RA	1.0	1.0
Itaiw_v1_scaffold_18_t13993-RA__Itaiw_v1_scaffold_29_t19971-RA	0.8405299999999999	0.9907799999999999	903.0	759.0	0.00109	GF_000580	0.0	0.0399	16.0	0.001	Itaiw_v1_scaffold_18_t13993-RA	Itaiw_v1_scaffold_29_t19971-RA	1.0	1.0
Itaiw_v1_scaffold_118_t39477-RA__Itaiw_v1_scaffold_28_t19533-RA	0.8567100000000001	0.9928799999999999	984.0	843.0	0.0034	GF_003120	0.0046	0.0159	3.0	0.2918	Itaiw_v1_scaffold_118_t39477-RA	Itaiw_v1_scaffold_28_t19533-RA	1.0	1.0
Itaiw_v1_scaffold_127_t40115-RA__Itaiw_v1_scaffold_14_t11758-RA	0.62883	0.90623	2934.0	1845.0	0.15747	GF_001668	0.0995	0.1113	6.0	0.8937	Itaiw_v1_scaffold_127_t40115-RA	Itaiw_v1_scaffold_14_t11758-RA	1.0	1.0
Itaiw_v1_scaffold_119_t39603-RA__Itaiw_v1_scaffold_9_t08315-RA	0.22466999999999998	0.82026	1362.0	306.0		GF_001226	0.2008	0.2618		0.7671	Itaiw_v1_scaffold_119_t39603-RA	Itaiw_v1_scaffold_9_t08315-RA
Itaiw_v1_contig_4_t41447-RA__Itaiw_v1_scaffold_46_t26993-RA	1.0	0.9968	1251.0	1251.0	0.0024	GF_005956	0.0011	0.0097	2.0	0.1105	Itaiw_v1_contig_4_t41447-RA	Itaiw_v1_scaffold_46_t26993-RA	1.0	1.0
Itaiw_v1_contig_10_t42450-RA__Itaiw_v1_scaffold_82_t35662-RA	0.25	0.90881	1272.0	318.0	0.12809	GF_001152	0.0822	0.1994	8.0	0.4124	Itaiw_v1_contig_10_t42450-RA	Itaiw_v1_scaffold_82_t35662-RA	1.0	1.0
Itaiw_v1_scaffold_13_t11013-RA__Itaiw_v1_scaffold_65_t32898-RA	0.62069	0.9766799999999999	2349.0	1458.0	0.04011	GF_003476	0.02	0.0407	3.0	0.4929	Itaiw_v1_scaffold_13_t11013-RA	Itaiw_v1_scaffold_65_t32898-RA	1.0	1.0
Itaiw_v1_scaffold_15_t12180-RA__Itaiw_v1_scaffold_57_t30680-RA	0.64557	1.0	948.0	612.0	0.0011	GF_003116	0.0	0.0	3.0	0.376	Itaiw_v1_scaffold_15_t12180-RA	Itaiw_v1_scaffold_57_t30680-RA	0.0	1.0
Itaiw_v1_scaffold_43_t26059-RA__Itaiw_v1_scaffold_6_t06328-RA	0.68613	0.9822700000000001	411.0	282.0	0.01165	GF_003678	0.005	0.054000000000000006	3.0	0.0918	Itaiw_v1_scaffold_43_t26059-RA	Itaiw_v1_scaffold_6_t06328-RA	1.0	1.0
Itaiw_v1_scaffold_37_t23682-RA__Itaiw_v1_scaffold_44_t26485-RA	0.14286	0.34599	3318.0	474.0	2.72807	GF_000098	1.3769	66.3739	36.0	0.0207	Itaiw_v1_scaffold_37_t23682-RA	Itaiw_v1_scaffold_44_t26485-RA	0.0	0.055560000000000005
Itaiw_v1_scaffold_44_t26485-RA__Itaiw_v1_scaffold_54_t29734-RA	0.12205999999999999	0.32593	3318.0	405.0	2.54478	GF_000098	1.9123	80.6935	36.0	0.0237	Itaiw_v1_scaffold_44_t26485-RA	Itaiw_v1_scaffold_54_t29734-RA	0.0	0.055560000000000005
Itaiw_v1_contig_84_t44349-RA__Itaiw_v1_scaffold_103_t38202-RA	0.96552	0.98929	1740.0	1680.0	0.018340000000000002	GF_001021	0.0078	0.0224	11.0	0.3475	Itaiw_v1_contig_84_t44349-RA	Itaiw_v1_scaffold_103_t38202-RA	1.0	1.0
Itaiw_v1_contig_84_t44349-RA__Itaiw_v1_scaffold_103_t38202-RA	0.96552	0.98929	1740.0	1680.0	0.018340000000000002	GF_001021	0.0078	0.0224	11.0	0.3475	Itaiw_v1_contig_84_t44349-RA	Itaiw_v1_scaffold_103_t38202-RA	1.0	1.0
Itaiw_v1_contig_84_t44349-RA__Itaiw_v1_scaffold_12_t10002-RA	0.92069	0.80899	1740.0	1602.0	0.30532	GF_001021	0.1344	0.6809999999999999	13.0	0.1973	Itaiw_v1_contig_84_t44349-RA	Itaiw_v1_scaffold_12_t10002-RA	0.08333	0.08333
Itaiw_v1_scaffold_103_t38202-RA__Itaiw_v1_scaffold_12_t10002-RA	0.92069	0.80899	1740.0	1602.0	0.30835999999999997	GF_001021	0.1344	0.6859999999999999	13.0	0.1959	Itaiw_v1_scaffold_103_t38202-RA	Itaiw_v1_scaffold_12_t10002-RA	0.08333	0.08333
Itaiw_v1_scaffold_117_t39435-RA__Itaiw_v1_scaffold_62_t32111-RA	0.16373	0.8800600000000001	3921.0	642.0	0.19552	GF_000982	0.1304	0.1441	10.0	0.905	Itaiw_v1_scaffold_117_t39435-RA	Itaiw_v1_scaffold_62_t32111-RA	0.33333	0.33333
Itaiw_v1_contig_125_t44912-RA__Itaiw_v1_scaffold_31_t20771-RA	0.8998200000000001	0.9946	1647.0	1482.0	0.0	GF_001665	0.0	0.0215	6.0	0.001	Itaiw_v1_contig_125_t44912-RA	Itaiw_v1_scaffold_31_t20771-RA	1.0	1.0
Itaiw_v1_contig_22_t42953-RA__Itaiw_v1_contig_26_t43081-RA	0.94301	0.99206	1737.0	1638.0	0.0173	GF_002302	0.0074	0.0102	4.0	0.7319	Itaiw_v1_contig_22_t42953-RA	Itaiw_v1_contig_26_t43081-RA	1.0	1.0
Itaiw_v1_scaffold_2_t01608-RA__Itaiw_v1_scaffold_56_t30270-RA	0.0662	0.5957399999999999	2130.0	141.0	1.40733	GF_000496	0.5105	2.3076	19.0	0.2212	Itaiw_v1_scaffold_2_t01608-RA	Itaiw_v1_scaffold_56_t30270-RA	0.2	0.125
Itaiw_v1_scaffold_1_t00041-RA__Itaiw_v1_scaffold_26_t18102-RA	0.61314	0.99339	1233.0	756.0	0.00715	GF_002666	0.0037	0.0146	4.0	0.2558	Itaiw_v1_scaffold_1_t00041-RA	Itaiw_v1_scaffold_26_t18102-RA	1.0	1.0
Itaiw_v1_scaffold_143_t41095-RA__Itaiw_v1_scaffold_27_t18995-RA	1.0	0.9973799999999999	381.0	381.0	0.0	GF_005658	0.0	0.0144	2.0	0.001	Itaiw_v1_scaffold_143_t41095-RA	Itaiw_v1_scaffold_27_t18995-RA	1.0	1.0
Itaiw_v1_scaffold_18_t13832-RA__Itaiw_v1_scaffold_29_t20103-RA	0.7794	0.9743	3495.0	2724.0	0.034089999999999995	GF_003175	0.0209	0.0497	3.0	0.4207	Itaiw_v1_scaffold_18_t13832-RA	Itaiw_v1_scaffold_29_t20103-RA	1.0	1.0
Itaiw_v1_scaffold_4_t04713-RA__Itaiw_v1_scaffold_77_t35018-RA	0.30105	0.94783	2292.0	690.0	0.061520000000000005	GF_004819	0.0342	0.1389	2.0	0.2461	Itaiw_v1_scaffold_4_t04713-RA	Itaiw_v1_scaffold_77_t35018-RA	1.0	1.0
Itaiw_v1_contig_67_t44052-RA__Itaiw_v1_scaffold_28_t19462-RA	0.99074	0.9953299999999999	1296.0	1284.0	0.00233	GF_003807	0.001	0.0206	3.0	0.0474	Itaiw_v1_contig_67_t44052-RA	Itaiw_v1_scaffold_28_t19462-RA	1.0	1.0
Itaiw_v1_contig_82_t44322-RA__Itaiw_v1_scaffold_34_t22720-RA	0.09742	0.9411799999999999	1047.0	102.0	0.32019000000000003	GF_001798	0.0297	0.1613	8.0	0.1844	Itaiw_v1_contig_82_t44322-RA	Itaiw_v1_scaffold_34_t22720-RA	0.25	0.25
Itaiw_v1_contig_416_t46878-RA__Itaiw_v1_scaffold_12_t10090-RA	0.43428	0.8385799999999999	2853.0	1239.0	0.24916	GF_004962	0.1644	0.3076	2.0	0.5345	Itaiw_v1_contig_416_t46878-RA	Itaiw_v1_scaffold_12_t10090-RA	1.0	1.0
Itaiw_v1_scaffold_162_t42011-RA__Itaiw_v1_scaffold_1_t01238-RA	0.08059	0.54545	2457.0	198.0		GF_000772	0.4775	63.1614		0.0076	Itaiw_v1_scaffold_162_t42011-RA	Itaiw_v1_scaffold_1_t01238-RA	0.0
Itaiw_v1_scaffold_69_t33605-RA__Itaiw_v1_scaffold_97_t37557-RA	0.74359	0.9928799999999999	2457.0	1827.0	0.0	GF_000772	0.0	0.0255	9.0	0.001	Itaiw_v1_scaffold_69_t33605-RA	Itaiw_v1_scaffold_97_t37557-RA	1.0	1.0
Itaiw_v1_scaffold_13_t11042-RA__Itaiw_v1_scaffold_28_t19621-RA	0.42152	0.44563	2007.0	846.0	1.59839	GF_000531	0.8379	68.7022	17.0	0.0122	Itaiw_v1_scaffold_13_t11042-RA	Itaiw_v1_scaffold_28_t19621-RA	0.0	0.05
Itaiw_v1_scaffold_28_t19621-RA__Itaiw_v1_scaffold_33_t22132-RA	0.17339000000000002	0.64368	2007.0	348.0	1.10274	GF_000531	0.2931	2.9003	17.0	0.1011	Itaiw_v1_scaffold_28_t19621-RA	Itaiw_v1_scaffold_33_t22132-RA	0.09091	0.05
Itaiw_v1_scaffold_11_t09529-RA__Itaiw_v1_scaffold_83_t35839-RA	0.81116	0.99224	3495.0	2835.0	0.007379999999999999	GF_001064	0.0034	0.0208	8.0	0.1628	Itaiw_v1_scaffold_11_t09529-RA	Itaiw_v1_scaffold_83_t35839-RA	1.0	1.0
Itaiw_v1_scaffold_18_t13793-RA__Itaiw_v1_scaffold_29_t20133-RA	0.76248	0.9847899999999999	1983.0	1512.0	0.020309999999999998	GF_000968	0.011000000000000001	0.0292	10.0	0.3762	Itaiw_v1_scaffold_18_t13793-RA	Itaiw_v1_scaffold_29_t20133-RA	1.0	1.0
Itaiw_v1_scaffold_47_t27647-RA__Itaiw_v1_scaffold_4_t04071-RA	0.31921	0.9905200000000001	1983.0	633.0	0.015030000000000002	GF_000968	0.0096	0.01	8.0	0.9553	Itaiw_v1_scaffold_47_t27647-RA	Itaiw_v1_scaffold_4_t04071-RA	1.0	1.0
Itaiw_v1_contig_54_t43839-RA__Itaiw_v1_scaffold_47_t27577-RA	1.0	1.0	558.0	558.0	0.0	GF_005663	0.0	0.0	2.0	0.5126	Itaiw_v1_contig_54_t43839-RA	Itaiw_v1_scaffold_47_t27577-RA	0.0	1.0
Itaiw_v1_contig_70_t44090-RA__Itaiw_v1_scaffold_19_t14074-RA	1.0	0.9975200000000001	807.0	807.0	0.0038799999999999998	GF_006116	0.0018	0.0041	2.0	0.442	Itaiw_v1_contig_70_t44090-RA	Itaiw_v1_scaffold_19_t14074-RA	0.0	1.0
Itaiw_v1_scaffold_13_t11149-RA__Itaiw_v1_scaffold_14_t11691-RA	0.9931700000000001	0.98777	1317.0	1308.0	0.01612	GF_005639	0.0119	0.0164	2.0	0.7267	Itaiw_v1_scaffold_13_t11149-RA	Itaiw_v1_scaffold_14_t11691-RA	1.0	1.0
Itaiw_v1_contig_201_t45660-RA__Itaiw_v1_scaffold_80_t35581-RA	1.0	0.9990700000000001	1080.0	1080.0	0.00274	GF_005096	0.0012	0.0	2.0	99.0	Itaiw_v1_contig_201_t45660-RA	Itaiw_v1_scaffold_80_t35581-RA	0.0	1.0
Itaiw_v1_scaffold_72_t34257-RA__Itaiw_v1_scaffold_9_t07797-RA	0.68438	0.73364	960.0	657.0	0.4194	GF_000821	0.1855	1.6036	10.0	0.1157	Itaiw_v1_scaffold_72_t34257-RA	Itaiw_v1_scaffold_9_t07797-RA	0.5	0.5
Itaiw_v1_scaffold_11_t09794-RA__Itaiw_v1_scaffold_13_t10769-RA	0.15270999999999998	0.36022	2436.0	372.0	3.30586	GF_000467	1.9156	75.6436	20.0	0.0253	Itaiw_v1_scaffold_11_t09794-RA	Itaiw_v1_scaffold_13_t10769-RA	0.0	0.035710000000000006
Itaiw_v1_scaffold_11_t09794-RA__Itaiw_v1_scaffold_58_t30849-RA	0.35345	0.9721299999999999	2436.0	861.0	0.06911	GF_000467	0.0336	0.0137	12.0	2.4491	Itaiw_v1_scaffold_11_t09794-RA	Itaiw_v1_scaffold_58_t30849-RA	0.5	0.5
Itaiw_v1_scaffold_11_t09794-RA__Itaiw_v1_scaffold_58_t30849-RA	0.35345	0.9721299999999999	2436.0	861.0	0.06911	GF_000467	0.0336	0.0137	12.0	2.4491	Itaiw_v1_scaffold_11_t09794-RA	Itaiw_v1_scaffold_58_t30849-RA	0.5	0.5
Itaiw_v1_scaffold_13_t10769-RA__Itaiw_v1_scaffold_58_t30849-RA	0.16995	0.35024	2436.0	414.0	3.33491	GF_000467	15.3629	19.1585	20.0	0.8019	Itaiw_v1_scaffold_13_t10769-RA	Itaiw_v1_scaffold_58_t30849-RA	0.0	0.035710000000000006
Itaiw_v1_contig_25_t43041-RA__Itaiw_v1_scaffold_122_t39814-RA	0.07057000000000001	0.78723	1998.0	141.0	0.23385	GF_002864	0.2259	0.3828	5.0	0.5902	Itaiw_v1_contig_25_t43041-RA	Itaiw_v1_scaffold_122_t39814-RA	0.5	0.5
Itaiw_v1_contig_25_t43041-RA__Itaiw_v1_scaffold_122_t39814-RA	0.07057000000000001	0.78723	1998.0	141.0	0.23385	GF_002864	0.2259	0.3828	5.0	0.5902	Itaiw_v1_contig_25_t43041-RA	Itaiw_v1_scaffold_122_t39814-RA	0.5	0.5
Itaiw_v1_contig_25_t43041-RA__Itaiw_v1_scaffold_130_t40230-RA	0.12913	0.8527100000000001	1998.0	258.0	0.21486	GF_002864	0.1665	0.1746	5.0	0.9535	Itaiw_v1_contig_25_t43041-RA	Itaiw_v1_scaffold_130_t40230-RA	0.5	0.5
Itaiw_v1_contig_25_t43041-RA__Itaiw_v1_scaffold_130_t40230-RA	0.12913	0.8527100000000001	1998.0	258.0	0.21486	GF_002864	0.1665	0.1746	5.0	0.9535	Itaiw_v1_contig_25_t43041-RA	Itaiw_v1_scaffold_130_t40230-RA	0.5	0.5
Itaiw_v1_scaffold_122_t39814-RA__Itaiw_v1_scaffold_130_t40230-RA	0.58859	0.98129	1998.0	1176.0	0.02009	GF_002864	0.0157	0.0309	4.0	0.5071	Itaiw_v1_scaffold_122_t39814-RA	Itaiw_v1_scaffold_130_t40230-RA	1.0	1.0
Itaiw_v1_contig_258_t46071-RA__Itaiw_v1_scaffold_16_t12864-RA	0.94857	0.9913	1575.0	1494.0	0.0138	GF_002624	0.0096	0.0061	5.0	1.5719999999999998	Itaiw_v1_contig_258_t46071-RA	Itaiw_v1_scaffold_16_t12864-RA	1.0	1.0
Itaiw_v1_scaffold_13_t11213-RA__Itaiw_v1_scaffold_54_t29975-RA	0.18207	0.98756	4416.0	804.0		GF_001603	0.0	0.0456		0.001	Itaiw_v1_scaffold_13_t11213-RA	Itaiw_v1_scaffold_54_t29975-RA
Itaiw_v1_scaffold_16_t12515-RA__Itaiw_v1_scaffold_78_t35152-RA	0.36557	0.98954	3660.0	1338.0		GF_000412	0.0065	0.0233		0.2772	Itaiw_v1_scaffold_16_t12515-RA	Itaiw_v1_scaffold_78_t35152-RA
Itaiw_v1_scaffold_16_t12515-RA__Itaiw_v1_scaffold_7_t06878-RA	0.3418	0.52758	3660.0	1251.0		GF_000412	0.4912	10.6716		0.046	Itaiw_v1_scaffold_16_t12515-RA	Itaiw_v1_scaffold_7_t06878-RA	0.0
Itaiw_v1_scaffold_78_t35152-RA__Itaiw_v1_scaffold_7_t06878-RA	0.77213	0.5898800000000001	3660.0	2826.0	0.81791	GF_000412	0.3468	53.9897	13.0	0.0064	Itaiw_v1_scaffold_78_t35152-RA	Itaiw_v1_scaffold_7_t06878-RA	0.0	0.25
Itaiw_v1_scaffold_69_t33584-RA__Itaiw_v1_scaffold_97_t37533-RA	0.1679	0.70343	2430.0	408.0	0.52049	GF_001529	0.3635	0.7816	9.0	0.4651	Itaiw_v1_scaffold_69_t33584-RA	Itaiw_v1_scaffold_97_t37533-RA	0.25	0.25
Itaiw_v1_scaffold_18_t13785-RA__Itaiw_v1_scaffold_29_t20138-RA	0.51678	0.9805200000000001	894.0	462.0	0.01356	GF_005758	0.0087	0.0602	2.0	0.1437	Itaiw_v1_scaffold_18_t13785-RA	Itaiw_v1_scaffold_29_t20138-RA	1.0	1.0
Itaiw_v1_scaffold_13_t11237-RA__Itaiw_v1_scaffold_54_t29852-RA	1.0	0.99585	723.0	723.0	0.0044	GF_004532	0.0016	0.0183	2.0	0.0895	Itaiw_v1_scaffold_13_t11237-RA	Itaiw_v1_scaffold_54_t29852-RA	1.0	1.0
Itaiw_v1_scaffold_16_t12531-RA__Itaiw_v1_scaffold_78_t35172-RA	0.28570999999999996	0.90333	1050.0	300.0	0.16423	GF_003480	0.1037	0.1324	3.0	0.7836	Itaiw_v1_scaffold_16_t12531-RA	Itaiw_v1_scaffold_78_t35172-RA	1.0	1.0
Itaiw_v1_scaffold_18_t13820-RA__Itaiw_v1_scaffold_29_t20110-RA	0.9605	0.87951	1443.0	1386.0	0.17592	GF_003156	0.126	0.1554	4.0	0.8113	Itaiw_v1_scaffold_18_t13820-RA	Itaiw_v1_scaffold_29_t20110-RA	0.5	0.5
Itaiw_v1_contig_59_t43918-RA__Itaiw_v1_scaffold_30_t20336-RA	1.0	0.9981	525.0	525.0	0.0	GF_003756	0.0	0.006999999999999999	3.0	0.001	Itaiw_v1_contig_59_t43918-RA	Itaiw_v1_scaffold_30_t20336-RA	1.0	1.0
Itaiw_v1_scaffold_13_t10967-RA__Itaiw_v1_scaffold_65_t32849-RA	0.8734	0.9887799999999999	3981.0	3477.0	0.00689	GF_001874	0.0034	0.0375	5.0	0.0919	Itaiw_v1_scaffold_13_t10967-RA	Itaiw_v1_scaffold_65_t32849-RA	1.0	1.0
Itaiw_v1_scaffold_101_t37999-RA__Itaiw_v1_scaffold_49_t28302-RA	0.94945	0.99945	1899.0	1803.0	0.00054	GF_005008	0.0	0.0031	2.0	0.001	Itaiw_v1_scaffold_101_t37999-RA	Itaiw_v1_scaffold_49_t28302-RA	0.0	1.0
Itaiw_v1_scaffold_19_t14010-RA__Itaiw_v1_scaffold_20_t14599-RA	0.5344800000000001	0.8748799999999999	1914.0	1023.0	0.25816999999999996	GF_003677	0.1168	0.2303	4.0	0.5071	Itaiw_v1_scaffold_19_t14010-RA	Itaiw_v1_scaffold_20_t14599-RA	0.5	0.5
Itaiw_v1_scaffold_53_t29485-RA__Itaiw_v1_scaffold_75_t34824-RA	0.81016	0.9919	4725.0	3828.0	0.01001	GF_000838	0.0046	0.0196	15.0	0.2339	Itaiw_v1_scaffold_53_t29485-RA	Itaiw_v1_scaffold_75_t34824-RA	0.2	0.16667
Itaiw_v1_scaffold_126_t40064-RA__Itaiw_v1_scaffold_30_t20372-RA	0.8518100000000001	0.90128	2652.0	2259.0	0.16989	GF_002037	0.09699999999999999	0.1484	7.0	0.6536	Itaiw_v1_scaffold_126_t40064-RA	Itaiw_v1_scaffold_30_t20372-RA	0.5	0.5
Itaiw_v1_scaffold_126_t40064-RA__Itaiw_v1_scaffold_30_t20372-RA	0.8518100000000001	0.90128	2652.0	2259.0	0.16989	GF_002037	0.09699999999999999	0.1484	7.0	0.6536	Itaiw_v1_scaffold_126_t40064-RA	Itaiw_v1_scaffold_30_t20372-RA	0.5	0.5
Itaiw_v1_scaffold_126_t40064-RA__Itaiw_v1_scaffold_8_t07593-RA	0.8529399999999999	0.8992	2652.0	2262.0	0.17827	GF_002037	0.1008	0.1454	7.0	0.6932	Itaiw_v1_scaffold_126_t40064-RA	Itaiw_v1_scaffold_8_t07593-RA	0.5	0.5
Itaiw_v1_scaffold_126_t40064-RA__Itaiw_v1_scaffold_8_t07593-RA	0.8529399999999999	0.8992	2652.0	2262.0	0.17827	GF_002037	0.1008	0.1454	7.0	0.6932	Itaiw_v1_scaffold_126_t40064-RA	Itaiw_v1_scaffold_8_t07593-RA	0.5	0.5
Itaiw_v1_scaffold_30_t20372-RA__Itaiw_v1_scaffold_8_t07593-RA	0.99434	0.9878600000000001	2652.0	2637.0	0.01612	GF_002037	0.0078	0.0263	6.0	0.2966	Itaiw_v1_scaffold_30_t20372-RA	Itaiw_v1_scaffold_8_t07593-RA	1.0	1.0
Itaiw_v1_scaffold_30_t20372-RA__Itaiw_v1_scaffold_8_t07593-RA	0.99434	0.9878600000000001	2652.0	2637.0	0.01612	GF_002037	0.0078	0.0263	6.0	0.2966	Itaiw_v1_scaffold_30_t20372-RA	Itaiw_v1_scaffold_8_t07593-RA	1.0	1.0
Itaiw_v1_contig_423_t46908-RA__Itaiw_v1_scaffold_50_t28776-RA	0.7424	0.9467200000000001	5031.0	3735.0	0.07173	GF_002483	0.0445	0.0975	4.0	0.4564	Itaiw_v1_contig_423_t46908-RA	Itaiw_v1_scaffold_50_t28776-RA	1.0	1.0
Itaiw_v1_contig_423_t46908-RA__Itaiw_v1_scaffold_98_t37699-RA	0.90459	0.99055	5031.0	4551.0	0.01055	GF_002483	0.0045	0.0246	5.0	0.1829	Itaiw_v1_contig_423_t46908-RA	Itaiw_v1_scaffold_98_t37699-RA	0.5	0.5
Itaiw_v1_contig_423_t46908-RA__Itaiw_v1_scaffold_98_t37699-RA	0.90459	0.99055	5031.0	4551.0	0.01055	GF_002483	0.0045	0.0246	5.0	0.1829	Itaiw_v1_contig_423_t46908-RA	Itaiw_v1_scaffold_98_t37699-RA	0.5	0.5
Itaiw_v1_scaffold_50_t28776-RA__Itaiw_v1_scaffold_98_t37699-RA	0.74657	0.9382299999999999	5031.0	3756.0	0.08118	GF_002483	0.0513	0.1167	5.0	0.4393	Itaiw_v1_scaffold_50_t28776-RA	Itaiw_v1_scaffold_98_t37699-RA	0.5	0.5
Itaiw_v1_scaffold_176_t42483-RA__Itaiw_v1_scaffold_19_t14153-RA	0.47368000000000005	0.9950600000000001	855.0	405.0	0.0	GF_003328	0.0	0.0165	3.0	0.001	Itaiw_v1_scaffold_176_t42483-RA	Itaiw_v1_scaffold_19_t14153-RA	1.0	1.0
Itaiw_v1_scaffold_4_t04760-RA__Itaiw_v1_scaffold_77_t34966-RA	0.17832	0.2963	2574.0	459.0	4.00531	GF_000843	1.854	5.3257	14.0	0.3481	Itaiw_v1_scaffold_4_t04760-RA	Itaiw_v1_scaffold_77_t34966-RA	0.0	0.06667000000000001
Itaiw_v1_contig_75_t44188-RA__Itaiw_v1_scaffold_36_t23309-RA	0.62279	0.99264	1527.0	951.0	0.00915	GF_003762	0.0041	0.0195	3.0	0.2092	Itaiw_v1_contig_75_t44188-RA	Itaiw_v1_scaffold_36_t23309-RA	1.0	1.0
Itaiw_v1_scaffold_140_t40867-RA__Itaiw_v1_scaffold_69_t33595-RA	0.9836600000000001	0.95349	918.0	903.0	0.04963	GF_001539	0.0219	0.1365	9.0	0.1604	Itaiw_v1_scaffold_140_t40867-RA	Itaiw_v1_scaffold_69_t33595-RA	0.16667	0.16667
Itaiw_v1_scaffold_140_t40867-RA__Itaiw_v1_scaffold_97_t37546-RA	0.8692799999999999	0.93985	918.0	798.0	0.07266	GF_001539	0.031	0.188	9.0	0.1648	Itaiw_v1_scaffold_140_t40867-RA	Itaiw_v1_scaffold_97_t37546-RA	0.16667	0.16667
Itaiw_v1_scaffold_140_t40867-RA__Itaiw_v1_scaffold_97_t37546-RA	0.8692799999999999	0.93985	918.0	798.0	0.07266	GF_001539	0.031	0.188	9.0	0.1648	Itaiw_v1_scaffold_140_t40867-RA	Itaiw_v1_scaffold_97_t37546-RA	0.16667	0.16667
Itaiw_v1_scaffold_69_t33595-RA__Itaiw_v1_scaffold_97_t37546-RA	0.8692799999999999	0.97619	918.0	798.0	0.024130000000000002	GF_001539	0.0149	0.062	6.0	0.2402	Itaiw_v1_scaffold_69_t33595-RA	Itaiw_v1_scaffold_97_t37546-RA	1.0	1.0
Itaiw_v1_scaffold_112_t39034-RA__Itaiw_v1_scaffold_18_t13609-RA	0.18985	0.79724	3429.0	651.0	0.28629	GF_003332	0.1921	0.4734	4.0	0.4057	Itaiw_v1_scaffold_112_t39034-RA	Itaiw_v1_scaffold_18_t13609-RA	1.0	0.5
Itaiw_v1_scaffold_139_t40832-RA__Itaiw_v1_scaffold_6_t05923-RA	0.7530899999999999	0.8579200000000001	486.0	366.0	0.24295999999999998	GF_004967	0.1547	0.1881	2.0	0.8220000000000001	Itaiw_v1_scaffold_139_t40832-RA	Itaiw_v1_scaffold_6_t05923-RA	1.0	1.0
Itaiw_v1_contig_17_t42805-RA__Itaiw_v1_scaffold_5_t04969-RA	0.76418	0.9895799999999999	1005.0	768.0	0.01965	GF_002986	0.0088	0.017	3.0	0.5172	Itaiw_v1_contig_17_t42805-RA	Itaiw_v1_scaffold_5_t04969-RA	1.0	1.0
Itaiw_v1_scaffold_43_t25997-RA__Itaiw_v1_scaffold_6_t06396-RA	0.78842	0.9620299999999999	1503.0	1185.0	0.050839999999999996	GF_005185	0.0364	0.0514	2.0	0.7084	Itaiw_v1_scaffold_43_t25997-RA	Itaiw_v1_scaffold_6_t06396-RA	1.0	1.0
Itaiw_v1_scaffold_12_t10438-RA__Itaiw_v1_scaffold_141_t40948-RA	0.97465	0.98555	1065.0	1038.0	0.01206	GF_003040	0.0055	0.0388	3.0	0.1417	Itaiw_v1_scaffold_12_t10438-RA	Itaiw_v1_scaffold_141_t40948-RA	1.0	1.0
Itaiw_v1_scaffold_13_t10985-RA__Itaiw_v1_scaffold_65_t32864-RA	1.0	0.9833299999999999	420.0	420.0	0.0	GF_002414	0.0001	0.0661	5.0	0.001	Itaiw_v1_scaffold_13_t10985-RA	Itaiw_v1_scaffold_65_t32864-RA	0.5	0.5
Itaiw_v1_scaffold_1_t00259-RA__Itaiw_v1_scaffold_38_t23957-RA	0.6804100000000001	0.91919	873.0	594.0	0.12312000000000001	GF_003786	0.07400000000000001	0.1359	3.0	0.5446	Itaiw_v1_scaffold_1_t00259-RA	Itaiw_v1_scaffold_38_t23957-RA	1.0	1.0
Itaiw_v1_scaffold_24_t17056-RA__Itaiw_v1_scaffold_60_t31530-RA	0.11234000000000001	0.7693800000000001	4593.0	516.0	0.46943	GF_000125	0.2445	0.5054	39.0	0.4838	Itaiw_v1_scaffold_24_t17056-RA	Itaiw_v1_scaffold_60_t31530-RA	0.11110999999999999	0.04167
Itaiw_v1_scaffold_24_t17056-RA__Itaiw_v1_scaffold_60_t31530-RA	0.11234000000000001	0.7693800000000001	4593.0	516.0	0.46943	GF_000125	0.2445	0.5054	39.0	0.4838	Itaiw_v1_scaffold_24_t17056-RA	Itaiw_v1_scaffold_60_t31530-RA	0.11110999999999999	0.04167
Itaiw_v1_scaffold_30_t20358-RA__Itaiw_v1_scaffold_60_t31530-RA	0.17244	0.81439	4593.0	792.0	0.5594	GF_000125	0.1879	0.3693	38.0	0.5087	Itaiw_v1_scaffold_30_t20358-RA	Itaiw_v1_scaffold_60_t31530-RA	0.07692	0.05
Itaiw_v1_contig_32_t43312-RA__Itaiw_v1_scaffold_5_t05013-RA	0.97324	0.9908399999999999	897.0	873.0	0.00336	GF_005810	0.0016	0.0282	2.0	0.0575	Itaiw_v1_contig_32_t43312-RA	Itaiw_v1_scaffold_5_t05013-RA	1.0	1.0
Itaiw_v1_scaffold_16_t12585-RA__Itaiw_v1_scaffold_78_t35223-RA	0.8909999999999999	0.9414899999999999	1266.0	1128.0	0.10884	GF_001372	0.062	0.0638	7.0	0.9715	Itaiw_v1_scaffold_16_t12585-RA	Itaiw_v1_scaffold_78_t35223-RA	1.0	1.0
Itaiw_v1_contig_28_t43226-RA__Itaiw_v1_scaffold_28_t19363-RA	0.30495	0.9729700000000001	1092.0	333.0	0.027960000000000002	GF_005914	0.0209	0.0467	2.0	0.4476	Itaiw_v1_contig_28_t43226-RA	Itaiw_v1_scaffold_28_t19363-RA	1.0	1.0
Itaiw_v1_scaffold_1_t00520-RA__Itaiw_v1_scaffold_38_t24121-RA	0.8766	0.9919100000000001	1410.0	1236.0	0.01195	GF_003222	0.0059	0.013999999999999999	3.0	0.4199	Itaiw_v1_scaffold_1_t00520-RA	Itaiw_v1_scaffold_38_t24121-RA	1.0	1.0
Itaiw_v1_scaffold_117_t39470-RA__Itaiw_v1_scaffold_62_t32173-RA	0.26744	0.81884	2064.0	552.0	0.27212	GF_003568	0.179	0.3713	3.0	0.4821	Itaiw_v1_scaffold_117_t39470-RA	Itaiw_v1_scaffold_62_t32173-RA	1.0	1.0
Itaiw_v1_scaffold_31_t21234-RA__Itaiw_v1_scaffold_66_t32928-RA	0.62748	0.9815299999999999	1812.0	1137.0	0.00808	GF_004486	0.0037	0.0617	2.0	0.0594	Itaiw_v1_scaffold_31_t21234-RA	Itaiw_v1_scaffold_66_t32928-RA	1.0	1.0
Itaiw_v1_scaffold_10_t08851-RA__Itaiw_v1_scaffold_99_t37727-RA	0.9449799999999999	0.96701	2181.0	2061.0	0.04222	GF_002890	0.0289	0.054000000000000006	3.0	0.5362	Itaiw_v1_scaffold_10_t08851-RA	Itaiw_v1_scaffold_99_t37727-RA	1.0	1.0
Itaiw_v1_scaffold_13_t11151-RA__Itaiw_v1_scaffold_14_t11694-RA	0.98319	0.9886	1071.0	1053.0	0.0033799999999999998	GF_002905	0.0013	0.0413	3.0	0.0315	Itaiw_v1_scaffold_13_t11151-RA	Itaiw_v1_scaffold_14_t11694-RA	1.0	1.0
Itaiw_v1_scaffold_1_t00385-RA__Itaiw_v1_scaffold_38_t24037-RA	0.2991	0.89413	2337.0	699.0	0.16068	GF_000834	0.0785	0.2373	13.0	0.331	Itaiw_v1_scaffold_1_t00385-RA	Itaiw_v1_scaffold_38_t24037-RA	0.5	0.5
Itaiw_v1_scaffold_13_t11020-RA__Itaiw_v1_scaffold_65_t32905-RA	1.0	0.98374	369.0	369.0	0.01634	GF_005348	0.0076	0.0419	2.0	0.1811	Itaiw_v1_scaffold_13_t11020-RA	Itaiw_v1_scaffold_65_t32905-RA	1.0	1.0
Itaiw_v1_scaffold_1_t00037-RA__Itaiw_v1_scaffold_26_t18108-RA	1.0	0.98421	1773.0	1773.0	0.01888	GF_004725	0.0091	0.0338	2.0	0.2691	Itaiw_v1_scaffold_1_t00037-RA	Itaiw_v1_scaffold_26_t18108-RA	1.0	1.0
Itaiw_v1_scaffold_140_t40857-RA__Itaiw_v1_scaffold_23_t16914-RA	0.9077299999999999	0.96795	1203.0	1092.0	0.04572	GF_004297	0.0298	0.047	2.0	0.6344	Itaiw_v1_scaffold_140_t40857-RA	Itaiw_v1_scaffold_23_t16914-RA	1.0	1.0
Itaiw_v1_contig_107_t44697-RA__Itaiw_v1_scaffold_19_t14051-RA	0.8435299999999999	0.99256	2550.0	2151.0	0.00556	GF_000407	0.0025	0.0244	15.0	0.1014	Itaiw_v1_contig_107_t44697-RA	Itaiw_v1_scaffold_19_t14051-RA	1.0	1.0
Itaiw_v1_scaffold_18_t13864-RA__Itaiw_v1_scaffold_29_t20057-RA	0.73832	0.88889	963.0	711.0	0.18879	GF_003905	0.1177	0.1409	3.0	0.835	Itaiw_v1_scaffold_18_t13864-RA	Itaiw_v1_scaffold_29_t20057-RA	1.0	1.0
Itaiw_v1_contig_129_t44947-RA__Itaiw_v1_scaffold_27_t18759-RA	1.0	0.9929	2676.0	2676.0	0.01384	GF_004786	0.0061	0.0105	2.0	0.5773	Itaiw_v1_contig_129_t44947-RA	Itaiw_v1_scaffold_27_t18759-RA	1.0	1.0
Itaiw_v1_scaffold_169_t42262-RA__Itaiw_v1_scaffold_30_t20528-RA	0.41265	0.96111	2181.0	900.0	0.0455	GF_001025	0.0334	0.0678	10.0	0.4934	Itaiw_v1_scaffold_169_t42262-RA	Itaiw_v1_scaffold_30_t20528-RA	0.5	0.5
Itaiw_v1_scaffold_11_t09482-RA__Itaiw_v1_scaffold_83_t35800-RA	0.88597	0.9848100000000001	2973.0	2634.0	0.02011	GF_001270	0.0097	0.0313	11.0	0.3101	Itaiw_v1_scaffold_11_t09482-RA	Itaiw_v1_scaffold_83_t35800-RA	0.33333	0.33333
Itaiw_v1_contig_423_t46909-RA__Itaiw_v1_scaffold_50_t28775-RA	0.9829399999999999	0.9833700000000001	1407.0	1383.0	0.026260000000000002	GF_003986	0.013000000000000001	0.028999999999999998	3.0	0.4472	Itaiw_v1_contig_423_t46909-RA	Itaiw_v1_scaffold_50_t28775-RA	1.0	1.0
Itaiw_v1_contig_423_t46909-RA__Itaiw_v1_scaffold_98_t37698-RA	0.91045	0.97346	1407.0	1281.0	0.03921	GF_003986	0.023	0.0437	4.0	0.5269	Itaiw_v1_contig_423_t46909-RA	Itaiw_v1_scaffold_98_t37698-RA	0.5	0.5
Itaiw_v1_contig_423_t46909-RA__Itaiw_v1_scaffold_98_t37698-RA	0.91045	0.97346	1407.0	1281.0	0.03921	GF_003986	0.023	0.0437	4.0	0.5269	Itaiw_v1_contig_423_t46909-RA	Itaiw_v1_scaffold_98_t37698-RA	0.5	0.5
Itaiw_v1_scaffold_50_t28775-RA__Itaiw_v1_scaffold_98_t37698-RA	0.91045	0.96721	1407.0	1281.0	0.050069999999999996	GF_003986	0.0284	0.0541	4.0	0.5243	Itaiw_v1_scaffold_50_t28775-RA	Itaiw_v1_scaffold_98_t37698-RA	0.5	0.5
Itaiw_v1_contig_105_t44678-RA__Itaiw_v1_scaffold_5_t04893-RA	0.5130399999999999	0.93785	345.0	177.0	0.09178	GF_000393	0.0501	0.1283	8.0	0.3908	Itaiw_v1_contig_105_t44678-RA	Itaiw_v1_scaffold_5_t04893-RA	1.0	1.0
Itaiw_v1_scaffold_79_t35361-RA__Itaiw_v1_scaffold_87_t36302-RA	0.33913000000000004	1.0	345.0	117.0		GF_000393	0.0	0.0		0.4863	Itaiw_v1_scaffold_79_t35361-RA	Itaiw_v1_scaffold_87_t36302-RA	0.0
Itaiw_v1_scaffold_18_t13916-RA__Itaiw_v1_scaffold_29_t20004-RA	0.96667	0.98851	540.0	522.0	0.023219999999999998	GF_005993	0.0106	0.0151	2.0	0.7041	Itaiw_v1_scaffold_18_t13916-RA	Itaiw_v1_scaffold_29_t20004-RA	1.0	1.0
Itaiw_v1_scaffold_13_t10935-RA__Itaiw_v1_scaffold_65_t32797-RA	0.18007	0.97411	1716.0	309.0	0.02167	GF_001952	0.0172	0.0699	5.0	0.2457	Itaiw_v1_scaffold_13_t10935-RA	Itaiw_v1_scaffold_65_t32797-RA	1.0	1.0
Itaiw_v1_scaffold_80_t35475-RA__Itaiw_v1_scaffold_81_t35605-RA	0.38986	0.52317	1716.0	669.0	1.57265	GF_001952	0.7581	1.4	8.0	0.5415	Itaiw_v1_scaffold_80_t35475-RA	Itaiw_v1_scaffold_81_t35605-RA	1.0	0.16667
Itaiw_v1_contig_11_t42490-RA__Itaiw_v1_scaffold_73_t34369-RA	0.81522	0.99556	1104.0	900.0	0.00656	GF_002927	0.003	0.0092	3.0	0.3264	Itaiw_v1_contig_11_t42490-RA	Itaiw_v1_scaffold_73_t34369-RA	1.0	1.0
Itaiw_v1_scaffold_10_t08823-RA__Itaiw_v1_scaffold_99_t37714-RA	0.7341300000000001	0.9992200000000001	1749.0	1284.0	0.0011	GF_001773	0.0	0.0039	5.0	0.001	Itaiw_v1_scaffold_10_t08823-RA	Itaiw_v1_scaffold_99_t37714-RA	0.0	1.0
Itaiw_v1_scaffold_31_t21162-RA__Itaiw_v1_scaffold_66_t32994-RA	0.52144	0.89035	1749.0	912.0	0.18524000000000002	GF_001773	0.1183	0.1272	6.0	0.9301	Itaiw_v1_scaffold_31_t21162-RA	Itaiw_v1_scaffold_66_t32994-RA	1.0	1.0
Itaiw_v1_scaffold_12_t10616-RA__Itaiw_v1_scaffold_149_t41505-RA	0.42318999999999996	0.58007	1992.0	843.0	0.8983899999999999	GF_000341	0.4147	3.6832	15.0	0.1126	Itaiw_v1_scaffold_12_t10616-RA	Itaiw_v1_scaffold_149_t41505-RA	1.0	1.0
Itaiw_v1_scaffold_18_t13877-RA__Itaiw_v1_scaffold_29_t20024-RA	0.52531	0.9745299999999999	1719.0	903.0	0.027960000000000002	GF_005164	0.0221	0.0425	2.0	0.5188	Itaiw_v1_scaffold_18_t13877-RA	Itaiw_v1_scaffold_29_t20024-RA	1.0	1.0
Itaiw_v1_contig_41_t43560-RA__Itaiw_v1_scaffold_101_t38006-RA	0.6291800000000001	0.9790700000000001	987.0	621.0	0.01184	GF_001983	0.0073	0.0695	5.0	0.1054	Itaiw_v1_contig_41_t43560-RA	Itaiw_v1_scaffold_101_t38006-RA	1.0	1.0
Itaiw_v1_scaffold_129_t40142-RA__Itaiw_v1_scaffold_47_t27559-RA	0.19555999999999998	0.93939	675.0	132.0	0.17487	GF_003912	0.0765	0.0383	3.0	1.9969999999999999	Itaiw_v1_scaffold_129_t40142-RA	Itaiw_v1_scaffold_47_t27559-RA	1.0	1.0
Itaiw_v1_scaffold_133_t40436-RA__Itaiw_v1_scaffold_71_t34106-RA	0.3159	0.98124	2868.0	906.0	0.040310000000000006	GF_000028	0.0136	0.0372	66.0	0.3654	Itaiw_v1_scaffold_133_t40436-RA	Itaiw_v1_scaffold_71_t34106-RA	0.5	0.5
Itaiw_v1_scaffold_18_t13548-RA__Itaiw_v1_scaffold_35_t22843-RA	0.24895	0.62605	2868.0	714.0	1.9030099999999999	GF_000028	0.3598	1.6764	89.0	0.2146	Itaiw_v1_scaffold_18_t13548-RA	Itaiw_v1_scaffold_35_t22843-RA	0.0052899999999999996	0.00476
Itaiw_v1_scaffold_62_t31950-RA__Itaiw_v1_scaffold_72_t34142-RA	0.591	0.99941	2868.0	1695.0	0.00232	GF_000028	0.0007	0.0	67.0	99.0	Itaiw_v1_scaffold_62_t31950-RA	Itaiw_v1_scaffold_72_t34142-RA	0.0	1.0
Itaiw_v1_scaffold_72_t34296-RA__Itaiw_v1_scaffold_9_t07835-RA	0.63075	0.97291	2868.0	1809.0	0.02283	GF_000028	0.012	0.0701	55.0	0.1705	Itaiw_v1_scaffold_72_t34296-RA	Itaiw_v1_scaffold_9_t07835-RA	1.0	1.0
Itaiw_v1_scaffold_18_t13738-RA__Itaiw_v1_scaffold_29_t20185-RA	0.93878	0.95031	1029.0	966.0	0.06185	GF_003711	0.0499	0.0609	3.0	0.8190000000000001	Itaiw_v1_scaffold_18_t13738-RA	Itaiw_v1_scaffold_29_t20185-RA	1.0	1.0
Itaiw_v1_scaffold_72_t34306-RA__Itaiw_v1_scaffold_9_t07840-RA	0.93575	0.9950200000000001	1074.0	1005.0	0.00912	GF_003348	0.0043	0.0071	3.0	0.5978	Itaiw_v1_scaffold_72_t34306-RA	Itaiw_v1_scaffold_9_t07840-RA	1.0	1.0
Itaiw_v1_scaffold_126_t40060-RA__Itaiw_v1_scaffold_30_t20360-RA	0.27697	0.96754	8676.0	2403.0	0.04997	GF_002143	0.0313	0.0427	5.0	0.7323	Itaiw_v1_scaffold_126_t40060-RA	Itaiw_v1_scaffold_30_t20360-RA	1.0	1.0
Itaiw_v1_contig_10_t42460-RA__Itaiw_v1_scaffold_82_t35671-RA	0.44673999999999997	0.99744	873.0	390.0	0.0011	GF_001850	0.0	0.0072	6.0	0.001	Itaiw_v1_contig_10_t42460-RA	Itaiw_v1_scaffold_82_t35671-RA	1.0	1.0
Itaiw_v1_scaffold_156_t41786-RA__Itaiw_v1_scaffold_33_t22041-RA	0.98113	0.99167	3180.0	3120.0	0.0047	GF_003617	0.0022	0.0262	3.0	0.0848	Itaiw_v1_scaffold_156_t41786-RA	Itaiw_v1_scaffold_33_t22041-RA	1.0	1.0
Itaiw_v1_scaffold_140_t40854-RA__Itaiw_v1_scaffold_23_t16911-RA	0.17719000000000001	0.9348700000000001	1473.0	261.0	0.10537	GF_002589	0.0705	0.0628	6.0	1.1219	Itaiw_v1_scaffold_140_t40854-RA	Itaiw_v1_scaffold_23_t16911-RA	0.33333	0.33333
Itaiw_v1_scaffold_102_t38131-RA__Itaiw_v1_scaffold_26_t18617-RA	0.27305999999999997	0.9531799999999999	3285.0	897.0		GF_000174	0.0305	0.11900000000000001		0.2561	Itaiw_v1_scaffold_102_t38131-RA	Itaiw_v1_scaffold_26_t18617-RA
Itaiw_v1_scaffold_17_t13187-RA__Itaiw_v1_scaffold_38_t24233-RA	0.11498	0.47418000000000005	3705.0	426.0	2.75851	GF_000226	0.6217	72.8632	27.0	0.0085	Itaiw_v1_scaffold_17_t13187-RA	Itaiw_v1_scaffold_38_t24233-RA	0.0	0.0303
Itaiw_v1_scaffold_18_t13969-RA__Itaiw_v1_scaffold_75_t34766-RA	0.26802	0.32024	3705.0	993.0	4.47538	GF_000226	1.7354	65.3426	27.0	0.0266	Itaiw_v1_scaffold_18_t13969-RA	Itaiw_v1_scaffold_75_t34766-RA	0.0	0.0303
Itaiw_v1_scaffold_20_t15001-RA__Itaiw_v1_scaffold_43_t25933-RA	0.50202	0.40215	3705.0	1860.0	2.64043	GF_000226	1.0194	72.1506	27.0	0.0141	Itaiw_v1_scaffold_20_t15001-RA	Itaiw_v1_scaffold_43_t25933-RA	0.0	0.0303
Itaiw_v1_scaffold_20_t15001-RA__Itaiw_v1_scaffold_75_t34840-RA	0.45343999999999995	0.39464	3705.0	1680.0	2.88136	GF_000226	1.0195	69.3967	27.0	0.0147	Itaiw_v1_scaffold_20_t15001-RA	Itaiw_v1_scaffold_75_t34840-RA	0.0	0.0303
Itaiw_v1_scaffold_43_t25933-RA__Itaiw_v1_scaffold_75_t34840-RA	0.58785	0.46924	3705.0	2178.0	1.65123	GF_000226	0.6961	5.8752	25.0	0.1185	Itaiw_v1_scaffold_43_t25933-RA	Itaiw_v1_scaffold_75_t34840-RA	0.0	0.11110999999999999
Itaiw_v1_scaffold_53_t29475-RA__Itaiw_v1_scaffold_75_t34840-RA	0.58381	0.93158	3705.0	2163.0	0.11020999999999999	GF_000226	0.0715	0.0781	19.0	0.9151	Itaiw_v1_scaffold_53_t29475-RA	Itaiw_v1_scaffold_75_t34840-RA	0.33333	0.33333
Itaiw_v1_scaffold_12_t10587-RA__Itaiw_v1_scaffold_149_t41518-RA	0.90922	0.60983	2148.0	1953.0	0.66369	GF_003543	0.3463	3.6293	4.0	0.0954	Itaiw_v1_scaffold_12_t10587-RA	Itaiw_v1_scaffold_149_t41518-RA	0.5	0.5
Itaiw_v1_contig_449_t47013-RA__Itaiw_v1_scaffold_39_t24539-RA	1.0	0.99926	1350.0	1350.0	0.0022	GF_004458	0.0009	0.0	2.0	99.0	Itaiw_v1_contig_449_t47013-RA	Itaiw_v1_scaffold_39_t24539-RA	0.0	1.0
Itaiw_v1_scaffold_4_t04726-RA__Itaiw_v1_scaffold_77_t35009-RA	0.41197	0.52137	852.0	351.0	1.6748299999999998	GF_001017	0.7331	1.2338	11.0	0.5941	Itaiw_v1_scaffold_4_t04726-RA	Itaiw_v1_scaffold_77_t35009-RA	0.11110999999999999	0.11110999999999999
Itaiw_v1_scaffold_101_t37998-RA__Itaiw_v1_scaffold_49_t28300-RA	0.7295699999999999	0.9653299999999999	1542.0	1125.0	0.04419	GF_003759	0.0335	0.0434	3.0	0.7718	Itaiw_v1_scaffold_101_t37998-RA	Itaiw_v1_scaffold_49_t28300-RA	1.0	1.0
Itaiw_v1_scaffold_20_t14963-RA__Itaiw_v1_scaffold_64_t32457-RA	0.9621799999999999	0.99345	2697.0	2595.0	0.00247	GF_001160	0.0011	0.0228	6.0	0.0468	Itaiw_v1_scaffold_20_t14963-RA	Itaiw_v1_scaffold_64_t32457-RA	1.0	1.0
Itaiw_v1_scaffold_31_t21210-RA__Itaiw_v1_scaffold_66_t32976-RA	0.26303000000000004	0.4696	3627.0	954.0	1.44842	GF_003225	0.9952	1.2684	4.0	0.7846	Itaiw_v1_scaffold_31_t21210-RA	Itaiw_v1_scaffold_66_t32976-RA	1.0	0.5
Itaiw_v1_scaffold_10_t08743-RA__Itaiw_v1_scaffold_154_t41675-RA	0.16667	0.3792	1962.0	327.0	3.0623	GF_000137	1.4353	3.6557	42.0	0.3926	Itaiw_v1_scaffold_10_t08743-RA	Itaiw_v1_scaffold_154_t41675-RA	0.027780000000000003	0.01176
Itaiw_v1_scaffold_120_t39657-RA__Itaiw_v1_scaffold_13_t10913-RA	0.3318	0.76805	1962.0	651.0	0.42349	GF_000137	0.2597	0.4037	28.0	0.6432	Itaiw_v1_scaffold_120_t39657-RA	Itaiw_v1_scaffold_13_t10913-RA	1.0	1.0
Itaiw_v1_scaffold_13_t10913-RA__Itaiw_v1_scaffold_21_t15285-RA	0.24770999999999999	0.42798	1962.0	486.0	1.48117	GF_000137	0.8208	65.3897	32.0	0.0126	Itaiw_v1_scaffold_13_t10913-RA	Itaiw_v1_scaffold_21_t15285-RA	0.0	0.14286
Itaiw_v1_scaffold_18_t13803-RA__Itaiw_v1_scaffold_29_t20129-RA	0.54914	0.9803200000000001	2961.0	1626.0	0.01626	GF_000089	0.0088	0.0687	26.0	0.1287	Itaiw_v1_scaffold_18_t13803-RA	Itaiw_v1_scaffold_29_t20129-RA	1.0	1.0
Itaiw_v1_contig_30_t43270-RA__Itaiw_v1_scaffold_35_t23075-RA	0.46812	0.9798899999999999	3717.0	1740.0	0.022269999999999998	GF_000939	0.0123	0.047	11.0	0.2612	Itaiw_v1_contig_30_t43270-RA	Itaiw_v1_scaffold_35_t23075-RA	0.33333	0.33333
Itaiw_v1_scaffold_139_t40850-RA__Itaiw_v1_scaffold_6_t05946-RA	0.59241	0.80699	3717.0	2202.0	0.40678000000000003	GF_000939	0.2122	0.2866	8.0	0.7403	Itaiw_v1_scaffold_139_t40850-RA	Itaiw_v1_scaffold_6_t05946-RA	0.5	0.5
Itaiw_v1_scaffold_17_t13395-RA__Itaiw_v1_scaffold_35_t22755-RA	0.74311	0.95334	2394.0	1779.0	0.0793	GF_001689	0.0331	0.1075	6.0	0.3077	Itaiw_v1_scaffold_17_t13395-RA	Itaiw_v1_scaffold_35_t22755-RA	0.5	0.5
Itaiw_v1_contig_24_t43021-RA__Itaiw_v1_scaffold_87_t36364-RA	0.98872	0.99282	2394.0	2367.0	0.00894	GF_005335	0.0041	0.0166	2.0	0.2462	Itaiw_v1_contig_24_t43021-RA	Itaiw_v1_scaffold_87_t36364-RA	1.0	1.0
Itaiw_v1_scaffold_16_t12561-RA__Itaiw_v1_scaffold_78_t35197-RA	0.31637	0.94058	2181.0	690.0	0.09339	GF_000924	0.0509	0.1105	11.0	0.4602	Itaiw_v1_scaffold_16_t12561-RA	Itaiw_v1_scaffold_78_t35197-RA	1.0	1.0
Itaiw_v1_contig_219_t45801-RA__Itaiw_v1_scaffold_40_t24924-RA	0.09967999999999999	0.6513800000000001	6561.0	654.0	1.22095	GF_000020	0.3579	1.4752	120.0	0.2426	Itaiw_v1_contig_219_t45801-RA	Itaiw_v1_scaffold_40_t24924-RA	0.0027	0.00238
Itaiw_v1_contig_88_t44428-RA__Itaiw_v1_scaffold_115_t39295-RA	0.28944000000000003	0.8962600000000001	6561.0	1899.0	0.18845	GF_000020	0.1024	0.1621	79.0	0.6319	Itaiw_v1_contig_88_t44428-RA	Itaiw_v1_scaffold_115_t39295-RA	0.5	0.5
Itaiw_v1_scaffold_103_t38242-RA__Itaiw_v1_scaffold_12_t10003-RA	0.04938	0.9969100000000001	6561.0	324.0	0.01287	GF_000020	0.0045	0.0	85.0	99.0	Itaiw_v1_scaffold_103_t38242-RA	Itaiw_v1_scaffold_12_t10003-RA	0.0	1.0
Itaiw_v1_scaffold_177_t42587-RA__Itaiw_v1_scaffold_8_t07660-RA	0.09328	0.6029399999999999	6561.0	612.0	1.2964	GF_000020	0.414	2.8417	120.0	0.1457	Itaiw_v1_scaffold_177_t42587-RA	Itaiw_v1_scaffold_8_t07660-RA	0.0027	0.00238
Itaiw_v1_scaffold_37_t23809-RA__Itaiw_v1_scaffold_48_t27821-RA	0.07956	0.40996000000000005	6561.0	522.0	3.31845	GF_000020	1.1718	64.082	123.0	0.0183	Itaiw_v1_scaffold_37_t23809-RA	Itaiw_v1_scaffold_48_t27821-RA	0.0	0.00877
Itaiw_v1_scaffold_48_t27821-RA__Itaiw_v1_scaffold_73_t34380-RA	0.09602000000000001	0.42698	6561.0	630.0	2.67987	GF_000020	0.9626	65.3872	90.0	0.0147	Itaiw_v1_scaffold_48_t27821-RA	Itaiw_v1_scaffold_73_t34380-RA	0.0	0.055560000000000005
Itaiw_v1_scaffold_53_t29554-RA__Itaiw_v1_scaffold_75_t34723-RA	0.3155	0.64686	6561.0	2070.0	1.0901	GF_000020	0.3863	1.3513	125.0	0.2859	Itaiw_v1_scaffold_53_t29554-RA	Itaiw_v1_scaffold_75_t34723-RA	0.0084	0.0082
Itaiw_v1_scaffold_15_t12156-RA__Itaiw_v1_scaffold_57_t30727-RA	0.95085	0.9854200000000001	1587.0	1509.0	0.0246	GF_004299	0.0108	0.0277	2.0	0.3878	Itaiw_v1_scaffold_15_t12156-RA	Itaiw_v1_scaffold_57_t30727-RA	1.0	1.0
Itaiw_v1_contig_280_t46226-RA__Itaiw_v1_scaffold_73_t34540-RA	0.17698	0.98601	2424.0	429.0	0.04067	GF_000066	0.0126	0.0197	36.0	0.6402	Itaiw_v1_contig_280_t46226-RA	Itaiw_v1_scaffold_73_t34540-RA	1.0	1.0
Itaiw_v1_scaffold_28_t19694-RA__Itaiw_v1_scaffold_30_t20509-RA	0.60272	0.29295	2424.0	1461.0	6.60589	GF_000066	3.5169	51.0242	54.0	0.0689	Itaiw_v1_scaffold_28_t19694-RA	Itaiw_v1_scaffold_30_t20509-RA	0.0	0.0068
Itaiw_v1_scaffold_28_t19694-RA__Itaiw_v1_scaffold_92_t36989-RA	0.11634000000000001	0.3227	2424.0	282.0	5.48687	GF_000066	2.265	6.2444	54.0	0.3627	Itaiw_v1_scaffold_28_t19694-RA	Itaiw_v1_scaffold_92_t36989-RA	0.0	0.0068
Itaiw_v1_scaffold_30_t20509-RA__Itaiw_v1_scaffold_36_t23219-RA	0.20297	0.33333	2424.0	492.0	6.24408	GF_000066	1.5974	20.004	54.0	0.0799	Itaiw_v1_scaffold_30_t20509-RA	Itaiw_v1_scaffold_36_t23219-RA	0.0	0.0068
Itaiw_v1_scaffold_30_t20509-RA__Itaiw_v1_scaffold_86_t36243-RA	0.12747999999999998	0.68285	2424.0	309.0	1.3195	GF_000066	0.3839	0.6861	52.0	0.5595	Itaiw_v1_scaffold_30_t20509-RA	Itaiw_v1_scaffold_86_t36243-RA	0.01205	0.01099
Itaiw_v1_scaffold_30_t20537-RA__Itaiw_v1_scaffold_31_t21017-RA	0.20545	0.63454	2424.0	498.0	0.95383	GF_000066	0.368	2.0588	50.0	0.1787	Itaiw_v1_scaffold_30_t20537-RA	Itaiw_v1_scaffold_31_t21017-RA	0.04	0.027780000000000003
Itaiw_v1_scaffold_31_t21017-RA__Itaiw_v1_scaffold_36_t23219-RA	0.22525	0.337	2424.0	546.0	6.03986	GF_000066	1.7265	3.8387	54.0	0.4497	Itaiw_v1_scaffold_31_t21017-RA	Itaiw_v1_scaffold_36_t23219-RA	0.016130000000000002	0.0068
Itaiw_v1_scaffold_33_t21981-RA__Itaiw_v1_scaffold_33_t22099-RA	0.21906	0.32015	2424.0	531.0	6.05831	GF_000066	1.7908	6.5023	54.0	0.2754	Itaiw_v1_scaffold_33_t21981-RA	Itaiw_v1_scaffold_33_t22099-RA	0.0	0.0068
Itaiw_v1_scaffold_33_t21981-RA__Itaiw_v1_scaffold_44_t26349-RA	0.21906	0.31638	2424.0	531.0	6.03788	GF_000066	1.8429	5.2854	54.0	0.3487	Itaiw_v1_scaffold_33_t21981-RA	Itaiw_v1_scaffold_44_t26349-RA	0.0	0.0068
Itaiw_v1_scaffold_33_t22099-RA__Itaiw_v1_scaffold_44_t26349-RA	0.72896	0.95699	2424.0	1767.0	0.062329999999999997	GF_000066	0.0455	0.0426	40.0	1.0685	Itaiw_v1_scaffold_33_t22099-RA	Itaiw_v1_scaffold_44_t26349-RA	1.0	1.0
Itaiw_v1_scaffold_36_t23219-RA__Itaiw_v1_scaffold_86_t36243-RA	0.08911000000000001	0.38426	2424.0	216.0	5.1368599999999995	GF_000066	1.4241	2.5049	54.0	0.5685	Itaiw_v1_scaffold_36_t23219-RA	Itaiw_v1_scaffold_86_t36243-RA	0.016130000000000002	0.0068
Itaiw_v1_scaffold_134_t40495-RA__Itaiw_v1_scaffold_1_t00960-RA	0.21905	0.9449299999999999	1575.0	345.0	0.06894	GF_000951	0.0647	0.0223	8.0	2.9033	Itaiw_v1_scaffold_134_t40495-RA	Itaiw_v1_scaffold_1_t00960-RA	1.0	1.0
Itaiw_v1_scaffold_176_t42478-RA__Itaiw_v1_scaffold_19_t14151-RA	0.75351	0.9853700000000001	2994.0	2256.0	0.014740000000000001	GF_000070	0.0075	0.0349	38.0	0.2161	Itaiw_v1_scaffold_176_t42478-RA	Itaiw_v1_scaffold_19_t14151-RA	1.0	1.0
Itaiw_v1_scaffold_51_t28851-RA__Itaiw_v1_scaffold_6_t06253-RA	0.42953	0.47786000000000006	1788.0	768.0	1.02122	GF_000917	0.6898	36.1514	14.0	0.0191	Itaiw_v1_scaffold_51_t28851-RA	Itaiw_v1_scaffold_6_t06253-RA	0.0	0.08333
Itaiw_v1_contig_236_t45916-RA__Itaiw_v1_scaffold_80_t35452-RA	0.54415	0.9934200000000001	2514.0	1368.0	0.012709999999999999	GF_000424	0.0083	0.0029	12.0	2.8542	Itaiw_v1_contig_236_t45916-RA	Itaiw_v1_scaffold_80_t35452-RA	0.0	1.0
Itaiw_v1_scaffold_63_t32321-RA__Itaiw_v1_scaffold_7_t07098-RA	0.71238	0.59002	1575.0	1122.0	1.02538	GF_000369	0.4278	1.8862	16.0	0.2268	Itaiw_v1_scaffold_63_t32321-RA	Itaiw_v1_scaffold_7_t07098-RA	0.2	0.2
Itaiw_v1_scaffold_166_t42158-RA__Itaiw_v1_scaffold_6_t06063-RA	0.9316	0.97844	1842.0	1716.0	0.0319	GF_003721	0.0178	0.0359	3.0	0.4965	Itaiw_v1_scaffold_166_t42158-RA	Itaiw_v1_scaffold_6_t06063-RA	1.0	1.0
Itaiw_v1_contig_351_t46616-RA__Itaiw_v1_scaffold_78_t35122-RA	0.34325	0.96801	2823.0	969.0	0.03465	GF_000085	0.0255	0.0573	29.0	0.4451	Itaiw_v1_contig_351_t46616-RA	Itaiw_v1_scaffold_78_t35122-RA	1.0	1.0
Itaiw_v1_contig_366_t46683-RA__Itaiw_v1_scaffold_16_t12430-RA	0.34538	0.98359	2823.0	975.0	0.025269999999999997	GF_000085	0.0131	0.0273	32.0	0.48200000000000004	Itaiw_v1_contig_366_t46683-RA	Itaiw_v1_scaffold_16_t12430-RA	1.0	1.0
Itaiw_v1_scaffold_13_t10930-RA__Itaiw_v1_scaffold_65_t32788-RA	0.7046600000000001	0.99265	579.0	408.0	0.00054	GF_005256	0.0	0.0224	2.0	0.001	Itaiw_v1_scaffold_13_t10930-RA	Itaiw_v1_scaffold_65_t32788-RA	1.0	1.0
Itaiw_v1_scaffold_10_t08856-RA__Itaiw_v1_scaffold_99_t37731-RA	0.91935	0.9640799999999999	1302.0	1197.0	0.04137	GF_002489	0.0298	0.0636	5.0	0.4686	Itaiw_v1_scaffold_10_t08856-RA	Itaiw_v1_scaffold_99_t37731-RA	0.5	0.5
Itaiw_v1_scaffold_104_t38327-RA__Itaiw_v1_scaffold_15_t12020-RA	0.8975700000000001	0.9546399999999999	3954.0	3549.0	0.05486	GF_002252	0.0397	0.0742	5.0	0.5344	Itaiw_v1_scaffold_104_t38327-RA	Itaiw_v1_scaffold_15_t12020-RA	1.0	1.0
Itaiw_v1_contig_91_t44471-RA__Itaiw_v1_scaffold_101_t37993-RA	1.0	0.9975700000000001	411.0	411.0	0.00796	GF_003712	0.003	0.0	3.0	99.0	Itaiw_v1_contig_91_t44471-RA	Itaiw_v1_scaffold_101_t37993-RA	0.0	1.0
Itaiw_v1_scaffold_13_t11036-RA__Itaiw_v1_scaffold_65_t32911-RA	1.0	1.0	687.0	687.0	0.0	GF_005311	0.0	0.0	2.0	0.4981	Itaiw_v1_scaffold_13_t11036-RA	Itaiw_v1_scaffold_65_t32911-RA	0.0	1.0
Itaiw_v1_contig_11_t42500-RA__Itaiw_v1_scaffold_52_t29415-RA	1.0	0.9955	222.0	222.0	0.0126	GF_005935	0.0058	0.0001	2.0	99.0	Itaiw_v1_contig_11_t42500-RA	Itaiw_v1_scaffold_52_t29415-RA	0.0	1.0
Itaiw_v1_scaffold_103_t38280-RA__Itaiw_v1_scaffold_12_t10029-RA	0.93596	0.97895	609.0	570.0	0.0283	GF_006111	0.0247	0.0069	2.0	3.5829	Itaiw_v1_scaffold_103_t38280-RA	Itaiw_v1_scaffold_12_t10029-RA	1.0	1.0
Itaiw_v1_contig_75_t44182-RA__Itaiw_v1_scaffold_36_t23317-RA	0.54403	0.90761	2487.0	1353.0	0.1168	GF_000100	0.0555	0.2652	43.0	0.2094	Itaiw_v1_contig_75_t44182-RA	Itaiw_v1_scaffold_36_t23317-RA	0.07143	0.03125
Itaiw_v1_scaffold_10_t09098-RA__Itaiw_v1_scaffold_15_t12116-RA	0.2497	0.63285	2487.0	621.0	0.88139	GF_000100	0.3223	77.3066	42.0	0.0042	Itaiw_v1_scaffold_10_t09098-RA	Itaiw_v1_scaffold_15_t12116-RA	0.0	0.01587
Itaiw_v1_scaffold_13_t10807-RA__Itaiw_v1_scaffold_58_t30804-RA	0.65418	0.9486	2082.0	1362.0	0.06792000000000001	GF_005249	0.0458	0.086	2.0	0.5322	Itaiw_v1_scaffold_13_t10807-RA	Itaiw_v1_scaffold_58_t30804-RA	1.0	1.0
Itaiw_v1_scaffold_106_t38567-RA__Itaiw_v1_scaffold_51_t28821-RA	0.9749200000000001	0.96999	957.0	933.0	0.04582	GF_004876	0.0342	0.017	2.0	2.0162	Itaiw_v1_scaffold_106_t38567-RA	Itaiw_v1_scaffold_51_t28821-RA	1.0	1.0
Itaiw_v1_contig_7_t42116-RA__Itaiw_v1_scaffold_145_t41206-RA	1.0	0.9873200000000001	1656.0	1656.0	0.01854	GF_004747	0.0085	0.0258	2.0	0.3274	Itaiw_v1_contig_7_t42116-RA	Itaiw_v1_scaffold_145_t41206-RA	1.0	1.0
Itaiw_v1_scaffold_140_t40874-RA__Itaiw_v1_scaffold_23_t16922-RA	0.16107	0.63889	1341.0	216.0	0.72472	GF_001384	0.5045	0.6745	7.0	0.7479	Itaiw_v1_scaffold_140_t40874-RA	Itaiw_v1_scaffold_23_t16922-RA	0.5	0.5
Itaiw_v1_scaffold_123_t39872-RA__Itaiw_v1_scaffold_35_t23062-RA	0.74419	0.63225	2967.0	2208.0	0.8479399999999999	GF_004244	0.4473	1.2005	2.0	0.3726	Itaiw_v1_scaffold_123_t39872-RA	Itaiw_v1_scaffold_35_t23062-RA	1.0	1.0
Itaiw_v1_scaffold_71_t34127-RA__Itaiw_v1_scaffold_95_t37261-RA	0.43143000000000004	0.9955799999999999	1050.0	453.0	0.00632	GF_001622	0.0028	0.0127	5.0	0.2173	Itaiw_v1_scaffold_71_t34127-RA	Itaiw_v1_scaffold_95_t37261-RA	1.0	1.0
Itaiw_v1_scaffold_137_t40766-RA__Itaiw_v1_scaffold_32_t21289-RA	0.22601	0.91509	1407.0	318.0	0.38896	GF_000190	0.0882	0.1024	30.0	0.8621	Itaiw_v1_scaffold_137_t40766-RA	Itaiw_v1_scaffold_32_t21289-RA	0.25	0.25
Itaiw_v1_contig_45_t43656-RA__Itaiw_v1_scaffold_37_t23900-RA	1.0	0.99639	1107.0	1107.0	0.00806	GF_004814	0.0035	0.0045	2.0	0.7733	Itaiw_v1_contig_45_t43656-RA	Itaiw_v1_scaffold_37_t23900-RA	0.0	1.0
Itaiw_v1_contig_6_t41887-RA__Itaiw_v1_scaffold_16_t12665-RA	0.89391	0.97475	1329.0	1188.0	0.03245	GF_001812	0.0214	0.0405	5.0	0.5282	Itaiw_v1_contig_6_t41887-RA	Itaiw_v1_scaffold_16_t12665-RA	1.0	1.0
Itaiw_v1_contig_38_t43484-RA__Itaiw_v1_scaffold_82_t35695-RA	0.95986	0.99585	3513.0	3372.0	0.00604	GF_001388	0.0028	0.0084	9.0	0.3353	Itaiw_v1_contig_38_t43484-RA	Itaiw_v1_scaffold_82_t35695-RA	0.5	0.25
Itaiw_v1_contig_84_t44343-RA__Itaiw_v1_scaffold_103_t38196-RA	0.9843799999999999	0.9978799999999999	960.0	945.0	0.00365	GF_002228	0.0016	0.0034	4.0	0.4659	Itaiw_v1_contig_84_t44343-RA	Itaiw_v1_scaffold_103_t38196-RA	0.0	1.0
Itaiw_v1_contig_84_t44343-RA__Itaiw_v1_scaffold_103_t38196-RA	0.9843799999999999	0.9978799999999999	960.0	945.0	0.00365	GF_002228	0.0016	0.0034	4.0	0.4659	Itaiw_v1_contig_84_t44343-RA	Itaiw_v1_scaffold_103_t38196-RA	0.0	1.0
Itaiw_v1_contig_84_t44343-RA__Itaiw_v1_scaffold_12_t09999-RA	0.9843799999999999	0.9873	960.0	945.0	0.01624	GF_002228	0.006999999999999999	0.0325	5.0	0.2142	Itaiw_v1_contig_84_t44343-RA	Itaiw_v1_scaffold_12_t09999-RA	0.5	0.5
Itaiw_v1_scaffold_103_t38196-RA__Itaiw_v1_scaffold_12_t09999-RA	0.9843799999999999	0.9873	960.0	945.0	0.01879	GF_002228	0.0084	0.0275	5.0	0.305	Itaiw_v1_scaffold_103_t38196-RA	Itaiw_v1_scaffold_12_t09999-RA	0.5	0.5
Itaiw_v1_scaffold_43_t26121-RA__Itaiw_v1_scaffold_6_t06300-RA	0.73626	0.98756	546.0	402.0	0.02135	GF_002116	0.0118	0.0151	5.0	0.7846	Itaiw_v1_scaffold_43_t26121-RA	Itaiw_v1_scaffold_6_t06300-RA	1.0	1.0
Itaiw_v1_contig_196_t45615-RA__Itaiw_v1_scaffold_74_t34618-RA	0.7944899999999999	0.83911	1416.0	1125.0	0.2687	GF_003385	0.1676	0.2527	4.0	0.6631	Itaiw_v1_contig_196_t45615-RA	Itaiw_v1_scaffold_74_t34618-RA	0.5	0.5
Itaiw_v1_contig_13_t42550-RA__Itaiw_v1_scaffold_22_t15925-RA	0.98715	0.99349	1401.0	1383.0	0.00265	GF_001636	0.001	0.0203	6.0	0.0516	Itaiw_v1_contig_13_t42550-RA	Itaiw_v1_scaffold_22_t15925-RA	1.0	1.0
Itaiw_v1_scaffold_137_t40714-RA__Itaiw_v1_scaffold_32_t21249-RA	0.95931	0.9910700000000001	1401.0	1344.0	0.01345	GF_001636	0.0061	0.0183	9.0	0.3321	Itaiw_v1_scaffold_137_t40714-RA	Itaiw_v1_scaffold_32_t21249-RA	0.5	0.5
Itaiw_v1_scaffold_125_t40048-RA__Itaiw_v1_scaffold_23_t16561-RA	0.40271	0.6318600000000001	4209.0	1695.0	0.7577699999999999	GF_000041	0.3028	4.4857	69.0	0.0675	Itaiw_v1_scaffold_125_t40048-RA	Itaiw_v1_scaffold_23_t16561-RA	0.006370000000000001	0.0037600000000000003
Itaiw_v1_scaffold_135_t40539-RA__Itaiw_v1_scaffold_19_t14363-RA	0.51818	0.64878	4209.0	2181.0	0.67976	GF_000041	0.2853	4.5787	69.0	0.0623	Itaiw_v1_scaffold_135_t40539-RA	Itaiw_v1_scaffold_19_t14363-RA	0.006370000000000001	0.0037600000000000003
Itaiw_v1_scaffold_139_t40829-RA__Itaiw_v1_scaffold_6_t05916-RA	0.13185999999999998	0.9964	4209.0	555.0	0.01585	GF_000041	0.0054	0.0001	45.0	99.0	Itaiw_v1_scaffold_139_t40829-RA	Itaiw_v1_scaffold_6_t05916-RA	0.0	1.0
Itaiw_v1_scaffold_25_t17644-RA__Itaiw_v1_scaffold_7_t06463-RA	0.04633	0.6051300000000001	4209.0	195.0		GF_000041	0.4249	67.9822		0.0063	Itaiw_v1_scaffold_25_t17644-RA	Itaiw_v1_scaffold_7_t06463-RA	0.0
Itaiw_v1_scaffold_105_t38447-RA__Itaiw_v1_scaffold_8_t07696-RA	0.7068399999999999	0.8433200000000001	921.0	651.0	0.2877	GF_004050	0.1717	0.218	4.0	0.7876	Itaiw_v1_scaffold_105_t38447-RA	Itaiw_v1_scaffold_8_t07696-RA	0.5	0.5
Itaiw_v1_scaffold_185_t43194-RA__Itaiw_v1_scaffold_49_t28073-RA	0.8651700000000001	0.9798	801.0	693.0	0.01786	GF_004407	0.0105	0.048	2.0	0.2187	Itaiw_v1_scaffold_185_t43194-RA	Itaiw_v1_scaffold_49_t28073-RA	1.0	1.0
Itaiw_v1_scaffold_13_t10815-RA__Itaiw_v1_scaffold_58_t30785-RA	0.8914700000000001	1.0	1161.0	1035.0	0.0	GF_000701	0.0	0.0	11.0	0.4205	Itaiw_v1_scaffold_13_t10815-RA	Itaiw_v1_scaffold_58_t30785-RA	0.0	1.0
Itaiw_v1_scaffold_100_t37844-RA__Itaiw_v1_scaffold_19_t14287-RA	0.42691999999999997	0.8438399999999999	1560.0	666.0	0.29379	GF_000036	0.1609	0.2567	69.0	0.6269	Itaiw_v1_scaffold_100_t37844-RA	Itaiw_v1_scaffold_19_t14287-RA	0.5	0.5
Itaiw_v1_scaffold_11_t09806-RA__Itaiw_v1_scaffold_58_t30842-RA	0.18269000000000002	0.50175	1560.0	285.0		GF_000036	0.5335	69.6824		0.0077	Itaiw_v1_scaffold_11_t09806-RA	Itaiw_v1_scaffold_58_t30842-RA	0.0
Itaiw_v1_scaffold_14_t11266-RA__Itaiw_v1_scaffold_90_t36630-RA	0.51154	0.8671700000000001	1560.0	798.0	0.16605	GF_000036	0.0946	0.3426	47.0	0.276	Itaiw_v1_scaffold_14_t11266-RA	Itaiw_v1_scaffold_90_t36630-RA	1.0	1.0
Itaiw_v1_scaffold_22_t16157-RA__Itaiw_v1_scaffold_90_t36630-RA	0.60577	0.47936999999999996	1560.0	945.0	2.15407	GF_000036	0.6562	9.9109	86.0	0.0662	Itaiw_v1_scaffold_22_t16157-RA	Itaiw_v1_scaffold_90_t36630-RA	0.0	0.0021100000000000003
Itaiw_v1_scaffold_44_t26632-RA__Itaiw_v1_scaffold_74_t34633-RA	0.33846	0.9753799999999999	1560.0	528.0	0.042710000000000005	GF_000036	0.0266	0.0219	48.0	1.2144	Itaiw_v1_scaffold_44_t26632-RA	Itaiw_v1_scaffold_74_t34633-RA	1.0	1.0
Itaiw_v1_scaffold_1_t00269-RA__Itaiw_v1_scaffold_38_t23982-RA	0.83416	0.9258200000000001	2424.0	2022.0	0.06389	GF_000225	0.0342	0.2152	16.0	0.1588	Itaiw_v1_scaffold_1_t00269-RA	Itaiw_v1_scaffold_38_t23982-RA	0.16667	0.16667
Itaiw_v1_contig_379_t46729-RA__Itaiw_v1_scaffold_26_t18243-RA	0.72112	0.92296	1818.0	1311.0	0.10628	GF_001085	0.0713	0.1197	8.0	0.5955	Itaiw_v1_contig_379_t46729-RA	Itaiw_v1_scaffold_26_t18243-RA	1.0	1.0
Itaiw_v1_scaffold_13_t11222-RA__Itaiw_v1_scaffold_54_t29932-RA	0.99615	0.9832700000000001	780.0	777.0	0.028310000000000002	GF_004075	0.0194	0.0092	3.0	2.1125	Itaiw_v1_scaffold_13_t11222-RA	Itaiw_v1_scaffold_54_t29932-RA	1.0	1.0
Itaiw_v1_scaffold_43_t25977-RA__Itaiw_v1_scaffold_6_t06403-RA	0.23294	0.9798	1275.0	297.0	0.03793	GF_003535	0.0181	0.0288	3.0	0.6288	Itaiw_v1_scaffold_43_t25977-RA	Itaiw_v1_scaffold_6_t06403-RA	1.0	1.0
Itaiw_v1_contig_10_t42451-RA__Itaiw_v1_scaffold_82_t35663-RA	0.40253	0.62579	2370.0	954.0	0.87995	GF_000915	0.5124	0.6588	13.0	0.7779	Itaiw_v1_contig_10_t42451-RA	Itaiw_v1_scaffold_82_t35663-RA	0.5	0.5
Itaiw_v1_contig_123_t44892-RA__Itaiw_v1_scaffold_8_t07632-RA	0.9662799999999999	0.9934200000000001	2046.0	1977.0	0.00744	GF_005222	0.0036	0.0146	2.0	0.2429	Itaiw_v1_contig_123_t44892-RA	Itaiw_v1_scaffold_8_t07632-RA	1.0	1.0
Itaiw_v1_scaffold_18_t13509-RA__Itaiw_v1_scaffold_88_t36428-RA	0.64027	0.9646600000000001	1326.0	849.0	0.05268	GF_003054	0.0361	0.0379	3.0	0.9527	Itaiw_v1_scaffold_18_t13509-RA	Itaiw_v1_scaffold_88_t36428-RA	1.0	1.0
Itaiw_v1_scaffold_18_t13696-RA__Itaiw_v1_scaffold_29_t20247-RA	0.44122	0.92561	3930.0	1734.0	0.10340999999999999	GF_001931	0.0756	0.0943	6.0	0.8014	Itaiw_v1_scaffold_18_t13696-RA	Itaiw_v1_scaffold_29_t20247-RA	1.0	1.0
Itaiw_v1_contig_192_t45586-RA__Itaiw_v1_scaffold_22_t16335-RA	0.8580899999999999	0.98536	1353.0	1161.0	0.0231	GF_001447	0.0111	0.0257	6.0	0.4324	Itaiw_v1_contig_192_t45586-RA	Itaiw_v1_scaffold_22_t16335-RA	1.0	1.0
Itaiw_v1_scaffold_18_t13912-RA__Itaiw_v1_scaffold_29_t20009-RA	0.50121	0.9951700000000001	1239.0	621.0	0.010579999999999999	GF_000147	0.0052	0.0046	36.0	1.126	Itaiw_v1_scaffold_18_t13912-RA	Itaiw_v1_scaffold_29_t20009-RA	0.0	0.33333
Itaiw_v1_scaffold_30_t20623-RA__Itaiw_v1_scaffold_46_t27242-RA	0.29298	0.96419	1239.0	363.0	0.2857	GF_000147	0.0247	0.0694	33.0	0.3562	Itaiw_v1_scaffold_30_t20623-RA	Itaiw_v1_scaffold_46_t27242-RA	0.33333	0.33333
Itaiw_v1_contig_332_t46500-RA__Itaiw_v1_scaffold_43_t25962-RA	0.76	0.97744	525.0	399.0	0.029939999999999998	GF_000319	0.0182	0.0369	23.0	0.4944	Itaiw_v1_contig_332_t46500-RA	Itaiw_v1_scaffold_43_t25962-RA	0.2	0.2
Itaiw_v1_scaffold_38_t24235-RA__Itaiw_v1_scaffold_45_t26734-RA	0.67429	0.67514	525.0	354.0	0.6995600000000001	GF_000319	0.2674	2.3965	25.0	0.1116	Itaiw_v1_scaffold_38_t24235-RA	Itaiw_v1_scaffold_45_t26734-RA	0.08333	0.0625
Itaiw_v1_scaffold_45_t26734-RA__Itaiw_v1_scaffold_57_t30585-RA	0.67429	0.98305	525.0	354.0	0.02695	GF_000319	0.0119	0.033	17.0	0.3599	Itaiw_v1_scaffold_45_t26734-RA	Itaiw_v1_scaffold_57_t30585-RA	1.0	1.0
Itaiw_v1_contig_8_t42335-RA__Itaiw_v1_scaffold_124_t39982-RA	1.0	0.9850200000000001	267.0	267.0	0.034839999999999996	GF_006077	0.0199	0.0002	2.0	99.0	Itaiw_v1_contig_8_t42335-RA	Itaiw_v1_scaffold_124_t39982-RA	0.0	1.0
Itaiw_v1_scaffold_137_t40755-RA__Itaiw_v1_scaffold_32_t21274-RA	0.7369600000000001	0.9646	1380.0	1017.0	0.05774	GF_001357	0.0264	0.0672	5.0	0.3925	Itaiw_v1_scaffold_137_t40755-RA	Itaiw_v1_scaffold_32_t21274-RA	1.0	1.0
Itaiw_v1_scaffold_11_t09490-RA__Itaiw_v1_scaffold_83_t35806-RA	0.7795300000000001	0.91919	762.0	594.0	0.11345999999999999	GF_005827	0.0664	0.1623	2.0	0.4092	Itaiw_v1_scaffold_11_t09490-RA	Itaiw_v1_scaffold_83_t35806-RA	1.0	1.0
Itaiw_v1_contig_31_t43290-RA__Itaiw_v1_scaffold_73_t34494-RA	0.9533299999999999	0.99161	2250.0	2145.0	0.01004	GF_000961	0.005	0.0194	9.0	0.2587	Itaiw_v1_contig_31_t43290-RA	Itaiw_v1_scaffold_73_t34494-RA	1.0	1.0
Itaiw_v1_scaffold_55_t30051-RA__Itaiw_v1_scaffold_7_t06679-RA	0.8906700000000001	0.9685600000000001	2250.0	2004.0	0.04395	GF_000961	0.0314	0.0368	10.0	0.8517	Itaiw_v1_scaffold_55_t30051-RA	Itaiw_v1_scaffold_7_t06679-RA	1.0	1.0
Itaiw_v1_contig_135_t45022-RA__Itaiw_v1_scaffold_159_t41930-RA	0.63636	1.0	1650.0	1050.0		GF_001929	0.0	0.0		0.001	Itaiw_v1_contig_135_t45022-RA	Itaiw_v1_scaffold_159_t41930-RA	0.0
Itaiw_v1_scaffold_23_t16473-RA__Itaiw_v1_scaffold_85_t36028-RA	0.13665	1.0	2349.0	321.0	0.0	GF_003420	0.0	0.0	3.0	0.5186	Itaiw_v1_scaffold_23_t16473-RA	Itaiw_v1_scaffold_85_t36028-RA	0.0	1.0
Itaiw_v1_scaffold_139_t40841-RA__Itaiw_v1_scaffold_6_t05937-RA	1.0	1.0	297.0	297.0	0.0	GF_004537	0.0	0.0	2.0	0.3178	Itaiw_v1_scaffold_139_t40841-RA	Itaiw_v1_scaffold_6_t05937-RA	0.0	1.0
Itaiw_v1_scaffold_52_t29155-RA__Itaiw_v1_scaffold_8_t07740-RA	0.40256	0.93386	939.0	378.0	0.10357999999999999	GF_005915	0.0557	0.1297	2.0	0.4295	Itaiw_v1_scaffold_52_t29155-RA	Itaiw_v1_scaffold_8_t07740-RA	1.0	1.0
Itaiw_v1_scaffold_159_t41913-RA__Itaiw_v1_scaffold_39_t24722-RA	0.46373000000000003	0.97393	1158.0	537.0	0.039810000000000005	GF_003363	0.0246	0.0364	3.0	0.6752	Itaiw_v1_scaffold_159_t41913-RA	Itaiw_v1_scaffold_39_t24722-RA	1.0	1.0
Itaiw_v1_scaffold_1_t01485-RA__Itaiw_v1_scaffold_8_t07213-RA	0.39158000000000004	0.84595	1923.0	753.0	0.25995	GF_003160	0.1556	0.2513	3.0	0.6192	Itaiw_v1_scaffold_1_t01485-RA	Itaiw_v1_scaffold_8_t07213-RA	1.0	1.0
Itaiw_v1_scaffold_11_t09525-RA__Itaiw_v1_scaffold_83_t35837-RA	0.9945200000000001	0.9963299999999999	1095.0	1089.0	0.0	GF_003206	0.0	0.0138	3.0	0.001	Itaiw_v1_scaffold_11_t09525-RA	Itaiw_v1_scaffold_83_t35837-RA	1.0	1.0
Itaiw_v1_scaffold_10_t08696-RA__Itaiw_v1_scaffold_89_t36539-RA	0.15506	0.35026	4953.0	768.0	3.63685	GF_000022	1.5191	5.112	98.0	0.2972	Itaiw_v1_scaffold_10_t08696-RA	Itaiw_v1_scaffold_89_t36539-RA	0.0	0.0037
Itaiw_v1_scaffold_25_t17615-RA__Itaiw_v1_scaffold_52_t29190-RA	0.13022	0.30853	4953.0	645.0	5.76256	GF_000022	2.1424	5.5884	96.0	0.3834	Itaiw_v1_scaffold_25_t17615-RA	Itaiw_v1_scaffold_52_t29190-RA	0.0	0.04
Itaiw_v1_scaffold_59_t31285-RA__Itaiw_v1_scaffold_7_t06721-RA	0.17140999999999998	0.43227	4953.0	849.0	3.08007	GF_000022	1.0959	2.9782	98.0	0.368	Itaiw_v1_scaffold_59_t31285-RA	Itaiw_v1_scaffold_7_t06721-RA	0.02174	0.0037
Itaiw_v1_scaffold_71_t33965-RA__Itaiw_v1_scaffold_89_t36539-RA	0.15506	0.36198	4953.0	768.0	3.30226	GF_000022	1.4072	7.4449	98.0	0.18899999999999997	Itaiw_v1_scaffold_71_t33965-RA	Itaiw_v1_scaffold_89_t36539-RA	0.0	0.0037
Itaiw_v1_scaffold_72_t34343-RA__Itaiw_v1_scaffold_9_t07859-RA	1.0	0.9966200000000001	1479.0	1479.0	0.004079999999999999	GF_006006	0.0017	0.0116	2.0	0.1429	Itaiw_v1_scaffold_72_t34343-RA	Itaiw_v1_scaffold_9_t07859-RA	1.0	1.0
Itaiw_v1_scaffold_113_t39167-RA__Itaiw_v1_scaffold_8_t07469-RA	0.07522000000000001	0.63667	7977.0	600.0	0.78076	GF_000769	0.5227	0.5489999999999999	9.0	0.9521	Itaiw_v1_scaffold_113_t39167-RA	Itaiw_v1_scaffold_8_t07469-RA	1.0	1.0
Itaiw_v1_scaffold_12_t10576-RA__Itaiw_v1_scaffold_20_t15086-RA	0.15506	0.50242	1335.0	207.0		GF_000166	0.6411	82.8171		0.0077	Itaiw_v1_scaffold_12_t10576-RA	Itaiw_v1_scaffold_20_t15086-RA	0.0
Itaiw_v1_scaffold_16_t12601-RA__Itaiw_v1_scaffold_78_t35259-RA	0.18617999999999998	0.9244	1563.0	291.0	0.18652	GF_000972	0.1095	0.0011	13.0	99.0	Itaiw_v1_scaffold_16_t12601-RA	Itaiw_v1_scaffold_78_t35259-RA	0.0	0.08333
Itaiw_v1_scaffold_15_t12178-RA__Itaiw_v1_scaffold_57_t30682-RA	0.69272	0.9381799999999999	2265.0	1569.0	0.07396	GF_005924	0.054000000000000006	0.1066	2.0	0.5064	Itaiw_v1_scaffold_15_t12178-RA	Itaiw_v1_scaffold_57_t30682-RA	1.0	1.0
Itaiw_v1_scaffold_43_t26015-RA__Itaiw_v1_scaffold_6_t06373-RA	1.0	0.98925	837.0	837.0	0.01012	GF_004573	0.0049	0.0296	2.0	0.1642	Itaiw_v1_scaffold_43_t26015-RA	Itaiw_v1_scaffold_6_t06373-RA	1.0	1.0
Itaiw_v1_contig_7_t42127-RA__Itaiw_v1_scaffold_145_t41219-RA	0.21331999999999998	0.9980700000000001	2433.0	519.0	0.0	GF_000039	0.0	0.0104	45.0	0.001	Itaiw_v1_contig_7_t42127-RA	Itaiw_v1_scaffold_145_t41219-RA	1.0	1.0
Itaiw_v1_scaffold_102_t38127-RA__Itaiw_v1_scaffold_26_t18619-RA	0.19359	0.99151	2433.0	471.0	0.0	GF_000039	0.0	0.0403	44.0	0.001	Itaiw_v1_scaffold_102_t38127-RA	Itaiw_v1_scaffold_26_t18619-RA	1.0	1.0
Itaiw_v1_scaffold_11_t09449-RA__Itaiw_v1_scaffold_4_t04220-RA	0.18249	0.52252	2433.0	444.0	1.8972	GF_000039	0.526	8.4698	83.0	0.0621	Itaiw_v1_scaffold_11_t09449-RA	Itaiw_v1_scaffold_4_t04220-RA	0.0	0.00267
Itaiw_v1_scaffold_11_t09449-RA__Itaiw_v1_scaffold_83_t35770-RA	0.2799	0.98972	2433.0	681.0	0.00747	GF_000039	0.0039	0.0319	59.0	0.1233	Itaiw_v1_scaffold_11_t09449-RA	Itaiw_v1_scaffold_83_t35770-RA	1.0	1.0
Itaiw_v1_scaffold_143_t41126-RA__Itaiw_v1_scaffold_20_t14822-RA	0.18249	0.44595	2433.0	444.0	1.62671	GF_000039	0.7237	67.1519	83.0	0.0108	Itaiw_v1_scaffold_143_t41126-RA	Itaiw_v1_scaffold_20_t14822-RA	0.0	0.00267
Itaiw_v1_scaffold_143_t41126-RA__Itaiw_v1_scaffold_20_t14822-RA	0.18249	0.44595	2433.0	444.0	1.62671	GF_000039	0.7237	67.1519	83.0	0.0108	Itaiw_v1_scaffold_143_t41126-RA	Itaiw_v1_scaffold_20_t14822-RA	0.0	0.00267
Itaiw_v1_scaffold_143_t41126-RA__Itaiw_v1_scaffold_27_t18977-RA	0.20592	0.9940100000000001	2433.0	501.0	0.0	GF_000039	0.0	0.0218	63.0	0.001	Itaiw_v1_scaffold_143_t41126-RA	Itaiw_v1_scaffold_27_t18977-RA	1.0	1.0
Itaiw_v1_scaffold_154_t41657-RA__Itaiw_v1_scaffold_32_t21454-RA	0.18249	1.0	2433.0	444.0	0.0	GF_000039	0.0	0.0	49.0	0.001	Itaiw_v1_scaffold_154_t41657-RA	Itaiw_v1_scaffold_32_t21454-RA	0.0	1.0
Itaiw_v1_scaffold_18_t13549-RA__Itaiw_v1_scaffold_22_t15966-RA	0.1233	0.45333	2433.0	300.0	2.7147799999999997	GF_000039	0.8523	79.1101	82.0	0.0108	Itaiw_v1_scaffold_18_t13549-RA	Itaiw_v1_scaffold_22_t15966-RA	0.0	0.01
Itaiw_v1_scaffold_18_t13549-RA__Itaiw_v1_scaffold_69_t33577-RA	0.07028	0.43275	2433.0	171.0	2.3429599999999997	GF_000039	0.8038	73.1711	83.0	0.011000000000000001	Itaiw_v1_scaffold_18_t13549-RA	Itaiw_v1_scaffold_69_t33577-RA	0.0	0.00267
Itaiw_v1_scaffold_20_t14822-RA__Itaiw_v1_scaffold_27_t18977-RA	0.18249	0.44369	2433.0	444.0	1.62671	GF_000039	0.7235	67.2262	83.0	0.0108	Itaiw_v1_scaffold_20_t14822-RA	Itaiw_v1_scaffold_27_t18977-RA	0.0	0.00267
Itaiw_v1_scaffold_4_t04220-RA__Itaiw_v1_scaffold_83_t35770-RA	0.18126	0.52608	2433.0	441.0	1.89083	GF_000039	0.5144	8.2097	83.0	0.0627	Itaiw_v1_scaffold_4_t04220-RA	Itaiw_v1_scaffold_83_t35770-RA	0.0	0.00267
Itaiw_v1_scaffold_34_t22521-RA__Itaiw_v1_scaffold_47_t27468-RA	0.66364	0.95662	660.0	438.0	0.04882	GF_000702	0.0247	0.1211	15.0	0.2041	Itaiw_v1_scaffold_34_t22521-RA	Itaiw_v1_scaffold_47_t27468-RA	0.33333	0.33333
Itaiw_v1_contig_423_t46912-RA__Itaiw_v1_scaffold_50_t28773-RA	1.0	0.9893200000000001	2715.0	2715.0	0.02519	GF_003194	0.0115	0.0091	3.0	1.2604	Itaiw_v1_contig_423_t46912-RA	Itaiw_v1_scaffold_50_t28773-RA	1.0	1.0
Itaiw_v1_contig_423_t46912-RA__Itaiw_v1_scaffold_98_t37697-RA	0.30718	0.9640299999999999	2715.0	834.0	0.032389999999999995	GF_003194	0.0218	0.09699999999999999	4.0	0.2249	Itaiw_v1_contig_423_t46912-RA	Itaiw_v1_scaffold_98_t37697-RA	0.5	0.5
Itaiw_v1_contig_423_t46912-RA__Itaiw_v1_scaffold_98_t37697-RA	0.30718	0.9640299999999999	2715.0	834.0	0.032389999999999995	GF_003194	0.0218	0.09699999999999999	4.0	0.2249	Itaiw_v1_contig_423_t46912-RA	Itaiw_v1_scaffold_98_t37697-RA	0.5	0.5
Itaiw_v1_scaffold_50_t28773-RA__Itaiw_v1_scaffold_98_t37697-RA	0.30718	0.96283	2715.0	834.0	0.035160000000000004	GF_003194	0.0228	0.0994	4.0	0.2291	Itaiw_v1_scaffold_50_t28773-RA	Itaiw_v1_scaffold_98_t37697-RA	0.5	0.5
Itaiw_v1_contig_12_t42537-RA__Itaiw_v1_scaffold_108_t38657-RA	0.18457	0.95025	2178.0	402.0	0.04334	GF_002341	0.0106	0.1773	5.0	0.0597	Itaiw_v1_contig_12_t42537-RA	Itaiw_v1_scaffold_108_t38657-RA	0.5	0.5
Itaiw_v1_contig_12_t42537-RA__Itaiw_v1_scaffold_59_t31140-RA	0.18457	0.9850700000000001	2178.0	402.0	0.0129	GF_002341	0.0067	0.0424	4.0	0.157	Itaiw_v1_contig_12_t42537-RA	Itaiw_v1_scaffold_59_t31140-RA	1.0	1.0
Itaiw_v1_scaffold_108_t38657-RA__Itaiw_v1_scaffold_59_t31140-RA	0.97245	0.9570299999999999	2178.0	2118.0	0.0409	GF_002341	0.0203	0.1334	5.0	0.1521	Itaiw_v1_scaffold_108_t38657-RA	Itaiw_v1_scaffold_59_t31140-RA	0.5	0.5
Itaiw_v1_scaffold_135_t40508-RA__Itaiw_v1_scaffold_19_t14410-RA	0.36719	1.0	1152.0	423.0	0.0	GF_000059	0.0	0.0	52.0	0.3648	Itaiw_v1_scaffold_135_t40508-RA	Itaiw_v1_scaffold_19_t14410-RA	0.0	1.0
Itaiw_v1_scaffold_162_t42024-RA__Itaiw_v1_scaffold_1_t01272-RA	0.41146000000000005	0.47046000000000004	1152.0	474.0	1.8872400000000003	GF_000059	0.8313	2.2328	64.0	0.3723	Itaiw_v1_scaffold_162_t42024-RA	Itaiw_v1_scaffold_1_t01272-RA	0.01695	0.00617
Itaiw_v1_scaffold_18_t13715-RA__Itaiw_v1_scaffold_29_t20206-RA	0.66089	0.96504	1212.0	801.0	0.0394	GF_006171	0.0285	0.0668	2.0	0.4262	Itaiw_v1_scaffold_18_t13715-RA	Itaiw_v1_scaffold_29_t20206-RA	1.0	1.0
Itaiw_v1_scaffold_72_t34237-RA__Itaiw_v1_scaffold_9_t07780-RA	0.23276999999999998	0.92924	2307.0	537.0	0.09124	GF_000719	0.0646	0.1109	9.0	0.583	Itaiw_v1_scaffold_72_t34237-RA	Itaiw_v1_scaffold_9_t07780-RA	1.0	1.0
Itaiw_v1_scaffold_13_t10945-RA__Itaiw_v1_scaffold_65_t32801-RA	0.8489399999999999	0.9933200000000001	1410.0	1197.0	0.0074	GF_002930	0.0033	0.018000000000000002	3.0	0.1845	Itaiw_v1_scaffold_13_t10945-RA	Itaiw_v1_scaffold_65_t32801-RA	1.0	1.0
Itaiw_v1_scaffold_171_t42301-RA__Itaiw_v1_scaffold_2_t02655-RA	0.33524	0.9988600000000001	2622.0	879.0	0.0	GF_000136	0.0	0.0061	36.0	0.001	Itaiw_v1_scaffold_171_t42301-RA	Itaiw_v1_scaffold_2_t02655-RA	1.0	1.0
Itaiw_v1_scaffold_18_t13854-RA__Itaiw_v1_scaffold_29_t20065-RA	0.9688899999999999	0.99541	1350.0	1308.0	0.004520000000000001	GF_004538	0.0037	0.0088	2.0	0.424	Itaiw_v1_scaffold_18_t13854-RA	Itaiw_v1_scaffold_29_t20065-RA	1.0	1.0
Itaiw_v1_scaffold_18_t13775-RA__Itaiw_v1_scaffold_29_t20155-RA	0.60563	0.98966	1278.0	774.0	0.01457	GF_001710	0.0101	0.0125	6.0	0.8083	Itaiw_v1_scaffold_18_t13775-RA	Itaiw_v1_scaffold_29_t20155-RA	1.0	1.0
Itaiw_v1_scaffold_15_t12141-RA__Itaiw_v1_scaffold_57_t30756-RA	0.66059	0.9561200000000001	2139.0	1413.0	0.06538	GF_004753	0.0451	0.0488	2.0	0.9245	Itaiw_v1_scaffold_15_t12141-RA	Itaiw_v1_scaffold_57_t30756-RA	1.0	1.0
Itaiw_v1_scaffold_123_t39882-RA__Itaiw_v1_scaffold_35_t23049-RA	0.52023	0.6925899999999999	519.0	270.0	0.70629	GF_002623	0.3603	0.805	5.0	0.4476	Itaiw_v1_scaffold_123_t39882-RA	Itaiw_v1_scaffold_35_t23049-RA	0.5	0.5
Itaiw_v1_scaffold_13_t10829-RA__Itaiw_v1_scaffold_69_t33621-RA	0.09057	0.29389	5598.0	507.0	3.14742	GF_000018	1.9209	60.8082	60.0	0.0316	Itaiw_v1_scaffold_13_t10829-RA	Itaiw_v1_scaffold_69_t33621-RA	0.0	0.125
Itaiw_v1_scaffold_14_t11525-RA__Itaiw_v1_scaffold_15_t11979-RA	0.043410000000000004	0.57613	5598.0	243.0		GF_000018	0.3278	29.5731		0.0111	Itaiw_v1_scaffold_14_t11525-RA	Itaiw_v1_scaffold_15_t11979-RA	0.0
Itaiw_v1_scaffold_16_t12534-RA__Itaiw_v1_scaffold_40_t24934-RA	0.14094	0.55894	5598.0	789.0	1.56731	GF_000018	0.5252	2.8128	88.0	0.1867	Itaiw_v1_scaffold_16_t12534-RA	Itaiw_v1_scaffold_40_t24934-RA	0.09091	0.06667000000000001
Itaiw_v1_scaffold_16_t12534-RA__Itaiw_v1_scaffold_78_t35176-RA	0.04502	0.9603200000000001	5598.0	252.0	0.21474000000000001	GF_000018	0.0532	0.0156	85.0	3.4045	Itaiw_v1_scaffold_16_t12534-RA	Itaiw_v1_scaffold_78_t35176-RA	1.0	1.0
Itaiw_v1_scaffold_16_t12534-RA__Itaiw_v1_scaffold_83_t35780-RA	0.05466	0.31046	5598.0	306.0	7.804460000000001	GF_000018	1.5282	65.5663	96.0	0.0233	Itaiw_v1_scaffold_16_t12534-RA	Itaiw_v1_scaffold_83_t35780-RA	0.0	0.02083
Itaiw_v1_scaffold_16_t12534-RA__Itaiw_v1_scaffold_83_t35780-RA	0.05466	0.31046	5598.0	306.0	7.804460000000001	GF_000018	1.5282	65.5663	96.0	0.0233	Itaiw_v1_scaffold_16_t12534-RA	Itaiw_v1_scaffold_83_t35780-RA	0.0	0.02083
Itaiw_v1_scaffold_17_t12974-RA__Itaiw_v1_scaffold_97_t37571-RA	0.18703	0.44317	5598.0	1047.0	2.33459	GF_000018	0.7909999999999999	68.9336	60.0	0.0115	Itaiw_v1_scaffold_17_t12974-RA	Itaiw_v1_scaffold_97_t37571-RA	0.0	0.125
Itaiw_v1_scaffold_1_t00260-RA__Itaiw_v1_scaffold_38_t23958-RA	0.12808	0.85914	5598.0	717.0	0.35905	GF_000018	0.1445	0.2285	69.0	0.6322	Itaiw_v1_scaffold_1_t00260-RA	Itaiw_v1_scaffold_38_t23958-RA	0.5	0.5
Itaiw_v1_scaffold_40_t24814-RA__Itaiw_v1_scaffold_93_t37141-RA	0.08146	0.9934200000000001	5598.0	456.0		GF_000018	0.0056	0.011000000000000001		0.5053	Itaiw_v1_scaffold_40_t24814-RA	Itaiw_v1_scaffold_93_t37141-RA
Itaiw_v1_scaffold_40_t24934-RA__Itaiw_v1_scaffold_78_t35176-RA	0.0627	0.5868899999999999	5598.0	351.0	1.7809700000000002	GF_000018	0.4454	3.3627	88.0	0.1325	Itaiw_v1_scaffold_40_t24934-RA	Itaiw_v1_scaffold_78_t35176-RA	0.09091	0.06667000000000001
Itaiw_v1_scaffold_44_t26484-RA__Itaiw_v1_scaffold_54_t29737-RA	0.10718	0.50167	5598.0	600.0	1.7337200000000001	GF_000018	0.8312	1.902	74.0	0.43700000000000006	Itaiw_v1_scaffold_44_t26484-RA	Itaiw_v1_scaffold_54_t29737-RA	0.04348	0.03846
Itaiw_v1_scaffold_44_t26484-RA__Itaiw_v1_scaffold_54_t29846-RA	0.052520000000000004	0.46939	5598.0	294.0	3.8371800000000005	GF_000018	0.5521	78.226	94.0	0.0071	Itaiw_v1_scaffold_44_t26484-RA	Itaiw_v1_scaffold_54_t29846-RA	0.0	0.00581
Itaiw_v1_scaffold_54_t29737-RA__Itaiw_v1_scaffold_83_t35780-RA	0.0895	0.30938000000000004	5598.0	501.0	7.241439999999999	GF_000018	2.0261	62.1839	96.0	0.0326	Itaiw_v1_scaffold_54_t29737-RA	Itaiw_v1_scaffold_83_t35780-RA	0.0	0.02083
Itaiw_v1_scaffold_55_t30169-RA__Itaiw_v1_scaffold_7_t06564-RA	0.06752000000000001	0.90476	5598.0	378.0		GF_000018	0.09	0.149		0.6039	Itaiw_v1_scaffold_55_t30169-RA	Itaiw_v1_scaffold_7_t06564-RA
Itaiw_v1_scaffold_5_t05473-RA__Itaiw_v1_scaffold_92_t36965-RA	0.0552	0.40453	5598.0	309.0		GF_000018	1.2774	1.5721		0.8125	Itaiw_v1_scaffold_5_t05473-RA	Itaiw_v1_scaffold_92_t36965-RA
Itaiw_v1_scaffold_69_t33621-RA__Itaiw_v1_scaffold_92_t36965-RA	0.07556	0.39716	5598.0	423.0		GF_000018	1.072	14.4465		0.0742	Itaiw_v1_scaffold_69_t33621-RA	Itaiw_v1_scaffold_92_t36965-RA	0.0
Itaiw_v1_scaffold_69_t33621-RA__Itaiw_v1_scaffold_97_t37571-RA	0.17899	0.9031899999999999	5598.0	1002.0	0.15044000000000002	GF_000018	0.0958	0.1452	59.0	0.6601	Itaiw_v1_scaffold_69_t33621-RA	Itaiw_v1_scaffold_97_t37571-RA	1.0	1.0
Itaiw_v1_scaffold_92_t36965-RA__Itaiw_v1_scaffold_97_t37571-RA	0.08039	0.36889	5598.0	450.0		GF_000018	1.0654	68.0171		0.0157	Itaiw_v1_scaffold_92_t36965-RA	Itaiw_v1_scaffold_97_t37571-RA	0.0
Itaiw_v1_scaffold_18_t13692-RA__Itaiw_v1_scaffold_29_t20249-RA	0.6782600000000001	0.9102600000000001	345.0	234.0	0.16735999999999998	GF_004800	0.0901	0.1518	2.0	0.5937	Itaiw_v1_scaffold_18_t13692-RA	Itaiw_v1_scaffold_29_t20249-RA	1.0	1.0
Itaiw_v1_scaffold_101_t38036-RA__Itaiw_v1_scaffold_49_t28336-RA	0.38926	0.92529	447.0	174.0	0.12846	GF_003323	0.0874	0.0662	4.0	1.319	Itaiw_v1_scaffold_101_t38036-RA	Itaiw_v1_scaffold_49_t28336-RA	0.5	0.5
Itaiw_v1_contig_488_t47149-RA__Itaiw_v1_scaffold_80_t35427-RA	0.83152	0.9771200000000001	1104.0	918.0	0.03478	GF_003367	0.0222	0.0277	3.0	0.8019	Itaiw_v1_contig_488_t47149-RA	Itaiw_v1_scaffold_80_t35427-RA	1.0	1.0
Itaiw_v1_contig_249_t46007-RA__Itaiw_v1_scaffold_5_t05283-RA	0.8484	0.96447	2256.0	1914.0	0.05111	GF_000439	0.0349	0.0451	13.0	0.7732	Itaiw_v1_contig_249_t46007-RA	Itaiw_v1_scaffold_5_t05283-RA	1.0	1.0
Itaiw_v1_scaffold_11_t09169-RA__Itaiw_v1_scaffold_3_t03028-RA	0.8250700000000001	1.0	1029.0	849.0	0.0011	GF_002203	0.0	0.0	5.0	0.3921	Itaiw_v1_scaffold_11_t09169-RA	Itaiw_v1_scaffold_3_t03028-RA	0.0	1.0
Itaiw_v1_scaffold_100_t37829-RA__Itaiw_v1_scaffold_19_t14291-RA	0.43986000000000003	0.63542	873.0	384.0	0.8332700000000001	GF_004128	0.4726	0.8691	3.0	0.5437	Itaiw_v1_scaffold_100_t37829-RA	Itaiw_v1_scaffold_19_t14291-RA	1.0	1.0
Itaiw_v1_scaffold_113_t39154-RA__Itaiw_v1_scaffold_8_t07478-RA	0.32313000000000003	0.89474	1764.0	570.0	0.17599	GF_001674	0.1078	0.1526	8.0	0.7062	Itaiw_v1_scaffold_113_t39154-RA	Itaiw_v1_scaffold_8_t07478-RA	1.0	1.0
Itaiw_v1_contig_31_t43299-RA__Itaiw_v1_scaffold_73_t34487-RA	0.71068	0.9307799999999999	1545.0	1098.0	0.09978	GF_005479	0.0656	0.1043	2.0	0.6286	Itaiw_v1_contig_31_t43299-RA	Itaiw_v1_scaffold_73_t34487-RA	1.0	1.0
Itaiw_v1_contig_253_t46045-RA__Itaiw_v1_scaffold_2_t01876-RA	0.9052	0.99887	981.0	888.0	0.0033399999999999997	GF_005831	0.0017	0.0	2.0	99.0	Itaiw_v1_contig_253_t46045-RA	Itaiw_v1_scaffold_2_t01876-RA	0.0	1.0
Itaiw_v1_contig_101_t44619-RA__Itaiw_v1_scaffold_78_t35234-RA	0.1955	0.9197200000000001	2931.0	573.0		GF_000030	0.0813	0.109		0.7464	Itaiw_v1_contig_101_t44619-RA	Itaiw_v1_scaffold_78_t35234-RA
Itaiw_v1_scaffold_18_t13539-RA__Itaiw_v1_scaffold_88_t36485-RA	0.10132999999999999	0.80808	2931.0	297.0		GF_000030	0.2183	0.257		0.8495	Itaiw_v1_scaffold_18_t13539-RA	Itaiw_v1_scaffold_88_t36485-RA
Itaiw_v1_scaffold_53_t29524-RA__Itaiw_v1_scaffold_75_t34758-RA	0.058339999999999996	0.78947	2931.0	171.0		GF_000030	0.3047	0.0886		3.4411	Itaiw_v1_scaffold_53_t29524-RA	Itaiw_v1_scaffold_75_t34758-RA
Itaiw_v1_contig_14_t42699-RA__Itaiw_v1_scaffold_94_t37202-RA	0.44209	1.0	2694.0	1191.0	0.0	GF_000305	0.0	0.0	18.0	0.4968	Itaiw_v1_contig_14_t42699-RA	Itaiw_v1_scaffold_94_t37202-RA	0.0	1.0
Itaiw_v1_scaffold_131_t40285-RA__Itaiw_v1_scaffold_1_t01487-RA	0.16592	0.29754	2694.0	447.0	3.79567	GF_000305	2.7555	2.454	22.0	1.1229	Itaiw_v1_scaffold_131_t40285-RA	Itaiw_v1_scaffold_1_t01487-RA	0.25	0.125
Itaiw_v1_scaffold_26_t18622-RA__Itaiw_v1_scaffold_7_t06650-RA	0.07692	0.9248799999999999	2769.0	213.0	0.07032000000000001	GF_001063	0.068	0.1323	8.0	0.5141	Itaiw_v1_scaffold_26_t18622-RA	Itaiw_v1_scaffold_7_t06650-RA	0.33333	0.33333
Itaiw_v1_scaffold_55_t30055-RA__Itaiw_v1_scaffold_7_t06650-RA	0.12675999999999998	0.66952	2769.0	351.0		GF_001063	0.2555	2.8978		0.0882	Itaiw_v1_scaffold_55_t30055-RA	Itaiw_v1_scaffold_7_t06650-RA
Itaiw_v1_contig_254_t46048-RA__Itaiw_v1_scaffold_47_t27304-RA	0.77376	0.98665	2904.0	2247.0	0.01288	GF_005680	0.0084	0.031	2.0	0.2699	Itaiw_v1_contig_254_t46048-RA	Itaiw_v1_scaffold_47_t27304-RA	1.0	1.0
Itaiw_v1_scaffold_53_t29533-RA__Itaiw_v1_scaffold_75_t34742-RA	0.65476	1.0	756.0	495.0	0.0	GF_002883	0.0	0.0	4.0	0.001	Itaiw_v1_scaffold_53_t29533-RA	Itaiw_v1_scaffold_75_t34742-RA	0.0	1.0
Itaiw_v1_scaffold_13_t10946-RA__Itaiw_v1_scaffold_65_t32802-RA	1.0	0.9919100000000001	618.0	618.0	0.0048	GF_005637	0.0023	0.0218	2.0	0.1073	Itaiw_v1_scaffold_13_t10946-RA	Itaiw_v1_scaffold_65_t32802-RA	1.0	1.0
Itaiw_v1_scaffold_33_t22065-RA__Itaiw_v1_scaffold_44_t26326-RA	0.67225	0.98814	2508.0	1686.0	0.014769999999999998	GF_002522	0.0067	0.0248	5.0	0.2692	Itaiw_v1_scaffold_33_t22065-RA	Itaiw_v1_scaffold_44_t26326-RA	0.5	0.5
Itaiw_v1_scaffold_135_t40535-RA__Itaiw_v1_scaffold_19_t14366-RA	0.85393	0.9868399999999999	534.0	456.0	0.019540000000000002	GF_005019	0.0093	0.0238	2.0	0.3896	Itaiw_v1_scaffold_135_t40535-RA	Itaiw_v1_scaffold_19_t14366-RA	1.0	1.0
Itaiw_v1_scaffold_13_t11175-RA__Itaiw_v1_scaffold_54_t30023-RA	0.9908	0.9896799999999999	978.0	969.0	0.01577	GF_002080	0.0087	0.0152	6.0	0.5709	Itaiw_v1_scaffold_13_t11175-RA	Itaiw_v1_scaffold_54_t30023-RA	1.0	1.0
Itaiw_v1_scaffold_30_t20625-RA__Itaiw_v1_scaffold_46_t27245-RA	0.68098	0.97898	978.0	666.0	0.03567	GF_002080	0.0213	0.0226	5.0	0.9437	Itaiw_v1_scaffold_30_t20625-RA	Itaiw_v1_scaffold_46_t27245-RA	1.0	1.0
Itaiw_v1_scaffold_2_t01612-RA__Itaiw_v1_scaffold_40_t24870-RA	1.0	0.98495	465.0	465.0	0.0126	GF_005969	0.0063	0.0359	2.0	0.175	Itaiw_v1_scaffold_2_t01612-RA	Itaiw_v1_scaffold_40_t24870-RA	1.0	1.0
Itaiw_v1_scaffold_123_t39904-RA__Itaiw_v1_scaffold_35_t23017-RA	0.18333	0.69972	1980.0	363.0	0.98864	GF_000211	0.3537	0.6	22.0	0.5895	Itaiw_v1_scaffold_123_t39904-RA	Itaiw_v1_scaffold_35_t23017-RA	0.5	0.5
Itaiw_v1_scaffold_13_t10863-RA__Itaiw_v1_scaffold_65_t32745-RA	0.30606	0.87459	1980.0	606.0		GF_000211	0.1211	0.2135		0.5672	Itaiw_v1_scaffold_13_t10863-RA	Itaiw_v1_scaffold_65_t32745-RA
Itaiw_v1_scaffold_12_t10444-RA__Itaiw_v1_scaffold_141_t40955-RA	0.77987	0.9910399999999999	1431.0	1116.0	0.00302	GF_003244	0.0012	0.0338	3.0	0.0352	Itaiw_v1_scaffold_12_t10444-RA	Itaiw_v1_scaffold_141_t40955-RA	1.0	1.0
Itaiw_v1_scaffold_157_t41809-RA__Itaiw_v1_scaffold_63_t32222-RA	0.22271999999999997	0.95352	3381.0	753.0	0.06784	GF_001905	0.0477	0.0523	5.0	0.9122	Itaiw_v1_scaffold_157_t41809-RA	Itaiw_v1_scaffold_63_t32222-RA	1.0	1.0
Itaiw_v1_contig_75_t44185-RA__Itaiw_v1_scaffold_36_t23312-RA	0.77857	0.9908299999999999	1260.0	981.0	0.01243	GF_002808	0.0074	0.0143	4.0	0.5154	Itaiw_v1_contig_75_t44185-RA	Itaiw_v1_scaffold_36_t23312-RA	1.0	1.0
Itaiw_v1_scaffold_69_t33681-RA__Itaiw_v1_scaffold_96_t37432-RA	0.41075	0.97731	2790.0	1146.0	0.04058	GF_001753	0.0216	0.0288	6.0	0.7497	Itaiw_v1_scaffold_69_t33681-RA	Itaiw_v1_scaffold_96_t37432-RA	0.5	0.5
Itaiw_v1_scaffold_18_t13526-RA__Itaiw_v1_scaffold_88_t36457-RA	0.19702	0.92437	1812.0	357.0		GF_000763	0.0736	0.1101		0.6686	Itaiw_v1_scaffold_18_t13526-RA	Itaiw_v1_scaffold_88_t36457-RA
Itaiw_v1_scaffold_112_t39052-RA__Itaiw_v1_scaffold_18_t13643-RA	0.9235399999999999	0.95788	1491.0	1377.0	0.05824	GF_005482	0.0373	0.0688	2.0	0.5429	Itaiw_v1_scaffold_112_t39052-RA	Itaiw_v1_scaffold_18_t13643-RA	1.0	1.0
Itaiw_v1_scaffold_116_t39406-RA__Itaiw_v1_scaffold_33_t21770-RA	0.15195	0.9955	1461.0	222.0	0.00054	GF_005899	0.0	0.0127	2.0	0.001	Itaiw_v1_scaffold_116_t39406-RA	Itaiw_v1_scaffold_33_t21770-RA	1.0	1.0
Itaiw_v1_scaffold_103_t38223-RA__Itaiw_v1_scaffold_12_t10013-RA	0.3862	0.94671	2478.0	957.0	0.06085	GF_000074	0.0443	0.0998	21.0	0.4439	Itaiw_v1_scaffold_103_t38223-RA	Itaiw_v1_scaffold_12_t10013-RA	1.0	1.0
Itaiw_v1_scaffold_103_t38223-RA__Itaiw_v1_scaffold_5_t05450-RA	0.18523	0.86275	2478.0	459.0		GF_000074	0.1165	0.3579		0.3255	Itaiw_v1_scaffold_103_t38223-RA	Itaiw_v1_scaffold_5_t05450-RA
Itaiw_v1_scaffold_103_t38223-RA__Itaiw_v1_scaffold_5_t05450-RA	0.18523	0.86275	2478.0	459.0		GF_000074	0.1165	0.3579		0.3255	Itaiw_v1_scaffold_103_t38223-RA	Itaiw_v1_scaffold_5_t05450-RA
Itaiw_v1_scaffold_12_t10013-RA__Itaiw_v1_scaffold_5_t05786-RA	0.3862	0.8014600000000001	2478.0	957.0	0.29724	GF_000074	0.1378	0.6853	22.0	0.2011	Itaiw_v1_scaffold_12_t10013-RA	Itaiw_v1_scaffold_5_t05786-RA	0.5	0.5
Itaiw_v1_scaffold_12_t10013-RA__Itaiw_v1_scaffold_86_t36223-RA	0.38741	0.5125	2478.0	960.0	1.37894	GF_000074	0.5467	65.7379	38.0	0.0083	Itaiw_v1_scaffold_12_t10013-RA	Itaiw_v1_scaffold_86_t36223-RA	0.0	0.01099
Itaiw_v1_scaffold_5_t05753-RA__Itaiw_v1_scaffold_89_t36585-RA	0.62373	0.9474600000000001	1770.0	1104.0	0.08244	GF_004145	0.0551	0.0572	2.0	0.963	Itaiw_v1_scaffold_5_t05753-RA	Itaiw_v1_scaffold_89_t36585-RA	1.0	1.0
Itaiw_v1_contig_88_t44417-RA__Itaiw_v1_scaffold_115_t39287-RA	0.3215	0.94683	1521.0	489.0	0.07472999999999999	GF_001720	0.0448	0.08800000000000001	7.0	0.5091	Itaiw_v1_contig_88_t44417-RA	Itaiw_v1_scaffold_115_t39287-RA	0.5	0.5
Itaiw_v1_scaffold_16_t12580-RA__Itaiw_v1_scaffold_78_t35216-RA	0.6349199999999999	0.78333	1134.0	720.0	0.35924	GF_004981	0.2337	0.3747	2.0	0.6235	Itaiw_v1_scaffold_16_t12580-RA	Itaiw_v1_scaffold_78_t35216-RA	1.0	1.0
Itaiw_v1_scaffold_10_t08723-RA__Itaiw_v1_scaffold_154_t41663-RA	0.24055	0.9572299999999999	5637.0	1356.0	0.06347	GF_000116	0.0369	0.0764	44.0	0.483	Itaiw_v1_scaffold_10_t08723-RA	Itaiw_v1_scaffold_154_t41663-RA	0.08333	0.08333
Itaiw_v1_scaffold_14_t11256-RA__Itaiw_v1_scaffold_90_t36677-RA	0.51515	0.98824	495.0	255.0	0.00109	GF_001314	0.0	0.0357	7.0	0.001	Itaiw_v1_scaffold_14_t11256-RA	Itaiw_v1_scaffold_90_t36677-RA	1.0	1.0
Itaiw_v1_contig_278_t46203-RA__Itaiw_v1_scaffold_46_t27032-RA	0.97154	0.99798	3057.0	2970.0	0.00112	GF_000816	0.0005	0.0063	13.0	0.0752	Itaiw_v1_contig_278_t46203-RA	Itaiw_v1_scaffold_46_t27032-RA	1.0	1.0
Itaiw_v1_scaffold_106_t38528-RA__Itaiw_v1_scaffold_51_t28880-RA	0.46153999999999995	0.93981	468.0	216.0	0.10924	GF_005444	0.0534	0.1007	2.0	0.5304	Itaiw_v1_scaffold_106_t38528-RA	Itaiw_v1_scaffold_51_t28880-RA	1.0	1.0
Itaiw_v1_scaffold_61_t31937-RA__Itaiw_v1_scaffold_84_t35966-RA	0.33505	0.77436	582.0	195.0	0.7355	GF_001244	0.2732	0.3391	12.0	0.8056	Itaiw_v1_scaffold_61_t31937-RA	Itaiw_v1_scaffold_84_t35966-RA	0.1	0.1
Itaiw_v1_contig_14_t42727-RA__Itaiw_v1_scaffold_94_t37224-RA	0.62227	0.9602299999999999	4122.0	2565.0	0.051789999999999996	GF_000824	0.0384	0.0533	10.0	0.7212	Itaiw_v1_contig_14_t42727-RA	Itaiw_v1_scaffold_94_t37224-RA	1.0	1.0
Itaiw_v1_scaffold_39_t24668-RA__Itaiw_v1_scaffold_44_t26616-RA	0.53181	0.45238	3159.0	1680.0	1.40199	GF_000418	0.7414	70.6446	20.0	0.0105	Itaiw_v1_scaffold_39_t24668-RA	Itaiw_v1_scaffold_44_t26616-RA	0.0	0.1
Itaiw_v1_scaffold_44_t26616-RA__Itaiw_v1_scaffold_74_t34663-RA	0.64103	0.96593	3159.0	2025.0	0.048369999999999996	GF_000418	0.0275	0.0611	11.0	0.4499	Itaiw_v1_scaffold_44_t26616-RA	Itaiw_v1_scaffold_74_t34663-RA	1.0	1.0
Itaiw_v1_scaffold_12_t10441-RA__Itaiw_v1_scaffold_141_t40950-RA	1.0	0.97175	1062.0	1062.0	0.02576	GF_006041	0.0131	0.0754	2.0	0.1742	Itaiw_v1_scaffold_12_t10441-RA	Itaiw_v1_scaffold_141_t40950-RA	1.0	1.0
Itaiw_v1_scaffold_15_t11912-RA__Itaiw_v1_scaffold_45_t26727-RA	0.9461799999999999	0.9810399999999999	1059.0	1002.0	0.041319999999999996	GF_004559	0.0186	0.022000000000000002	2.0	0.8443	Itaiw_v1_scaffold_15_t11912-RA	Itaiw_v1_scaffold_45_t26727-RA	1.0	1.0
Itaiw_v1_contig_16_t42783-RA__Itaiw_v1_scaffold_12_t10222-RA	0.97967	0.99931	1476.0	1446.0	0.00054	GF_005415	0.0	0.0022	2.0	0.001	Itaiw_v1_contig_16_t42783-RA	Itaiw_v1_scaffold_12_t10222-RA	0.0	1.0
Itaiw_v1_scaffold_18_t13847-RA__Itaiw_v1_scaffold_29_t20073-RA	0.96334	0.99454	5892.0	5676.0	0.00838	GF_005282	0.004	0.0096	2.0	0.4126	Itaiw_v1_scaffold_18_t13847-RA	Itaiw_v1_scaffold_29_t20073-RA	1.0	1.0
Itaiw_v1_scaffold_16_t12555-RA__Itaiw_v1_scaffold_78_t35192-RA	0.97541	0.92017	732.0	714.0	0.12824000000000002	GF_005675	0.068	0.1631	2.0	0.41700000000000004	Itaiw_v1_scaffold_16_t12555-RA	Itaiw_v1_scaffold_78_t35192-RA	1.0	1.0
Itaiw_v1_scaffold_1_t01321-RA__Itaiw_v1_scaffold_1_t01360-RA	0.75836	0.98039	807.0	612.0	0.03461	GF_001771	0.0155	0.0343	7.0	0.4525	Itaiw_v1_scaffold_1_t01321-RA	Itaiw_v1_scaffold_1_t01360-RA	0.25	0.25
Itaiw_v1_contig_13_t42542-RA__Itaiw_v1_scaffold_22_t15919-RA	0.55914	1.0	558.0	312.0	0.00054	GF_005895	0.0	0.0	2.0	0.4584	Itaiw_v1_contig_13_t42542-RA	Itaiw_v1_scaffold_22_t15919-RA	0.0	1.0
Itaiw_v1_contig_11_t42503-RA__Itaiw_v1_scaffold_52_t29411-RA	0.80607	0.9843200000000001	2769.0	2232.0	0.02553	GF_000973	0.0143	0.022000000000000002	8.0	0.6513	Itaiw_v1_contig_11_t42503-RA	Itaiw_v1_scaffold_52_t29411-RA	1.0	1.0
Itaiw_v1_contig_16_t42767-RA__Itaiw_v1_scaffold_12_t10213-RA	1.0	0.9903799999999999	936.0	936.0	0.006659999999999999	GF_005022	0.0031	0.0264	2.0	0.1179	Itaiw_v1_contig_16_t42767-RA	Itaiw_v1_scaffold_12_t10213-RA	1.0	1.0
Itaiw_v1_scaffold_102_t38100-RA__Itaiw_v1_scaffold_26_t18637-RA	1.0	0.9845	387.0	387.0	0.031	GF_002319	0.0143	0.0207	4.0	0.6912	Itaiw_v1_scaffold_102_t38100-RA	Itaiw_v1_scaffold_26_t18637-RA	1.0	1.0
Itaiw_v1_scaffold_44_t26572-RA__Itaiw_v1_scaffold_74_t34694-RA	0.48021	0.90659	1137.0	546.0	0.1323	GF_004134	0.078	0.2168	3.0	0.3598	Itaiw_v1_scaffold_44_t26572-RA	Itaiw_v1_scaffold_74_t34694-RA	1.0	1.0
Itaiw_v1_contig_7_t42107-RA__Itaiw_v1_scaffold_145_t41197-RA	0.7922100000000001	0.9972700000000001	462.0	366.0	0.0	GF_002613	0.0	0.0084	4.0	0.001	Itaiw_v1_contig_7_t42107-RA	Itaiw_v1_scaffold_145_t41197-RA	1.0	1.0
Itaiw_v1_contig_7_t42107-RA__Itaiw_v1_scaffold_28_t19482-RA	0.7077899999999999	0.9969399999999999	462.0	327.0	0.00109	GF_002613	0.0	0.0096	5.0	0.001	Itaiw_v1_contig_7_t42107-RA	Itaiw_v1_scaffold_28_t19482-RA	0.5	0.5
Itaiw_v1_contig_7_t42107-RA__Itaiw_v1_scaffold_28_t19482-RA	0.7077899999999999	0.9969399999999999	462.0	327.0	0.00109	GF_002613	0.0	0.0096	5.0	0.001	Itaiw_v1_contig_7_t42107-RA	Itaiw_v1_scaffold_28_t19482-RA	0.5	0.5
Itaiw_v1_scaffold_145_t41197-RA__Itaiw_v1_scaffold_28_t19482-RA	0.7077899999999999	0.9938799999999999	462.0	327.0	0.00109	GF_002613	0.0	0.0194	5.0	0.001	Itaiw_v1_scaffold_145_t41197-RA	Itaiw_v1_scaffold_28_t19482-RA	0.5	0.5
Itaiw_v1_scaffold_145_t41197-RA__Itaiw_v1_scaffold_28_t19482-RA	0.7077899999999999	0.9938799999999999	462.0	327.0	0.00109	GF_002613	0.0	0.0194	5.0	0.001	Itaiw_v1_scaffold_145_t41197-RA	Itaiw_v1_scaffold_28_t19482-RA	0.5	0.5
Itaiw_v1_scaffold_13_t11185-RA__Itaiw_v1_scaffold_54_t30002-RA	0.46875	0.9363600000000001	2112.0	990.0	0.07735	GF_002244	0.0557	0.115	5.0	0.4847	Itaiw_v1_scaffold_13_t11185-RA	Itaiw_v1_scaffold_54_t30002-RA	1.0	1.0
Itaiw_v1_scaffold_112_t39030-RA__Itaiw_v1_scaffold_18_t13599-RA	0.9469200000000001	0.9904	2091.0	1980.0	0.01737	GF_000918	0.0077	0.0156	10.0	0.4944	Itaiw_v1_scaffold_112_t39030-RA	Itaiw_v1_scaffold_18_t13599-RA	0.5	0.5
Itaiw_v1_scaffold_18_t13485-RA__Itaiw_v1_scaffold_7_t07072-RA	0.0674	0.57995	5475.0	369.0	0.86719	GF_000172	0.5304	1.8021	27.0	0.2943	Itaiw_v1_scaffold_18_t13485-RA	Itaiw_v1_scaffold_7_t07072-RA	0.5	0.5
Itaiw_v1_scaffold_63_t32386-RA__Itaiw_v1_scaffold_64_t32646-RA	0.05534	0.8679899999999999	5475.0	303.0		GF_000172	0.1185	0.2901		0.4084	Itaiw_v1_scaffold_63_t32386-RA	Itaiw_v1_scaffold_64_t32646-RA
Itaiw_v1_scaffold_1_t01331-RA__Itaiw_v1_scaffold_1_t01357-RA	0.45808000000000004	0.65997	2934.0	1344.0	0.8524299999999999	GF_001164	0.4602	0.5606	7.0	0.8209	Itaiw_v1_scaffold_1_t01331-RA	Itaiw_v1_scaffold_1_t01357-RA	1.0	1.0
Itaiw_v1_scaffold_25_t17855-RA__Itaiw_v1_scaffold_60_t31405-RA	0.16871	0.99192	2934.0	495.0	0.024	GF_001164	0.0061	0.0154	8.0	0.3968	Itaiw_v1_scaffold_25_t17855-RA	Itaiw_v1_scaffold_60_t31405-RA	1.0	1.0
Itaiw_v1_scaffold_13_t10954-RA__Itaiw_v1_scaffold_65_t32824-RA	1.0	0.9873	315.0	315.0	0.019459999999999998	GF_004628	0.0095	0.0204	2.0	0.4643	Itaiw_v1_scaffold_13_t10954-RA	Itaiw_v1_scaffold_65_t32824-RA	1.0	1.0
Itaiw_v1_scaffold_103_t38286-RA__Itaiw_v1_scaffold_12_t10035-RA	0.47283000000000003	0.9859100000000001	4803.0	2271.0	0.017519999999999997	GF_001265	0.0115	0.0254	7.0	0.4542	Itaiw_v1_scaffold_103_t38286-RA	Itaiw_v1_scaffold_12_t10035-RA	1.0	1.0
Itaiw_v1_scaffold_26_t18656-RA__Itaiw_v1_scaffold_72_t34168-RA	0.1411	0.49565	2445.0	345.0	1.57018	GF_001783	0.8519	1.7091	7.0	0.4984	Itaiw_v1_scaffold_26_t18656-RA	Itaiw_v1_scaffold_72_t34168-RA	1.0	0.33333
Itaiw_v1_contig_67_t44044-RA__Itaiw_v1_scaffold_28_t19473-RA	0.7178899999999999	0.9382299999999999	1308.0	939.0	0.08895	GF_002166	0.054000000000000006	0.1136	5.0	0.4756	Itaiw_v1_contig_67_t44044-RA	Itaiw_v1_scaffold_28_t19473-RA	1.0	1.0
Itaiw_v1_contig_85_t44358-RA__Itaiw_v1_scaffold_65_t32785-RA	0.9403	1.0	804.0	756.0	0.00054	GF_004316	0.0	0.0	2.0	0.2484	Itaiw_v1_contig_85_t44358-RA	Itaiw_v1_scaffold_65_t32785-RA	0.0	1.0
Itaiw_v1_contig_107_t44700-RA__Itaiw_v1_scaffold_19_t14057-RA	0.77475	0.9904200000000001	2424.0	1878.0	0.015130000000000001	GF_002323	0.0071	0.0183	4.0	0.3865	Itaiw_v1_contig_107_t44700-RA	Itaiw_v1_scaffold_19_t14057-RA	1.0	1.0
Itaiw_v1_scaffold_125_t40018-RA__Itaiw_v1_scaffold_28_t19748-RA	0.9373299999999999	0.98934	1101.0	1032.0	0.017740000000000002	GF_004267	0.0123	0.0057	2.0	2.1451	Itaiw_v1_scaffold_125_t40018-RA	Itaiw_v1_scaffold_28_t19748-RA	1.0	1.0
Itaiw_v1_contig_150_t45217-RA__Itaiw_v1_scaffold_19_t14030-RA	0.61565	0.9180799999999999	1725.0	1062.0	0.14331	GF_000625	0.0607	0.1722	9.0	0.3523	Itaiw_v1_contig_150_t45217-RA	Itaiw_v1_scaffold_19_t14030-RA	0.5	0.5
Itaiw_v1_scaffold_135_t40545-RA__Itaiw_v1_scaffold_19_t14355-RA	0.51263	0.9868600000000001	3564.0	1827.0	0.01789	GF_002055	0.0109	0.0217	5.0	0.5006	Itaiw_v1_scaffold_135_t40545-RA	Itaiw_v1_scaffold_19_t14355-RA	1.0	1.0
Itaiw_v1_contig_219_t45803-RA__Itaiw_v1_scaffold_40_t24922-RA	0.49118	0.9960100000000001	1020.0	501.0	0.00583	GF_000180	0.0031	0.0067	23.0	0.45799999999999996	Itaiw_v1_contig_219_t45803-RA	Itaiw_v1_scaffold_40_t24922-RA	1.0	1.0
Itaiw_v1_scaffold_117_t39434-RA__Itaiw_v1_scaffold_62_t32110-RA	0.27059	1.0	1020.0	276.0	0.03692	GF_000180	0.0	0.0	20.0	0.4197	Itaiw_v1_scaffold_117_t39434-RA	Itaiw_v1_scaffold_62_t32110-RA	0.0	1.0
Itaiw_v1_scaffold_15_t11922-RA__Itaiw_v1_scaffold_45_t26702-RA	0.29075	0.5101	1362.0	396.0	1.3944	GF_000199	0.5877	3.3939999999999997	35.0	0.1732	Itaiw_v1_scaffold_15_t11922-RA	Itaiw_v1_scaffold_45_t26702-RA	0.05	0.0125
Itaiw_v1_scaffold_55_t30063-RA__Itaiw_v1_scaffold_7_t06648-RA	0.25991	0.96045	1362.0	354.0	0.059379999999999995	GF_000199	0.0358	0.0562	32.0	0.6379	Itaiw_v1_scaffold_55_t30063-RA	Itaiw_v1_scaffold_7_t06648-RA	0.16667	0.16667
Itaiw_v1_contig_260_t46097-RA__Itaiw_v1_scaffold_55_t30185-RA	0.65359	0.98667	459.0	300.0	0.010459999999999999	GF_003282	0.0043	0.0543	4.0	0.0792	Itaiw_v1_contig_260_t46097-RA	Itaiw_v1_scaffold_55_t30185-RA	0.5	0.5
Itaiw_v1_contig_683_t47637-RA__Itaiw_v1_scaffold_55_t30185-RA	0.65359	0.9833299999999999	459.0	300.0	0.01778	GF_003282	0.0095	0.046	4.0	0.2057	Itaiw_v1_contig_683_t47637-RA	Itaiw_v1_scaffold_55_t30185-RA	0.5	0.5
Itaiw_v1_scaffold_114_t39278-RA__Itaiw_v1_scaffold_32_t21709-RA	0.6621600000000001	0.86531	2220.0	1470.0	0.22155999999999998	GF_004221	0.1364	0.2194	2.0	0.6216	Itaiw_v1_scaffold_114_t39278-RA	Itaiw_v1_scaffold_32_t21709-RA	1.0	1.0
Itaiw_v1_contig_40_t43537-RA__Itaiw_v1_scaffold_21_t15328-RA	1.0	0.97125	939.0	939.0	0.04573	GF_001680	0.0179	0.0638	6.0	0.2805	Itaiw_v1_contig_40_t43537-RA	Itaiw_v1_scaffold_21_t15328-RA	0.25	0.25
Itaiw_v1_scaffold_59_t31218-RA__Itaiw_v1_scaffold_70_t33754-RA	0.30527	0.98729	4383.0	1338.0	0.02578	GF_000075	0.0121	0.0157	40.0	0.7718	Itaiw_v1_scaffold_59_t31218-RA	Itaiw_v1_scaffold_70_t33754-RA	0.5	0.5
Itaiw_v1_scaffold_113_t39194-RA__Itaiw_v1_scaffold_8_t07358-RA	0.5409	0.9536600000000001	2274.0	1230.0	0.07939	GF_001119	0.0456	0.0595	8.0	0.7664	Itaiw_v1_scaffold_113_t39194-RA	Itaiw_v1_scaffold_8_t07358-RA	0.5	0.5
Itaiw_v1_contig_97_t44564-RA__Itaiw_v1_scaffold_77_t34975-RA	0.49306000000000005	0.9389700000000001	1296.0	639.0	0.08922000000000001	GF_003865	0.0576	0.0903	2.0	0.6382	Itaiw_v1_contig_97_t44564-RA	Itaiw_v1_scaffold_77_t34975-RA	1.0	1.0
Itaiw_v1_contig_394_t46792-RA__Itaiw_v1_scaffold_29_t20236-RA	0.29070999999999997	0.94444	2229.0	648.0		GF_001300	0.049	0.0877		0.5592	Itaiw_v1_contig_394_t46792-RA	Itaiw_v1_scaffold_29_t20236-RA
Itaiw_v1_scaffold_29_t20236-RA__Itaiw_v1_scaffold_4_t04260-RA	0.55989	0.41586999999999996	2229.0	1248.0	1.66278	GF_001300	0.8525	65.7507	9.0	0.013000000000000001	Itaiw_v1_scaffold_29_t20236-RA	Itaiw_v1_scaffold_4_t04260-RA	0.0	0.25
Itaiw_v1_scaffold_15_t12192-RA__Itaiw_v1_scaffold_57_t30667-RA	0.8419200000000001	0.9831200000000001	1689.0	1422.0	0.01113	GF_002785	0.0073	0.0554	5.0	0.132	Itaiw_v1_scaffold_15_t12192-RA	Itaiw_v1_scaffold_57_t30667-RA	1.0	1.0
Itaiw_v1_contig_66_t44034-RA__Itaiw_v1_scaffold_43_t25922-RA	0.71445	0.98803	5379.0	3843.0	0.01285	GF_000016	0.0081	0.0243	71.0	0.332	Itaiw_v1_contig_66_t44034-RA	Itaiw_v1_scaffold_43_t25922-RA	1.0	1.0
Itaiw_v1_scaffold_13_t11209-RA__Itaiw_v1_scaffold_54_t29947-RA	0.78583	0.7807	5379.0	4227.0	0.32819	GF_000016	0.1573	0.7836	53.0	0.2008	Itaiw_v1_scaffold_13_t11209-RA	Itaiw_v1_scaffold_54_t29947-RA	0.125	0.125
Itaiw_v1_scaffold_18_t13556-RA__Itaiw_v1_scaffold_35_t22853-RA	0.07585	0.43873	5379.0	408.0	1.4077	GF_000016	0.9173	55.5485	60.0	0.0165	Itaiw_v1_scaffold_18_t13556-RA	Itaiw_v1_scaffold_35_t22853-RA	0.0	0.16667
Itaiw_v1_scaffold_18_t13556-RA__Itaiw_v1_scaffold_69_t33570-RA	0.08924	0.41458	5379.0	480.0	2.97702	GF_000016	1.0062	7.244	96.0	0.1389	Itaiw_v1_scaffold_18_t13556-RA	Itaiw_v1_scaffold_69_t33570-RA	0.0	0.00179
Itaiw_v1_scaffold_18_t13930-RA__Itaiw_v1_scaffold_29_t19983-RA	0.40936999999999996	0.9514100000000001	5379.0	2202.0	0.06926	GF_000016	0.0397	0.0838	69.0	0.4734	Itaiw_v1_scaffold_18_t13930-RA	Itaiw_v1_scaffold_29_t19983-RA	1.0	1.0
Itaiw_v1_scaffold_22_t16132-RA__Itaiw_v1_scaffold_29_t20212-RA	0.08812	0.37131	5379.0	474.0	2.83705	GF_000016	1.0928	69.4834	96.0	0.0157	Itaiw_v1_scaffold_22_t16132-RA	Itaiw_v1_scaffold_29_t20212-RA	0.0	0.00179
Itaiw_v1_scaffold_33_t22058-RA__Itaiw_v1_scaffold_44_t26323-RA	0.02398	0.27132	5379.0	129.0	5.39248	GF_000016	19.2311	11.0693	96.0	1.7373	Itaiw_v1_scaffold_33_t22058-RA	Itaiw_v1_scaffold_44_t26323-RA	0.0	0.00179
Itaiw_v1_scaffold_54_t29980-RA__Itaiw_v1_scaffold_8_t07550-RA	0.059120000000000006	0.63522	5379.0	318.0		GF_000016	0.287	3.0999		0.0926	Itaiw_v1_scaffold_54_t29980-RA	Itaiw_v1_scaffold_8_t07550-RA
Itaiw_v1_scaffold_12_t10432-RA__Itaiw_v1_scaffold_141_t40925-RA	0.58244	0.9411799999999999	1401.0	816.0	0.08752	GF_002289	0.0575	0.0806	5.0	0.7129	Itaiw_v1_scaffold_12_t10432-RA	Itaiw_v1_scaffold_141_t40925-RA	0.5	0.5
Itaiw_v1_scaffold_109_t38807-RA__Itaiw_v1_scaffold_4_t04118-RA	0.14076	0.65278	2046.0	288.0	0.78276	GF_002742	0.4476	0.7156	5.0	0.6255	Itaiw_v1_scaffold_109_t38807-RA	Itaiw_v1_scaffold_4_t04118-RA	0.5	0.5
Itaiw_v1_scaffold_4_t04770-RA__Itaiw_v1_scaffold_77_t34960-RA	0.47481	0.8421799999999999	1548.0	735.0	0.24395999999999998	GF_003530	0.1715	0.2195	4.0	0.7812	Itaiw_v1_scaffold_4_t04770-RA	Itaiw_v1_scaffold_77_t34960-RA	0.5	0.5
Itaiw_v1_scaffold_144_t41162-RA__Itaiw_v1_scaffold_32_t21697-RA	0.56725	0.82245	1539.0	873.0	0.22419	GF_001694	0.1858	0.2985	7.0	0.6224	Itaiw_v1_scaffold_144_t41162-RA	Itaiw_v1_scaffold_32_t21697-RA	0.33333	0.33333
Itaiw_v1_scaffold_2_t01617-RA__Itaiw_v1_scaffold_40_t24866-RA	0.94347	0.98554	1539.0	1452.0	0.01659	GF_001694	0.0089	0.0376	5.0	0.2365	Itaiw_v1_scaffold_2_t01617-RA	Itaiw_v1_scaffold_40_t24866-RA	1.0	1.0
Itaiw_v1_scaffold_19_t14011-RA__Itaiw_v1_scaffold_20_t14598-RA	0.71399	1.0	1458.0	1041.0	0.00108	GF_000784	0.0	0.0	9.0	0.001	Itaiw_v1_scaffold_19_t14011-RA	Itaiw_v1_scaffold_20_t14598-RA	0.0	1.0
Itaiw_v1_scaffold_25_t17630-RA__Itaiw_v1_scaffold_49_t28451-RA	0.77912	0.83883	1983.0	1545.0	0.27826	GF_001574	0.1746	0.2197	7.0	0.7949	Itaiw_v1_scaffold_25_t17630-RA	Itaiw_v1_scaffold_49_t28451-RA	1.0	1.0
Itaiw_v1_scaffold_18_t13989-RA__Itaiw_v1_scaffold_29_t19977-RA	0.39227	0.68075	1086.0	426.0	1.11978	GF_000605	0.4374	0.4425	13.0	0.9887	Itaiw_v1_scaffold_18_t13989-RA	Itaiw_v1_scaffold_29_t19977-RA	0.16667	0.16667
Itaiw_v1_scaffold_112_t39065-RA__Itaiw_v1_scaffold_97_t37577-RA	0.31401999999999997	0.5857600000000001	984.0	309.0	0.8849100000000001	GF_001972	0.39399999999999996	53.1564	8.0	0.0074	Itaiw_v1_scaffold_112_t39065-RA	Itaiw_v1_scaffold_97_t37577-RA	0.0	0.16667
Itaiw_v1_scaffold_53_t29481-RA__Itaiw_v1_scaffold_75_t34822-RA	0.88435	0.69808	1764.0	1560.0	0.51462	GF_000875	0.2449	1.3599	13.0	0.1801	Itaiw_v1_scaffold_53_t29481-RA	Itaiw_v1_scaffold_75_t34822-RA	0.125	0.1
Itaiw_v1_scaffold_116_t39395-RA__Itaiw_v1_scaffold_23_t16804-RA	0.8714	0.9767	1773.0	1545.0	0.03338	GF_004358	0.0205	0.0348	2.0	0.5878	Itaiw_v1_scaffold_116_t39395-RA	Itaiw_v1_scaffold_23_t16804-RA	1.0	1.0
Itaiw_v1_scaffold_44_t26631-RA__Itaiw_v1_scaffold_74_t34642-RA	0.19111	0.31740999999999997	4929.0	942.0	3.61711	GF_000599	1.7975	5.3266	16.0	0.3375	Itaiw_v1_scaffold_44_t26631-RA	Itaiw_v1_scaffold_74_t34642-RA	0.0	0.125
Itaiw_v1_scaffold_52_t29127-RA__Itaiw_v1_scaffold_8_t07721-RA	0.12842	0.98736	4929.0	633.0	0.02168	GF_000599	0.0112	0.0198	14.0	0.5625	Itaiw_v1_scaffold_52_t29127-RA	Itaiw_v1_scaffold_8_t07721-RA	0.2	0.16667
Itaiw_v1_scaffold_112_t39111-RA__Itaiw_v1_scaffold_18_t13663-RA	0.9714299999999999	0.99346	315.0	306.0	0.009340000000000001	GF_005351	0.0044	0.0131	2.0	0.3382	Itaiw_v1_scaffold_112_t39111-RA	Itaiw_v1_scaffold_18_t13663-RA	1.0	1.0
Itaiw_v1_contig_62_t43975-RA__Itaiw_v1_scaffold_111_t38930-RA	0.08995	0.69118	2268.0	204.0		GF_002001	0.3993	0.5521		0.7232	Itaiw_v1_contig_62_t43975-RA	Itaiw_v1_scaffold_111_t38930-RA
Itaiw_v1_scaffold_13_t10891-RA__Itaiw_v1_scaffold_65_t32754-RA	0.80667	0.9948799999999999	3150.0	2541.0	0.00628	GF_000721	0.0039	0.0084	12.0	0.4631	Itaiw_v1_scaffold_13_t10891-RA	Itaiw_v1_scaffold_65_t32754-RA	1.0	1.0
Itaiw_v1_contig_20_t42900-RA__Itaiw_v1_scaffold_62_t32047-RA	0.47931999999999997	0.8764799999999999	1233.0	591.0	0.20269	GF_001600	0.1296	0.1631	8.0	0.7946	Itaiw_v1_contig_20_t42900-RA	Itaiw_v1_scaffold_62_t32047-RA	0.5	0.5
Itaiw_v1_scaffold_32_t21498-RA__Itaiw_v1_scaffold_33_t22161-RA	0.21168	0.5785399999999999	1233.0	261.0	0.61736	GF_001600	0.6089	8.256	9.0	0.0738	Itaiw_v1_scaffold_32_t21498-RA	Itaiw_v1_scaffold_33_t22161-RA	0.0	0.16667
Itaiw_v1_scaffold_33_t22161-RA__Itaiw_v1_scaffold_44_t26360-RA	0.23358	0.75347	1233.0	288.0	0.41825	GF_001600	0.3474	0.3181	6.0	1.0922	Itaiw_v1_scaffold_33_t22161-RA	Itaiw_v1_scaffold_44_t26360-RA	1.0	1.0
Itaiw_v1_scaffold_18_t13878-RA__Itaiw_v1_scaffold_29_t20025-RA	0.5764199999999999	0.9823200000000001	1374.0	792.0	0.02742	GF_001307	0.0148	0.0332	7.0	0.4463	Itaiw_v1_scaffold_18_t13878-RA	Itaiw_v1_scaffold_29_t20025-RA	1.0	1.0
Itaiw_v1_scaffold_129_t40180-RA__Itaiw_v1_scaffold_45_t26671-RA	0.6113	0.9551799999999999	1752.0	1071.0	0.059739999999999994	GF_002868	0.0415	0.0677	5.0	0.6128	Itaiw_v1_scaffold_129_t40180-RA	Itaiw_v1_scaffold_45_t26671-RA	0.5	0.5
Itaiw_v1_scaffold_15_t11951-RA__Itaiw_v1_scaffold_45_t26671-RA	0.45719	0.83895	1752.0	801.0	0.16477	GF_002868	0.1716	0.24600000000000002	5.0	0.6975	Itaiw_v1_scaffold_15_t11951-RA	Itaiw_v1_scaffold_45_t26671-RA	0.5	0.5
Itaiw_v1_scaffold_16_t12774-RA__Itaiw_v1_scaffold_174_t42405-RA	0.09763	0.95195	3411.0	333.0	0.053489999999999996	GF_000396	0.0425	0.0742	13.0	0.5733	Itaiw_v1_scaffold_16_t12774-RA	Itaiw_v1_scaffold_174_t42405-RA	1.0	1.0
Itaiw_v1_scaffold_104_t38328-RA__Itaiw_v1_scaffold_15_t12019-RA	0.65517	0.97544	870.0	570.0	0.03954	GF_000383	0.0233	0.0301	14.0	0.774	Itaiw_v1_scaffold_104_t38328-RA	Itaiw_v1_scaffold_15_t12019-RA	1.0	1.0
Itaiw_v1_scaffold_15_t11833-RA__Itaiw_v1_scaffold_45_t26756-RA	0.50345	0.89041	870.0	438.0	0.15411	GF_000383	0.0974	0.1956	17.0	0.4982	Itaiw_v1_scaffold_15_t11833-RA	Itaiw_v1_scaffold_45_t26756-RA	1.0	1.0
Itaiw_v1_scaffold_180_t42664-RA__Itaiw_v1_scaffold_19_t14480-RA	0.44828	0.95385	870.0	390.0	0.06488	GF_000383	0.0488	0.0482	13.0	1.011	Itaiw_v1_scaffold_180_t42664-RA	Itaiw_v1_scaffold_19_t14480-RA	1.0	1.0
Itaiw_v1_scaffold_2_t01572-RA__Itaiw_v1_scaffold_75_t34719-RA	0.38272	0.8881700000000001	1215.0	465.0	0.1868	GF_002594	0.1117	0.1713	4.0	0.6521	Itaiw_v1_scaffold_2_t01572-RA	Itaiw_v1_scaffold_75_t34719-RA	1.0	1.0
Itaiw_v1_contig_101_t44617-RA__Itaiw_v1_scaffold_78_t35230-RA	0.7904800000000001	0.92169	630.0	498.0	0.08714	GF_005202	0.0676	0.1341	2.0	0.5038	Itaiw_v1_contig_101_t44617-RA	Itaiw_v1_scaffold_78_t35230-RA	1.0	1.0
Itaiw_v1_scaffold_18_t13764-RA__Itaiw_v1_scaffold_29_t20176-RA	0.27683	0.9953200000000001	3858.0	1068.0	0.0081	GF_005569	0.0046	0.0053	2.0	0.8693	Itaiw_v1_scaffold_18_t13764-RA	Itaiw_v1_scaffold_29_t20176-RA	1.0	1.0
Itaiw_v1_contig_151_t45221-RA__Itaiw_v1_scaffold_16_t12743-RA	0.30201	0.8543200000000001	2682.0	810.0	0.18256	GF_000382	0.1256	0.3232	23.0	0.3886	Itaiw_v1_contig_151_t45221-RA	Itaiw_v1_scaffold_16_t12743-RA	0.09091	0.09091
Itaiw_v1_contig_125_t44907-RA__Itaiw_v1_scaffold_31_t20767-RA	0.12657000000000002	0.8167800000000001	6684.0	846.0	0.27821	GF_000008	0.1941	0.2921	170.0	0.6645	Itaiw_v1_contig_125_t44907-RA	Itaiw_v1_scaffold_31_t20767-RA	1.0	1.0
Itaiw_v1_contig_15_t42746-RA__Itaiw_v1_scaffold_31_t21142-RA	0.23115	0.39741	6684.0	1545.0	2.45364	GF_000008	1.0782	3.9804	225.0	0.2709	Itaiw_v1_contig_15_t42746-RA	Itaiw_v1_scaffold_31_t21142-RA	0.0084	0.00135
Itaiw_v1_contig_16_t42757-RA__Itaiw_v1_scaffold_12_t10201-RA	0.0377	0.62698	6684.0	252.0	0.8220799999999999	GF_000008	0.5198	0.8248	186.0	0.6302	Itaiw_v1_contig_16_t42757-RA	Itaiw_v1_scaffold_12_t10201-RA	1.0	1.0
Itaiw_v1_contig_16_t42757-RA__Itaiw_v1_scaffold_14_t11565-RA	0.0386	0.42248	6684.0	258.0	2.55252	GF_000008	0.9034	68.7929	228.0	0.0131	Itaiw_v1_contig_16_t42757-RA	Itaiw_v1_scaffold_14_t11565-RA	0.0	0.00073
Itaiw_v1_contig_16_t42757-RA__Itaiw_v1_scaffold_7_t07139-RA	0.03321	0.3964	6684.0	222.0	3.7850900000000003	GF_000008	1.0002	6.7765	223.0	0.1476	Itaiw_v1_contig_16_t42757-RA	Itaiw_v1_scaffold_7_t07139-RA	0.0	0.00183
Itaiw_v1_contig_16_t42757-RA__Itaiw_v1_scaffold_7_t07139-RA	0.03321	0.3964	6684.0	222.0	3.7850900000000003	GF_000008	1.0002	6.7765	223.0	0.1476	Itaiw_v1_contig_16_t42757-RA	Itaiw_v1_scaffold_7_t07139-RA	0.0	0.00183
Itaiw_v1_contig_189_t45565-RA__Itaiw_v1_scaffold_87_t36395-RA	0.0368	0.84146	6684.0	246.0	0.23836	GF_000008	0.1752	0.2115	153.0	0.8281	Itaiw_v1_contig_189_t45565-RA	Itaiw_v1_scaffold_87_t36395-RA	1.0	1.0
Itaiw_v1_scaffold_105_t38503-RA__Itaiw_v1_scaffold_47_t27402-RA	0.04623	0.37217	6684.0	309.0	4.706519999999999	GF_000008	1.2419	67.9364	169.0	0.0183	Itaiw_v1_scaffold_105_t38503-RA	Itaiw_v1_scaffold_47_t27402-RA	0.0	0.0119
Itaiw_v1_scaffold_109_t38786-RA__Itaiw_v1_scaffold_47_t27402-RA	0.06418	0.36596999999999996	6684.0	429.0	4.03797	GF_000008	1.2809	71.2087	224.0	0.018000000000000002	Itaiw_v1_scaffold_109_t38786-RA	Itaiw_v1_scaffold_47_t27402-RA	0.0	0.0009599999999999999
Itaiw_v1_scaffold_12_t10201-RA__Itaiw_v1_scaffold_7_t07139-RA	0.05117	0.37427	6684.0	342.0	3.95001	GF_000008	1.3835	2.9803	223.0	0.4642	Itaiw_v1_scaffold_12_t10201-RA	Itaiw_v1_scaffold_7_t07139-RA	0.00885	0.00183
Itaiw_v1_scaffold_143_t41087-RA__Itaiw_v1_scaffold_27_t18998-RA	0.64363	0.91376	6684.0	4302.0	0.10935999999999998	GF_000008	0.0875	0.1123	214.0	0.779	Itaiw_v1_scaffold_143_t41087-RA	Itaiw_v1_scaffold_27_t18998-RA	1.0	1.0
Itaiw_v1_scaffold_14_t11565-RA__Itaiw_v1_scaffold_45_t26680-RA	0.37971	0.52167	6684.0	2538.0	1.1995200000000001	GF_000008	0.5431	4.1386	136.0	0.1312	Itaiw_v1_scaffold_14_t11565-RA	Itaiw_v1_scaffold_45_t26680-RA	0.16667	0.08333
Itaiw_v1_scaffold_14_t11565-RA__Itaiw_v1_scaffold_7_t07139-RA	0.0947	0.34597	6684.0	633.0	3.55215	GF_000008	1.3576	67.1332	228.0	0.0202	Itaiw_v1_scaffold_14_t11565-RA	Itaiw_v1_scaffold_7_t07139-RA	0.0	0.00073
Itaiw_v1_scaffold_15_t11926-RA__Itaiw_v1_scaffold_45_t26699-RA	0.45018	0.99103	6684.0	3009.0	0.00461	GF_000008	0.0022	0.0308	127.0	0.0726	Itaiw_v1_scaffold_15_t11926-RA	Itaiw_v1_scaffold_45_t26699-RA	1.0	1.0
Itaiw_v1_scaffold_15_t11926-RA__Itaiw_v1_scaffold_5_t05164-RA	0.12118	0.41852	6684.0	810.0	1.95743	GF_000008	0.892	29.7165	228.0	0.03	Itaiw_v1_scaffold_15_t11926-RA	Itaiw_v1_scaffold_5_t05164-RA	0.0	0.00073
Itaiw_v1_scaffold_163_t42027-RA__Itaiw_v1_scaffold_51_t28922-RA	0.41517	0.9920700000000001	6684.0	2775.0	0.00462	GF_000008	0.0026	0.0234	120.0	0.1109	Itaiw_v1_scaffold_163_t42027-RA	Itaiw_v1_scaffold_51_t28922-RA	1.0	1.0
Itaiw_v1_scaffold_17_t13201-RA__Itaiw_v1_scaffold_42_t25851-RA	0.32092	0.39254	6684.0	2145.0	2.39928	GF_000008	1.0093	6.1509	224.0	0.1641	Itaiw_v1_scaffold_17_t13201-RA	Itaiw_v1_scaffold_42_t25851-RA	0.0	0.0009599999999999999
Itaiw_v1_scaffold_1_t00299-RA__Itaiw_v1_scaffold_51_t28812-RA	0.05969	0.33835	6684.0	399.0	4.60994	GF_000008	1.4657	3.819	226.0	0.3838	Itaiw_v1_scaffold_1_t00299-RA	Itaiw_v1_scaffold_51_t28812-RA	0.016669999999999997	0.00298
Itaiw_v1_scaffold_1_t00317-RA__Itaiw_v1_scaffold_51_t28812-RA	0.10907	0.46365	6684.0	729.0	2.28337	GF_000008	0.8982	1.8705	226.0	0.4802	Itaiw_v1_scaffold_1_t00317-RA	Itaiw_v1_scaffold_51_t28812-RA	0.016669999999999997	0.00298
Itaiw_v1_scaffold_21_t15586-RA__Itaiw_v1_scaffold_5_t05535-RA	0.08932000000000001	0.44221000000000005	6684.0	597.0	2.26575	GF_000008	0.7129	9.5746	228.0	0.0745	Itaiw_v1_scaffold_21_t15586-RA	Itaiw_v1_scaffold_5_t05535-RA	0.0	0.00073
Itaiw_v1_scaffold_31_t21142-RA__Itaiw_v1_scaffold_90_t36619-RA	0.13151	0.4289	6684.0	879.0	2.2168	GF_000008	0.9006	6.6038	225.0	0.1364	Itaiw_v1_scaffold_31_t21142-RA	Itaiw_v1_scaffold_90_t36619-RA	0.0	0.00135
Itaiw_v1_scaffold_31_t21228-RA__Itaiw_v1_scaffold_84_t35983-RA	0.27917	0.37889	6684.0	1866.0	3.0467299999999997	GF_000008	1.133	64.6789	223.0	0.0175	Itaiw_v1_scaffold_31_t21228-RA	Itaiw_v1_scaffold_84_t35983-RA	0.0	0.00183
Itaiw_v1_scaffold_34_t22527-RA__Itaiw_v1_scaffold_47_t27479-RA	0.08528	0.40876999999999997	6684.0	570.0	2.09041	GF_000008	0.9681	65.3833	225.0	0.0148	Itaiw_v1_scaffold_34_t22527-RA	Itaiw_v1_scaffold_47_t27479-RA	0.0	0.00135
Itaiw_v1_scaffold_34_t22527-RA__Itaiw_v1_scaffold_63_t32353-RA	0.05521	0.46612	6684.0	369.0	2.14972	GF_000008	0.6457	19.5486	208.0	0.033	Itaiw_v1_scaffold_34_t22527-RA	Itaiw_v1_scaffold_63_t32353-RA	0.0	0.00585
Itaiw_v1_scaffold_34_t22527-RA__Itaiw_v1_scaffold_63_t32353-RA	0.05521	0.46612	6684.0	369.0	2.14972	GF_000008	0.6457	19.5486	208.0	0.033	Itaiw_v1_scaffold_34_t22527-RA	Itaiw_v1_scaffold_63_t32353-RA	0.0	0.00585
Itaiw_v1_scaffold_39_t24526-RA__Itaiw_v1_scaffold_45_t26699-RA	0.43806000000000006	0.47746000000000005	6684.0	2928.0	1.61385	GF_000008	0.6971	4.4957	229.0	0.1551	Itaiw_v1_scaffold_39_t24526-RA	Itaiw_v1_scaffold_45_t26699-RA	0.01235	0.00314
Itaiw_v1_scaffold_42_t25851-RA__Itaiw_v1_scaffold_57_t30563-RA	0.043089999999999996	0.40625	6684.0	288.0	4.63903	GF_000008	1.2702	2.6316	232.0	0.4827	Itaiw_v1_scaffold_42_t25851-RA	Itaiw_v1_scaffold_57_t30563-RA	0.01	0.00292
Itaiw_v1_scaffold_47_t27402-RA__Itaiw_v1_scaffold_5_t05200-RA	0.28546	0.38365	6684.0	1908.0	2.62213	GF_000008	1.0665	16.1046	225.0	0.0662	Itaiw_v1_scaffold_47_t27402-RA	Itaiw_v1_scaffold_5_t05200-RA	0.0	0.00135
Itaiw_v1_scaffold_57_t30563-RA__Itaiw_v1_scaffold_8_t07316-RA	0.031869999999999996	0.38966999999999996	6684.0	213.0	5.62936	GF_000008	1.2415	11.2923	232.0	0.1099	Itaiw_v1_scaffold_57_t30563-RA	Itaiw_v1_scaffold_8_t07316-RA	0.0	0.00292
Itaiw_v1_scaffold_5_t05535-RA__Itaiw_v1_scaffold_63_t32353-RA	0.05969	0.29323	6684.0	399.0	3.00771	GF_000008	7.063	38.8336	228.0	0.1819	Itaiw_v1_scaffold_5_t05535-RA	Itaiw_v1_scaffold_63_t32353-RA	0.0	0.00073
Itaiw_v1_scaffold_63_t32316-RA__Itaiw_v1_scaffold_7_t07139-RA	0.047580000000000004	0.6761	6684.0	318.0	0.70534	GF_000008	0.3862	0.6943	175.0	0.5562	Itaiw_v1_scaffold_63_t32316-RA	Itaiw_v1_scaffold_7_t07139-RA	1.0	1.0
Itaiw_v1_scaffold_12_t10431-RA__Itaiw_v1_scaffold_141_t40924-RA	0.8446600000000001	0.83716	618.0	522.0	0.26068	GF_002065	0.1649	0.2886	5.0	0.5714	Itaiw_v1_scaffold_12_t10431-RA	Itaiw_v1_scaffold_141_t40924-RA	1.0	1.0
Itaiw_v1_scaffold_15_t11915-RA__Itaiw_v1_scaffold_45_t26723-RA	0.4886	0.9672200000000001	3684.0	1800.0	0.04989	GF_000576	0.0285	0.0524	14.0	0.5436	Itaiw_v1_scaffold_15_t11915-RA	Itaiw_v1_scaffold_45_t26723-RA	1.0	1.0
Itaiw_v1_scaffold_62_t31944-RA__Itaiw_v1_scaffold_72_t34155-RA	0.21522	0.8770600000000001	3666.0	789.0	0.20631	GF_002714	0.1218	0.2072	4.0	0.5878	Itaiw_v1_scaffold_62_t31944-RA	Itaiw_v1_scaffold_72_t34155-RA	1.0	1.0
Itaiw_v1_scaffold_17_t13426-RA__Itaiw_v1_scaffold_35_t22812-RA	0.685	0.87835	600.0	411.0	0.1885	GF_004938	0.1436	0.11900000000000001	2.0	1.2072	Itaiw_v1_scaffold_17_t13426-RA	Itaiw_v1_scaffold_35_t22812-RA	1.0	1.0
Itaiw_v1_scaffold_16_t12440-RA__Itaiw_v1_scaffold_38_t24189-RA	0.41795	0.46012	1170.0	489.0	1.5390700000000002	GF_000101	0.615	43.3759	44.0	0.0142	Itaiw_v1_scaffold_16_t12440-RA	Itaiw_v1_scaffold_38_t24189-RA	0.0	0.023809999999999998
Itaiw_v1_scaffold_12_t10591-RA__Itaiw_v1_scaffold_20_t15085-RA	0.27179000000000003	0.94025	1170.0	318.0		GF_000459	0.0565	0.0948		0.5957	Itaiw_v1_scaffold_12_t10591-RA	Itaiw_v1_scaffold_20_t15085-RA
Itaiw_v1_scaffold_1_t00339-RA__Itaiw_v1_scaffold_4_t04617-RA	0.15385	0.38333	1170.0	180.0	3.05653	GF_000459	1.2919999999999998	3.3787	18.0	0.3824	Itaiw_v1_scaffold_1_t00339-RA	Itaiw_v1_scaffold_4_t04617-RA	0.1	0.0625
Itaiw_v1_scaffold_1_t00339-RA__Itaiw_v1_scaffold_51_t28799-RA	0.08974	0.34286	1170.0	105.0	3.01655	GF_000459	1.5019999999999998	4.5719	18.0	0.3285	Itaiw_v1_scaffold_1_t00339-RA	Itaiw_v1_scaffold_51_t28799-RA	0.1	0.0625
Itaiw_v1_scaffold_27_t19162-RA__Itaiw_v1_scaffold_9_t07809-RA	0.37179	0.92184	1170.0	435.0	0.20759	GF_000459	0.0858	0.0835	15.0	1.0277	Itaiw_v1_scaffold_27_t19162-RA	Itaiw_v1_scaffold_9_t07809-RA	1.0	0.5
Itaiw_v1_contig_33_t43332-RA__Itaiw_v1_scaffold_36_t23333-RA	0.35798	0.69171	1785.0	639.0	0.53515	GF_000035	0.3854	0.4921	72.0	0.7833	Itaiw_v1_contig_33_t43332-RA	Itaiw_v1_scaffold_36_t23333-RA	1.0	1.0
Itaiw_v1_scaffold_13_t11234-RA__Itaiw_v1_scaffold_54_t29867-RA	0.6437	0.98956	1785.0	1149.0	0.01683	GF_000035	0.0083	0.0178	66.0	0.4632	Itaiw_v1_scaffold_13_t11234-RA	Itaiw_v1_scaffold_54_t29867-RA	1.0	1.0
Itaiw_v1_scaffold_16_t12692-RA__Itaiw_v1_scaffold_67_t33148-RA	0.33445	0.40871	1785.0	597.0	2.66535	GF_000035	1.0386	4.3819	77.0	0.237	Itaiw_v1_scaffold_16_t12692-RA	Itaiw_v1_scaffold_67_t33148-RA	0.034480000000000004	0.01852
Itaiw_v1_scaffold_71_t33955-RA__Itaiw_v1_scaffold_89_t36512-RA	0.22016999999999998	0.26971999999999996	1785.0	393.0	4.34284	GF_000035	23.5142	0.8835	49.0	26.615	Itaiw_v1_scaffold_71_t33955-RA	Itaiw_v1_scaffold_89_t36512-RA	1.0	0.5
Itaiw_v1_scaffold_40_t24765-RA__Itaiw_v1_scaffold_93_t37123-RA	0.2776	0.93561	951.0	264.0	0.07576000000000001	GF_004211	0.0537	0.1308	2.0	0.4105	Itaiw_v1_scaffold_40_t24765-RA	Itaiw_v1_scaffold_93_t37123-RA	1.0	1.0
Itaiw_v1_scaffold_62_t31945-RA__Itaiw_v1_scaffold_72_t34154-RA	0.88426	0.9476399999999999	1296.0	1146.0	0.06382	GF_004300	0.0469	0.0827	2.0	0.5671	Itaiw_v1_scaffold_62_t31945-RA	Itaiw_v1_scaffold_72_t34154-RA	1.0	1.0
Itaiw_v1_contig_201_t45659-RA__Itaiw_v1_scaffold_80_t35580-RA	0.06949	0.97585	2979.0	207.0		GF_000425	0.026000000000000002	0.0214		1.2133	Itaiw_v1_contig_201_t45659-RA	Itaiw_v1_scaffold_80_t35580-RA
Itaiw_v1_contig_54_t43830-RA__Itaiw_v1_scaffold_47_t27587-RA	0.40929	0.99882	2067.0	846.0	0.00109	GF_000637	0.0	0.0037	10.0	0.001	Itaiw_v1_contig_54_t43830-RA	Itaiw_v1_scaffold_47_t27587-RA	0.0	1.0
Itaiw_v1_scaffold_129_t40153-RA__Itaiw_v1_scaffold_47_t27587-RA	0.33526999999999996	0.35786	2067.0	693.0	3.58662	GF_000637	1.9626	2.7166	18.0	0.7224	Itaiw_v1_scaffold_129_t40153-RA	Itaiw_v1_scaffold_47_t27587-RA	0.33333	0.11110999999999999
Itaiw_v1_scaffold_71_t34135-RA__Itaiw_v1_scaffold_95_t37279-RA	0.99413	0.9813200000000001	1023.0	1017.0	0.02068	GF_002989	0.0109	0.0444	3.0	0.2446	Itaiw_v1_scaffold_71_t34135-RA	Itaiw_v1_scaffold_95_t37279-RA	1.0	1.0
Itaiw_v1_scaffold_44_t26584-RA__Itaiw_v1_scaffold_74_t34668-RA	0.9625	0.5108199999999999	480.0	462.0	1.20897	GF_002304	0.5691	48.8016	6.0	0.0117	Itaiw_v1_scaffold_44_t26584-RA	Itaiw_v1_scaffold_74_t34668-RA	0.0	0.25
Itaiw_v1_scaffold_133_t40420-RA__Itaiw_v1_scaffold_71_t34086-RA	0.79066	0.99175	1992.0	1575.0	0.00395	GF_000233	0.0019	0.0224	21.0	0.0859	Itaiw_v1_scaffold_133_t40420-RA	Itaiw_v1_scaffold_71_t34086-RA	1.0	1.0
Itaiw_v1_scaffold_44_t26543-RA__Itaiw_v1_scaffold_74_t34701-RA	1.0	0.997	999.0	999.0	0.0060799999999999995	GF_006124	0.0024	0.006	2.0	0.4031	Itaiw_v1_scaffold_44_t26543-RA	Itaiw_v1_scaffold_74_t34701-RA	1.0	1.0
Itaiw_v1_scaffold_33_t22069-RA__Itaiw_v1_scaffold_44_t26331-RA	0.77752	0.9477899999999999	1281.0	996.0	0.06468	GF_004369	0.0475	0.0774	2.0	0.614	Itaiw_v1_scaffold_33_t22069-RA	Itaiw_v1_scaffold_44_t26331-RA	1.0	1.0
Itaiw_v1_scaffold_112_t39076-RA__Itaiw_v1_scaffold_18_t13657-RA	0.88218	0.9793700000000001	1044.0	921.0	0.0258	GF_003502	0.0125	0.0443	3.0	0.2826	Itaiw_v1_scaffold_112_t39076-RA	Itaiw_v1_scaffold_18_t13657-RA	1.0	1.0
Itaiw_v1_scaffold_11_t09145-RA__Itaiw_v1_scaffold_3_t03045-RA	0.19608	0.7037	1377.0	270.0		GF_003934	0.3369	0.6535		0.5156	Itaiw_v1_scaffold_11_t09145-RA	Itaiw_v1_scaffold_3_t03045-RA
Itaiw_v1_scaffold_2_t01604-RA__Itaiw_v1_scaffold_40_t24874-RA	0.69266	0.9304600000000001	1308.0	906.0	0.08338	GF_000894	0.048	0.1586	12.0	0.3025	Itaiw_v1_scaffold_2_t01604-RA	Itaiw_v1_scaffold_40_t24874-RA	0.5	0.5
Itaiw_v1_scaffold_13_t10885-RA__Itaiw_v1_scaffold_65_t32751-RA	1.0	0.99321	1179.0	1179.0	0.0098	GF_005749	0.0048	0.0124	2.0	0.3853	Itaiw_v1_scaffold_13_t10885-RA	Itaiw_v1_scaffold_65_t32751-RA	1.0	1.0
Itaiw_v1_scaffold_16_t12530-RA__Itaiw_v1_scaffold_78_t35168-RA	0.75868	0.9694799999999999	1641.0	1245.0	0.03929	GF_003951	0.0244	0.0613	3.0	0.3983	Itaiw_v1_scaffold_16_t12530-RA	Itaiw_v1_scaffold_78_t35168-RA	1.0	1.0
Itaiw_v1_contig_217_t45788-RA__Itaiw_v1_scaffold_170_t42279-RA	0.91822	0.98601	2568.0	2358.0	0.01564	GF_003557	0.0092	0.027999999999999997	4.0	0.3295	Itaiw_v1_contig_217_t45788-RA	Itaiw_v1_scaffold_170_t42279-RA	0.5	0.5
Itaiw_v1_contig_217_t45788-RA__Itaiw_v1_scaffold_36_t23622-RA	0.93224	0.98454	2568.0	2394.0	0.01817	GF_003557	0.0115	0.0268	4.0	0.4286	Itaiw_v1_contig_217_t45788-RA	Itaiw_v1_scaffold_36_t23622-RA	0.5	0.5
Itaiw_v1_scaffold_170_t42279-RA__Itaiw_v1_scaffold_36_t23622-RA	0.96846	0.9855200000000001	2568.0	2487.0	0.01545	GF_003557	0.0092	0.0298	3.0	0.3092	Itaiw_v1_scaffold_170_t42279-RA	Itaiw_v1_scaffold_36_t23622-RA	1.0	1.0
Itaiw_v1_contig_4_t41425-RA__Itaiw_v1_scaffold_46_t27005-RA	0.58768	0.99866	1266.0	744.0	0.0038799999999999998	GF_003183	0.0017	0.0	3.0	99.0	Itaiw_v1_contig_4_t41425-RA	Itaiw_v1_scaffold_46_t27005-RA	0.0	1.0
Itaiw_v1_scaffold_72_t34292-RA__Itaiw_v1_scaffold_9_t07830-RA	0.72502	0.9635100000000001	4233.0	3069.0	0.05414	GF_004432	0.033	0.057999999999999996	2.0	0.5693	Itaiw_v1_scaffold_72_t34292-RA	Itaiw_v1_scaffold_9_t07830-RA	1.0	1.0
Itaiw_v1_scaffold_101_t37979-RA__Itaiw_v1_scaffold_49_t28284-RA	0.47813999999999995	0.91048	1098.0	525.0	0.13334000000000001	GF_003563	0.1021	0.0829	3.0	1.2319	Itaiw_v1_scaffold_101_t37979-RA	Itaiw_v1_scaffold_49_t28284-RA	1.0	1.0
Itaiw_v1_contig_82_t44321-RA__Itaiw_v1_scaffold_34_t22721-RA	0.54815	0.9774799999999999	405.0	222.0	0.06887	GF_001608	0.0219	0.0299	8.0	0.7335	Itaiw_v1_contig_82_t44321-RA	Itaiw_v1_scaffold_34_t22721-RA	1.0	1.0
Itaiw_v1_scaffold_15_t11837-RA__Itaiw_v1_scaffold_45_t26759-RA	0.85185	0.98551	405.0	345.0	0.02029	GF_001608	0.0082	0.0303	6.0	0.2709	Itaiw_v1_scaffold_15_t11837-RA	Itaiw_v1_scaffold_45_t26759-RA	1.0	1.0
Itaiw_v1_scaffold_53_t29469-RA__Itaiw_v1_scaffold_75_t34850-RA	0.9015200000000001	0.9916	792.0	714.0	0.01284	GF_004907	0.0079	0.0104	2.0	0.7617	Itaiw_v1_scaffold_53_t29469-RA	Itaiw_v1_scaffold_75_t34850-RA	1.0	1.0
Itaiw_v1_scaffold_102_t38160-RA__Itaiw_v1_scaffold_26_t18575-RA	0.8504299999999999	0.9129	702.0	597.0	0.13688	GF_002678	0.0844	0.14	6.0	0.603	Itaiw_v1_scaffold_102_t38160-RA	Itaiw_v1_scaffold_26_t18575-RA	0.33333	0.33333
Itaiw_v1_scaffold_166_t42152-RA__Itaiw_v1_scaffold_36_t23415-RA	0.8520399999999999	0.9890200000000001	1176.0	1002.0	0.0208	GF_003215	0.01	0.0142	3.0	0.7011	Itaiw_v1_scaffold_166_t42152-RA	Itaiw_v1_scaffold_36_t23415-RA	1.0	1.0
Itaiw_v1_scaffold_123_t39875-RA__Itaiw_v1_scaffold_35_t23061-RA	1.0	0.9888600000000001	1257.0	1257.0	0.0096	GF_004730	0.0059	0.0242	2.0	0.2422	Itaiw_v1_scaffold_123_t39875-RA	Itaiw_v1_scaffold_35_t23061-RA	1.0	1.0
Itaiw_v1_scaffold_11_t09944-RA__Itaiw_v1_scaffold_33_t21879-RA	0.32374	0.32444	2085.0	675.0	3.77264	GF_000121	9.9719	0.1007	43.0	99.0	Itaiw_v1_scaffold_11_t09944-RA	Itaiw_v1_scaffold_33_t21879-RA	0.058820000000000004	0.00826
Itaiw_v1_scaffold_17_t13182-RA__Itaiw_v1_scaffold_38_t24239-RA	0.12662	0.35985	2085.0	264.0	3.3598	GF_000121	1.5356	71.9753	43.0	0.0213	Itaiw_v1_scaffold_17_t13182-RA	Itaiw_v1_scaffold_38_t24239-RA	0.0	0.00826
Itaiw_v1_scaffold_63_t32311-RA__Itaiw_v1_scaffold_7_t07142-RA	0.13237000000000002	0.8550700000000001	2085.0	276.0	0.31156999999999996	GF_000121	0.1556	0.2063	25.0	0.7544	Itaiw_v1_scaffold_63_t32311-RA	Itaiw_v1_scaffold_7_t07142-RA	1.0	1.0
Itaiw_v1_scaffold_140_t40853-RA__Itaiw_v1_scaffold_23_t16910-RA	0.79245	0.8507899999999999	1590.0	1260.0	0.2761	GF_005522	0.1654	0.1937	2.0	0.8538	Itaiw_v1_scaffold_140_t40853-RA	Itaiw_v1_scaffold_23_t16910-RA	1.0	1.0
Itaiw_v1_scaffold_114_t39281-RA__Itaiw_v1_scaffold_32_t21706-RA	0.58454	1.0	621.0	363.0	0.0011	GF_000436	0.0	0.0	14.0	0.001	Itaiw_v1_scaffold_114_t39281-RA	Itaiw_v1_scaffold_32_t21706-RA	0.0	1.0
Itaiw_v1_scaffold_10_t08829-RA__Itaiw_v1_scaffold_99_t37719-RA	0.15789	0.97585	1311.0	207.0	0.014709999999999999	GF_003418	0.0159	0.0491	3.0	0.324	Itaiw_v1_scaffold_10_t08829-RA	Itaiw_v1_scaffold_99_t37719-RA	1.0	1.0
Itaiw_v1_contig_68_t44065-RA__Itaiw_v1_scaffold_78_t35088-RA	0.51773	0.9954299999999999	423.0	219.0	0.0	GF_004108	0.0	0.0138	4.0	0.001	Itaiw_v1_contig_68_t44065-RA	Itaiw_v1_scaffold_78_t35088-RA	0.5	0.5
Itaiw_v1_scaffold_11_t09527-RA__Itaiw_v1_scaffold_83_t35838-RA	0.6913699999999999	0.9420000000000001	2469.0	1707.0	0.09264	GF_001582	0.0535	0.0882	9.0	0.6067	Itaiw_v1_scaffold_11_t09527-RA	Itaiw_v1_scaffold_83_t35838-RA	1.0	0.5
Itaiw_v1_scaffold_25_t17859-RA__Itaiw_v1_scaffold_60_t31407-RA	0.8341200000000001	0.99621	633.0	528.0	0.00598	GF_002874	0.0029	0.0061	4.0	0.4696	Itaiw_v1_scaffold_25_t17859-RA	Itaiw_v1_scaffold_60_t31407-RA	1.0	1.0
Itaiw_v1_contig_4_t41405-RA__Itaiw_v1_scaffold_46_t27019-RA	0.9404100000000001	0.9922700000000001	2064.0	1941.0	0.01212	GF_005678	0.006999999999999999	0.0109	2.0	0.6436	Itaiw_v1_contig_4_t41405-RA	Itaiw_v1_scaffold_46_t27019-RA	1.0	1.0
Itaiw_v1_scaffold_18_t13910-RA__Itaiw_v1_scaffold_29_t20013-RA	0.65468	0.9340700000000001	834.0	546.0	0.08862	GF_003287	0.0561	0.1252	3.0	0.4485	Itaiw_v1_scaffold_18_t13910-RA	Itaiw_v1_scaffold_29_t20013-RA	1.0	1.0
Itaiw_v1_contig_128_t44939-RA__Itaiw_v1_scaffold_22_t16033-RA	0.5977	0.99487	1305.0	780.0	0.00734	GF_000829	0.0034	0.011000000000000001	9.0	0.3118	Itaiw_v1_contig_128_t44939-RA	Itaiw_v1_scaffold_22_t16033-RA	1.0	1.0
Itaiw_v1_scaffold_15_t12240-RA__Itaiw_v1_scaffold_57_t30643-RA	0.35143	0.8103	1050.0	369.0	0.25822	GF_005081	0.1984	0.336	2.0	0.5903	Itaiw_v1_scaffold_15_t12240-RA	Itaiw_v1_scaffold_57_t30643-RA	1.0	1.0
Itaiw_v1_scaffold_13_t11201-RA__Itaiw_v1_scaffold_54_t29991-RA	0.056889999999999996	0.95299	4113.0	234.0	0.1162	GF_000138	0.0549	0.0362	26.0	1.5183	Itaiw_v1_scaffold_13_t11201-RA	Itaiw_v1_scaffold_54_t29991-RA	0.5	0.5
Itaiw_v1_scaffold_59_t31346-RA__Itaiw_v1_scaffold_70_t33801-RA	0.18235	0.8986700000000001	4113.0	750.0	0.13989000000000001	GF_000138	0.0833	0.2166	31.0	0.3846	Itaiw_v1_scaffold_59_t31346-RA	Itaiw_v1_scaffold_70_t33801-RA	0.5	0.5
Itaiw_v1_scaffold_5_t05757-RA__Itaiw_v1_scaffold_89_t36569-RA	0.10868	0.8970899999999999	4113.0	447.0	0.19943	GF_000138	0.1032	0.1493	23.0	0.6914	Itaiw_v1_scaffold_5_t05757-RA	Itaiw_v1_scaffold_89_t36569-RA	1.0	1.0
Itaiw_v1_scaffold_39_t24584-RA__Itaiw_v1_scaffold_4_t04189-RA	0.28326	0.96591	2796.0	792.0	0.02543	GF_001602	0.0163	0.0861	9.0	0.1896	Itaiw_v1_scaffold_39_t24584-RA	Itaiw_v1_scaffold_4_t04189-RA	0.5	0.33333
Itaiw_v1_contig_53_t43827-RA__Itaiw_v1_scaffold_22_t15889-RA	0.78095	0.98916	945.0	738.0	0.01266	GF_005507	0.0084	0.0173	2.0	0.4852	Itaiw_v1_contig_53_t43827-RA	Itaiw_v1_scaffold_22_t15889-RA	1.0	1.0
Itaiw_v1_scaffold_107_t38632-RA__Itaiw_v1_scaffold_4_t04859-RA	0.8952200000000001	0.9643799999999999	1317.0	1179.0	0.041280000000000004	GF_005740	0.0323	0.0515	2.0	0.6275	Itaiw_v1_scaffold_107_t38632-RA	Itaiw_v1_scaffold_4_t04859-RA	1.0	1.0
Itaiw_v1_scaffold_59_t31333-RA__Itaiw_v1_scaffold_70_t33806-RA	0.56579	0.73256	456.0	258.0	0.53465	GF_000684	0.2329	0.8276	16.0	0.2814	Itaiw_v1_scaffold_59_t31333-RA	Itaiw_v1_scaffold_70_t33806-RA	0.125	0.125
Itaiw_v1_scaffold_31_t21078-RA__Itaiw_v1_scaffold_66_t33057-RA	0.67816	0.93032	783.0	531.0	0.07365	GF_000336	0.034	0.2357	18.0	0.1442	Itaiw_v1_scaffold_31_t21078-RA	Itaiw_v1_scaffold_66_t33057-RA	0.33333	0.33333
Itaiw_v1_scaffold_31_t21078-RA__Itaiw_v1_scaffold_66_t33081-RA	0.64368	0.71627	783.0	504.0	0.55695	GF_000336	0.2574	1.0598	25.0	0.2428	Itaiw_v1_scaffold_31_t21078-RA	Itaiw_v1_scaffold_66_t33081-RA	0.04	0.035710000000000006
Itaiw_v1_scaffold_16_t12583-RA__Itaiw_v1_scaffold_78_t35220-RA	0.88235	0.98074	765.0	675.0	0.02744	GF_003848	0.0108	0.0415	4.0	0.2605	Itaiw_v1_scaffold_16_t12583-RA	Itaiw_v1_scaffold_78_t35220-RA	0.5	0.5
Itaiw_v1_scaffold_116_t39353-RA__Itaiw_v1_scaffold_33_t21753-RA	1.0	0.98693	459.0	459.0	0.02534	GF_006043	0.0112	0.0214	2.0	0.5249	Itaiw_v1_scaffold_116_t39353-RA	Itaiw_v1_scaffold_33_t21753-RA	1.0	1.0
Itaiw_v1_scaffold_101_t38020-RA__Itaiw_v1_scaffold_61_t31829-RA	0.20449	0.93952	3477.0	711.0	0.18069000000000002	GF_000080	0.0589	0.0844	40.0	0.698	Itaiw_v1_scaffold_101_t38020-RA	Itaiw_v1_scaffold_61_t31829-RA	0.25	0.25
Itaiw_v1_scaffold_102_t38105-RA__Itaiw_v1_scaffold_11_t09701-RA	0.2157	0.50133	3477.0	750.0	1.93487	GF_000080	0.5913	6.1993	32.0	0.0954	Itaiw_v1_scaffold_102_t38105-RA	Itaiw_v1_scaffold_11_t09701-RA	0.0	0.0625
Itaiw_v1_scaffold_102_t38105-RA__Itaiw_v1_scaffold_11_t09701-RA	0.2157	0.50133	3477.0	750.0	1.93487	GF_000080	0.5913	6.1993	32.0	0.0954	Itaiw_v1_scaffold_102_t38105-RA	Itaiw_v1_scaffold_11_t09701-RA	0.0	0.0625
Itaiw_v1_scaffold_13_t10927-RA__Itaiw_v1_scaffold_5_t05266-RA	0.06299	0.9132399999999999	3477.0	219.0	0.22243000000000002	GF_000080	0.0717	0.1655	41.0	0.4331	Itaiw_v1_scaffold_13_t10927-RA	Itaiw_v1_scaffold_5_t05266-RA	0.052629999999999996	0.05
Itaiw_v1_scaffold_13_t10927-RA__Itaiw_v1_scaffold_62_t32025-RA	0.08972999999999999	0.34615	3477.0	312.0	2.5715	GF_000080	6.7601	4.9961	42.0	1.3531	Itaiw_v1_scaffold_13_t10927-RA	Itaiw_v1_scaffold_62_t32025-RA	1.0	0.11110999999999999
Itaiw_v1_scaffold_18_t13807-RA__Itaiw_v1_scaffold_29_t20112-RA	0.79375	0.98425	1440.0	1143.0	0.00054	GF_004403	0.0001	0.0612	2.0	0.001	Itaiw_v1_scaffold_18_t13807-RA	Itaiw_v1_scaffold_29_t20112-RA	1.0	1.0
Itaiw_v1_scaffold_50_t28758-RA__Itaiw_v1_scaffold_98_t37681-RA	0.56681	0.9657399999999999	6489.0	3678.0	0.037239999999999995	GF_000696	0.024	0.0724	13.0	0.3318	Itaiw_v1_scaffold_50_t28758-RA	Itaiw_v1_scaffold_98_t37681-RA	0.16667	0.16667
Itaiw_v1_contig_33_t43335-RA__Itaiw_v1_scaffold_36_t23335-RA	0.78657	0.90041	1251.0	984.0	0.14140999999999998	GF_003664	0.0976	0.1441	3.0	0.6775	Itaiw_v1_contig_33_t43335-RA	Itaiw_v1_scaffold_36_t23335-RA	1.0	1.0
Itaiw_v1_contig_129_t44961-RA__Itaiw_v1_scaffold_27_t18776-RA	1.0	0.9916200000000001	597.0	597.0	0.01042	GF_003155	0.0048	0.0176	2.0	0.2737	Itaiw_v1_contig_129_t44961-RA	Itaiw_v1_scaffold_27_t18776-RA	1.0	1.0
Itaiw_v1_scaffold_18_t13770-RA__Itaiw_v1_scaffold_29_t20160-RA	0.08194	0.9180799999999999	4320.0	354.0	0.14144	GF_005209	0.0821	0.1138	2.0	0.7216	Itaiw_v1_scaffold_18_t13770-RA	Itaiw_v1_scaffold_29_t20160-RA	1.0	1.0
Itaiw_v1_scaffold_13_t10883-RA__Itaiw_v1_scaffold_65_t32749-RA	0.7890199999999999	0.99203	1749.0	1380.0	0.013359999999999999	GF_002052	0.0072	0.0114	5.0	0.6299	Itaiw_v1_scaffold_13_t10883-RA	Itaiw_v1_scaffold_65_t32749-RA	1.0	1.0
Itaiw_v1_scaffold_55_t30078-RA__Itaiw_v1_scaffold_7_t06633-RA	0.9708399999999999	0.9841	1749.0	1698.0	0.030719999999999997	GF_002052	0.0143	0.0228	6.0	0.6272	Itaiw_v1_scaffold_55_t30078-RA	Itaiw_v1_scaffold_7_t06633-RA	1.0	1.0
Itaiw_v1_scaffold_14_t11279-RA__Itaiw_v1_scaffold_90_t36711-RA	0.8025	0.9575799999999999	3114.0	2499.0	0.05454	GF_001161	0.0393	0.0629	9.0	0.6251	Itaiw_v1_scaffold_14_t11279-RA	Itaiw_v1_scaffold_90_t36711-RA	1.0	1.0
Itaiw_v1_contig_4_t41406-RA__Itaiw_v1_scaffold_46_t27018-RA	0.5210100000000001	0.95968	714.0	372.0	0.04671	GF_001740	0.0338	0.0689	6.0	0.4903	Itaiw_v1_contig_4_t41406-RA	Itaiw_v1_scaffold_46_t27018-RA	1.0	1.0
Itaiw_v1_scaffold_15_t11904-RA__Itaiw_v1_scaffold_5_t05193-RA	0.15104	0.4023	1152.0	174.0		GF_000791	1.2042	2.3796		0.506	Itaiw_v1_scaffold_15_t11904-RA	Itaiw_v1_scaffold_5_t05193-RA
Itaiw_v1_scaffold_181_t42844-RA__Itaiw_v1_scaffold_38_t23963-RA	0.16435	0.37853000000000003	1077.0	177.0		GF_000304	1.7754	3.6962		0.4803	Itaiw_v1_scaffold_181_t42844-RA	Itaiw_v1_scaffold_38_t23963-RA
Itaiw_v1_scaffold_1_t00264-RA__Itaiw_v1_scaffold_38_t23963-RA	0.45961	0.97778	1077.0	495.0	0.02862	GF_000304	0.0131	0.06	20.0	0.2188	Itaiw_v1_scaffold_1_t00264-RA	Itaiw_v1_scaffold_38_t23963-RA	1.0	0.14286
Itaiw_v1_scaffold_1_t00721-RA__Itaiw_v1_scaffold_79_t35360-RA	0.47484	0.75717	954.0	453.0	0.40486	GF_000869	0.2829	0.4003	13.0	0.7068	Itaiw_v1_scaffold_1_t00721-RA	Itaiw_v1_scaffold_79_t35360-RA	0.2	0.2
Itaiw_v1_scaffold_1_t00721-RA__Itaiw_v1_scaffold_79_t35360-RA	0.47484	0.75717	954.0	453.0	0.40486	GF_000869	0.2829	0.4003	13.0	0.7068	Itaiw_v1_scaffold_1_t00721-RA	Itaiw_v1_scaffold_79_t35360-RA	0.2	0.2
Itaiw_v1_scaffold_1_t00721-RA__Itaiw_v1_scaffold_87_t36301-RA	0.53459	0.79608	954.0	510.0	0.38800999999999997	GF_000869	0.2302	0.307	13.0	0.7497	Itaiw_v1_scaffold_1_t00721-RA	Itaiw_v1_scaffold_87_t36301-RA	0.2	0.2
Itaiw_v1_scaffold_79_t35360-RA__Itaiw_v1_scaffold_87_t36301-RA	0.48113	0.98693	954.0	459.0	0.01905	GF_000869	0.011000000000000001	0.0233	10.0	0.4717	Itaiw_v1_scaffold_79_t35360-RA	Itaiw_v1_scaffold_87_t36301-RA	0.5	0.5
Itaiw_v1_scaffold_59_t31219-RA__Itaiw_v1_scaffold_70_t33756-RA	0.97872	0.9442	1410.0	1380.0	0.07007000000000001	GF_003320	0.0473	0.0927	3.0	0.5098	Itaiw_v1_scaffold_59_t31219-RA	Itaiw_v1_scaffold_70_t33756-RA	1.0	1.0
Itaiw_v1_scaffold_101_t37970-RA__Itaiw_v1_scaffold_49_t28281-RA	0.77985	0.8548600000000001	2889.0	2253.0	0.23776	GF_001725	0.1593	0.1907	5.0	0.835	Itaiw_v1_scaffold_101_t37970-RA	Itaiw_v1_scaffold_49_t28281-RA	1.0	1.0
Itaiw_v1_scaffold_55_t30080-RA__Itaiw_v1_scaffold_7_t06630-RA	0.75372	0.98575	3630.0	2736.0	0.01719	GF_003414	0.009000000000000001	0.0329	4.0	0.2746	Itaiw_v1_scaffold_55_t30080-RA	Itaiw_v1_scaffold_7_t06630-RA	0.5	0.5
Itaiw_v1_contig_19_t42884-RA__Itaiw_v1_scaffold_37_t23877-RA	0.89544	0.9960100000000001	1119.0	1002.0	0.00659	GF_003245	0.0028	0.0074	3.0	0.3767	Itaiw_v1_contig_19_t42884-RA	Itaiw_v1_scaffold_37_t23877-RA	1.0	1.0
Itaiw_v1_scaffold_100_t37916-RA__Itaiw_v1_scaffold_19_t14250-RA	0.06196	0.32821	3147.0	195.0		GF_000285	1.406	15.2089		0.0924	Itaiw_v1_scaffold_100_t37916-RA	Itaiw_v1_scaffold_19_t14250-RA	0.0
Itaiw_v1_scaffold_159_t41914-RA__Itaiw_v1_scaffold_39_t24721-RA	0.51852	0.74762	405.0	210.0	0.41772	GF_004975	0.2588	0.708	2.0	0.3655	Itaiw_v1_scaffold_159_t41914-RA	Itaiw_v1_scaffold_39_t24721-RA	1.0	1.0
Itaiw_v1_scaffold_80_t35477-RA__Itaiw_v1_scaffold_81_t35607-RA	0.98955	0.9964799999999999	861.0	852.0	0.0	GF_003757	0.0	0.0123	4.0	0.001	Itaiw_v1_scaffold_80_t35477-RA	Itaiw_v1_scaffold_81_t35607-RA	0.5	0.5
Itaiw_v1_scaffold_59_t31295-RA__Itaiw_v1_scaffold_70_t33849-RA	1.0	0.9979600000000001	489.0	489.0	0.0	GF_005427	0.0	0.0119	2.0	0.001	Itaiw_v1_scaffold_59_t31295-RA	Itaiw_v1_scaffold_70_t33849-RA	1.0	1.0
[truncated: 1,696 more rows]
