# Supplementary material for: Underwater CAM photosynthesis elucidated by Isoetes genome
Source: Nat Commun. 2021 Nov 3;12:6348. doi: 10.1038/s41467-021-26644-7 (PMC8566536; doi:10.1038/s41467-021-26644-7)
Supplement: Supplementary file 11 — Source Data [file 41467_2021_26644_MOESM11_ESM.zip › Source_Data/Figure2c_WhALE_posterior.csv]

	Isoetes	Physcomitrium	Azolla	Marchantia
q_gen1	0.11916561	0.312482059	0.063282392	0.007699652
q_gen2	0.129483781	0.302887946	0.073935378	0.008956116
q_gen3	0.114649275	0.314507902	0.052576813	0.002123665
q_gen4	0.121504359	0.314166465	0.072989429	0.001049052
q_gen5	0.101804612	0.301040716	0.067597291	0.000748381
q_gen6	0.092816932	0.302522467	0.063553516	0.000617163
q_gen7	0.106473424	0.297512416	0.059208922	0.000299008
q_gen8	0.103211288	0.308206155	0.063617991	0.001522795
q_gen9	0.073165531	0.293877739	0.057692094	0.005644653
q_gen10	0.129535106	0.280765061	0.069567211	0.00020122
q_gen11	0.086836873	0.279071974	0.063441642	0.009645519
q_gen12	0.09381103	0.276515477	0.060418259	0.003144862
q_gen13	0.088033097	0.305779517	0.056633964	0.004806083
q_gen14	0.072324249	0.296625434	0.072472677	0.006322762
q_gen15	0.169272939	0.306572493	0.049477903	0.000757462
q_gen16	0.073923486	0.305577687	0.07096476	0.003773496
q_gen17	0.119429427	0.299112524	0.049866436	0.000897487
q_gen18	0.123913373	0.28248719	0.068453504	0.005215667
q_gen19	0.120549333	0.287524574	0.054210824	0.0020197
q_gen20	0.119427283	0.298447019	0.052266923	0.003067784
q_gen21	0.120055956	0.298887507	0.073268609	0.007960575
q_gen22	0.14002828	0.306224923	0.046095778	0.007519896
q_gen23	0.117129727	0.301981532	0.077091907	0.004051138
q_gen24	0.122930006	0.294708735	0.073034561	0.001399222
q_gen25	0.088563739	0.301224431	0.07751307	0.001809506
q_gen26	0.147611268	0.303228887	0.041420637	0.005968918
q_gen27	0.090850275	0.305466852	0.048557594	0.005595488
q_gen28	0.106336076	0.321755939	0.06190381	0.002887435
q_gen29	0.126469099	0.323342331	0.059146372	0.009750795
q_gen30	0.116840643	0.303909304	0.070813151	0.003450673
q_gen31	0.11794082	0.301730786	0.061093426	0.00616011
q_gen32	0.129202437	0.311947155	0.069108573	0.008485524
q_gen33	0.10523765	0.298036664	0.0589413	0.003772531
q_gen34	0.103239522	0.310875685	0.064900995	0.002764919
q_gen35	0.142522346	0.301405119	0.051053562	0.006567514
q_gen36	0.104839869	0.307067863	0.064136475	0.007891303
q_gen37	0.101392141	0.312066183	0.071983871	0.002710777
q_gen38	0.110072729	0.309714325	0.075775481	0.001859276
q_gen39	0.12113182	0.293228886	0.060146387	0.004725129
q_gen40	0.128410474	0.2998629	0.066572359	0.005316526
q_gen41	0.12536597	0.306898937	0.06670288	0.000778706
q_gen42	0.136447746	0.303556572	0.054513797	0.009184647
q_gen43	0.121538903	0.301840237	0.069005709	0.005768276
q_gen44	0.122914278	0.295951768	0.075708073	0.003111588
q_gen45	0.136008835	0.299615255	0.074998426	0.004143605
q_gen46	0.126095032	0.303877362	0.071046337	0.005668862
q_gen47	0.136675009	0.301133464	0.07682412	0.005550563
q_gen48	0.118265195	0.311654901	0.059624139	0.001494153
q_gen49	0.116684855	0.302181029	0.070032573	0.002634069
q_gen50	0.158963505	0.320624352	0.048543304	0.002486495
q_gen51	0.151416859	0.31189721	0.070250151	0.003969974
q_gen52	0.124694018	0.307118687	0.068702517	0.001677672
q_gen53	0.115845328	0.313547192	0.052375192	0.001969599
q_gen54	0.110237454	0.311316278	0.048232343	0.009227488
q_gen55	0.13689987	0.314679143	0.064907281	0.003986894
q_gen56	0.122504836	0.302681617	0.068499606	0.003052223
q_gen57	0.131207621	0.318063333	0.062513876	0.009156455
q_gen58	0.1272092	0.308812685	0.067199535	0.011353784
q_gen59	0.120282287	0.309747961	0.074054736	0.008194406
q_gen60	0.099850321	0.297770107	0.064650268	0.003879487
q_gen61	0.117391753	0.299879707	0.055341669	0.004170993
q_gen62	0.131884757	0.309132433	0.050897204	0.009788537
q_gen63	0.112542628	0.309817859	0.059017476	0.00912115
q_gen64	0.11810762	0.311977605	0.058454852	0.00716655
q_gen65	0.098568608	0.316954388	0.057702425	0.008545008
q_gen66	0.103097643	0.306465837	0.070018838	0.000467257
q_gen67	0.130084256	0.29581719	0.055490392	0.01081462
q_gen68	0.09711417	0.314773023	0.058358757	0.006748811
q_gen69	0.122194653	0.295087496	0.062168493	0.000402377
q_gen70	0.131984343	0.29638278	0.092180048	0.000192151
q_gen71	0.130104951	0.293085691	0.034219136	0.000198694
q_gen72	0.128983968	0.293966584	0.040359586	0.00180945
q_gen73	0.127549777	0.291494222	0.068815632	0.006851481
q_gen74	0.124380562	0.289599821	0.071482549	0.004685992
q_gen75	0.124372731	0.296976939	0.073396613	0.010447714
q_gen76	0.097713695	0.297346896	0.043581209	0.004780912
q_gen77	0.136544369	0.307555765	0.091554764	0.005765639
q_gen78	0.158135472	0.306922068	0.072544294	0.007682619
q_gen79	0.115452922	0.294323401	0.041795333	0.003769919
q_gen80	0.153287307	0.310752889	0.071541944	0.0040336
q_gen81	0.137988713	0.317519116	0.052969998	0.002314218
q_gen82	0.135411852	0.307482902	0.036061435	0.005788406
q_gen83	0.127661321	0.323980125	0.042854296	0.005402152
q_gen84	0.121834553	0.290391556	0.078984821	0.006895799
q_gen85	0.112210865	0.293044731	0.067698967	0.001137507
q_gen86	0.101328786	0.308897976	0.065576674	0.001738043
q_gen87	0.095061051	0.304745902	0.066508759	0.000307894
q_gen88	0.074609078	0.30643132	0.044900795	0.000347757
q_gen89	0.167945389	0.308231451	0.070652873	0.003163106
q_gen90	0.062786784	0.289871982	0.049108719	0.008895096
q_gen91	0.155488198	0.294711004	0.071204798	0.004122161
q_gen92	0.086615499	0.311871991	0.035661768	0.011962478
q_gen93	0.118924173	0.309041173	0.055075276	0.00338899
q_gen94	0.111879803	0.299162304	0.060259334	0.003426193
q_gen95	0.118366789	0.304679795	0.071418322	0.009092945
q_gen96	0.109173368	0.301820514	0.052361178	0.008567657
q_gen97	0.084357006	0.298033519	0.073089669	0.004642578
q_gen98	0.118727165	0.308447702	0.061788459	0.003972799
q_gen99	0.110869907	0.28128483	0.060316787	0.001634545
q_gen100	0.143093817	0.294454557	0.057591299	0.003056305
q_gen101	0.127269272	0.296724766	0.073760291	0.003462303
q_gen102	0.101542459	0.295726268	0.061167431	0.008366746
q_gen103	0.089737596	0.301811095	0.060567047	0.007407622
q_gen104	0.092437971	0.299985572	0.066508847	0.000917684
q_gen105	0.112018377	0.300643132	0.05250994	0.003841515
q_gen106	0.141023779	0.300759148	0.057413909	0.004694607
q_gen107	0.100607846	0.320835779	0.073662103	0.006030827
q_gen108	0.100026631	0.300451137	0.064564666	0.004194827
q_gen109	0.103756195	0.308598667	0.05523938	0.004574359
q_gen110	0.113038187	0.301106845	0.044485275	0.004795154
q_gen111	0.125860162	0.299758958	0.065598803	0.008024163
q_gen112	0.139224984	0.301706555	0.046868717	0.001100134
q_gen113	0.105661542	0.295509953	0.083399531	0.007159852
q_gen114	0.114434843	0.300010436	0.081902118	0.005127219
q_gen115	0.131231157	0.298099174	0.050692651	0.000756326
q_gen116	0.138199058	0.311754682	0.048090373	0.00592745
q_gen117	0.155084325	0.300596265	0.040306256	0.000588006
q_gen118	0.063120251	0.294771211	0.076245603	0.000903468
q_gen119	0.127263311	0.309785848	0.053288116	0.004238863
q_gen120	0.124887503	0.29865204	0.054673438	0.005153649
q_gen121	0.131489893	0.299587622	0.051500038	0.004172714
q_gen122	0.107631361	0.28861174	0.069951983	0.005531464
q_gen123	0.123793279	0.292098839	0.060184203	0.010884089
q_gen124	0.134368644	0.298038773	0.061210663	0.003755676
q_gen125	0.117636885	0.301779412	0.057363696	0.007751426
q_gen126	0.091164644	0.300146641	0.057733207	0.000820351
q_gen127	0.092996194	0.302588022	0.065688588	0.000194481
q_gen128	0.12392948	0.293745023	0.063754782	0.007365945
q_gen129	0.109264223	0.325256652	0.066050718	0.003664089
q_gen130	0.122267647	0.311828521	0.082319377	0.00504716
q_gen131	0.119103681	0.30395616	0.047209223	0.002739598
q_gen132	0.106302412	0.308504865	0.059753362	0.007858823
q_gen133	0.11080052	0.30675972	0.064654977	0.006325486
q_gen134	0.124335962	0.285401031	0.064746674	0.006954801
q_gen135	0.131833732	0.289154882	0.061253922	0.008865369
q_gen136	0.120982873	0.297748429	0.061792092	0.002348089
q_gen137	0.094752964	0.31019884	0.060737419	0.004891949
q_gen138	0.086378312	0.30457158	0.051411377	0.001354056
q_gen139	0.103341025	0.310376958	0.056585769	0.00234672
q_gen140	0.116277056	0.308756012	0.039497515	0.003170252
q_gen141	0.129440842	0.296815334	0.065399813	0.006608019
q_gen142	0.157284038	0.291163387	0.057022306	0.005622663
q_gen143	0.134878297	0.319790434	0.072869486	0.004183746
q_gen144	0.127218881	0.310024682	0.064173344	0.007031244
q_gen145	0.128789831	0.293891479	0.070267071	0.000145363
q_gen146	0.118431273	0.296767314	0.047803158	0.000214806
q_gen147	0.130641692	0.297999389	0.047844656	0.00036139
q_gen148	0.118645818	0.306095398	0.052760665	0.006717407
q_gen149	0.126125043	0.309253473	0.059585577	0.001533158
q_gen150	0.122820334	0.308986654	0.068345271	0.005610545
q_gen151	0.106375397	0.299661149	0.064051571	0.00187689
q_gen152	0.112162941	0.296497735	0.063752046	0.002476317
q_gen153	0.12031002	0.296372489	0.058535975	0.003221081
q_gen154	0.122173262	0.296159182	0.056991582	0.003684536
q_gen155	0.126834712	0.29992019	0.074967746	0.00018647
q_gen156	0.115313192	0.314042703	0.060284885	0.00750773
q_gen157	0.109667169	0.316845433	0.054646198	0.014147329
q_gen158	0.110826261	0.301932139	0.059710811	0.011539307
q_gen159	0.127258275	0.295105606	0.051973808	0.005485747
q_gen160	0.131072049	0.292409973	0.051938724	0.005057358
q_gen161	0.135152412	0.292280301	0.049866172	0.005031875
q_gen162	0.116984807	0.293732986	0.045525098	0.003236506
q_gen163	0.12567014	0.306405516	0.071914606	0.005230603
q_gen164	0.125749559	0.304394447	0.069105341	0.002198393
q_gen165	0.104787938	0.297297849	0.052528264	0.008848761
q_gen166	0.12406717	0.30194397	0.065123739	0.005777626
q_gen167	0.105938967	0.284162806	0.065080757	0.005788726
q_gen168	0.119896506	0.302038865	0.077798329	0.00182081
q_gen169	0.13046092	0.304827883	0.061534981	0.001587428
q_gen170	0.127377392	0.305106747	0.066027379	0.001123489
q_gen171	0.118250746	0.294831259	0.064762841	0.008530243
q_gen172	0.079469433	0.303799509	0.072318072	0.000682105
q_gen173	0.099670667	0.306512807	0.071746154	0.000354922
q_gen174	0.126650428	0.308392224	0.061103232	0.001223129
q_gen175	0.105006635	0.29239251	0.072136886	0.007804317
q_gen176	0.133695333	0.294198542	0.056902393	0.003437232
q_gen177	0.098534989	0.297876726	0.069893973	0.001801734
q_gen178	0.086617861	0.300337122	0.081299572	0.00823351
q_gen179	0.107164284	0.300191519	0.060097272	0.001310286
q_gen180	0.075934199	0.317004908	0.066729528	0.007042578
q_gen181	0.071804918	0.31123852	0.069967563	0.004713398
q_gen182	0.063501288	0.311811915	0.076882053	0.009786052
q_gen183	0.090646027	0.293494963	0.058797805	0.001580923
q_gen184	0.113655402	0.302618519	0.050161719	0.003242958
q_gen185	0.109292497	0.308870782	0.05957928	0.006815118
q_gen186	0.121673359	0.289726485	0.066462898	0.004384619
q_gen187	0.133536458	0.28807928	0.058014576	0.005232466
q_gen188	0.115397349	0.317729376	0.045497654	0.002706021
q_gen189	0.119005056	0.297911547	0.04826637	0.001657783
q_gen190	0.144626035	0.296957953	0.068996937	0.005672457
q_gen191	0.12011646	0.292374324	0.067211281	0.007482005
q_gen192	0.125913276	0.293054899	0.063071699	0.005447648
q_gen193	0.154401922	0.307425126	0.05280745	0.004609687
q_gen194	0.129416982	0.295866912	0.063032869	0.006563942
q_gen195	0.113802438	0.295441307	0.049514718	0.008799385
q_gen196	0.111572697	0.29474731	0.069407489	0.001856716
q_gen197	0.120492344	0.309544235	0.065181176	0.016343615
q_gen198	0.125527356	0.289112816	0.057953647	0.000987753
q_gen199	0.110365782	0.290095675	0.056912833	0.00059666
q_gen200	0.140762393	0.309119064	0.052133105	0.006241475
q_gen201	0.112553927	0.308415037	0.055227539	0.003554064
q_gen202	0.156501376	0.299162866	0.065147393	0.003813909
q_gen203	0.095497606	0.293805707	0.056597045	0.002739247
q_gen204	0.131371048	0.303998047	0.056360454	0.002295595
q_gen205	0.129479233	0.30352998	0.05325957	0.002675028
q_gen206	0.11585584	0.296098106	0.063025325	3.36E-05
q_gen207	0.131887961	0.316478895	0.062172081	0.00049123
q_gen208	0.106777203	0.285899819	0.064219248	0.004627181
q_gen209	0.139877619	0.325229257	0.055338824	0.010750658
q_gen210	0.13488777	0.329075416	0.043657702	0.007175969
q_gen211	0.132496861	0.315817239	0.044659483	0.009038004
q_gen212	0.113490026	0.295922457	0.066368971	0.003610743
q_gen213	0.134264385	0.282655561	0.041686894	0.003908801
q_gen214	0.111657606	0.295676916	0.066683528	0.005258538
q_gen215	0.134926496	0.30562896	0.063121719	0.014881769
q_gen216	0.120730612	0.313527832	0.082462819	0.001681566
q_gen217	0.142341523	0.316224637	0.056861785	0.003996065
q_gen218	0.104316371	0.292296703	0.070834176	0.000485407
q_gen219	0.121667816	0.296941861	0.051916337	0.000840395
q_gen220	0.128477568	0.27654994	0.064302477	0.001165244
q_gen221	0.131275985	0.280735122	0.059119439	0.00178981
q_gen222	0.11490709	0.288571851	0.048471949	0.008847017
q_gen223	0.101563757	0.29078473	0.059774666	0.004622441
q_gen224	0.11860589	0.289387689	0.057178636	0.004419884
q_gen225	0.096904541	0.289709994	0.054354229	0.006557313
q_gen226	0.102191636	0.291886154	0.044729687	0.002585514
q_gen227	0.131320898	0.296654578	0.077255713	0.004320158
q_gen228	0.086645925	0.303241264	0.042120134	0.00342883
q_gen229	0.09694648	0.301158538	0.046109043	0.00655821
q_gen230	0.100547573	0.308047106	0.073137593	0.010675927
q_gen231	0.118261132	0.293559093	0.054123679	0.000635275
q_gen232	0.120349366	0.302278156	0.066356923	0.000266561
q_gen233	0.113809245	0.303659173	0.085253786	0.001328216
q_gen234	0.131684685	0.313243908	0.064158005	0.009214478
q_gen235	0.143094833	0.297295139	0.04282354	0.00140558
q_gen236	0.140735793	0.300011225	0.044899374	0.002358621
q_gen237	0.139301265	0.292204697	0.041871403	0.002459108
q_gen238	0.136885561	0.2914485	0.059772574	0.00336244
q_gen239	0.135446062	0.293364708	0.065281213	0.00158494
q_gen240	0.129684897	0.308952246	0.043278596	0.000621861
q_gen241	0.126997717	0.295982689	0.063712541	0.001275038
q_gen242	0.08378259	0.283688766	0.057358326	0.004887879
q_gen243	0.091280748	0.28711037	0.05097302	0.003678264
q_gen244	0.08203518	0.285208765	0.070430566	0.00465569
q_gen245	0.090104936	0.289873652	0.075044864	0.008924656
q_gen246	0.153999846	0.31496016	0.052215902	0.003513157
q_gen247	0.142524149	0.31835729	0.04682618	0.004702542
q_gen248	0.136527183	0.313588454	0.050651942	0.002229073
q_gen249	0.131550031	0.289210522	0.072636664	0.00419661
q_gen250	0.149319284	0.301110325	0.064441686	0.005207788
q_gen251	0.1152136	0.309322114	0.045403868	0.004555526
q_gen252	0.105265575	0.301278598	0.054365328	0.00601513
q_gen253	0.128821718	0.30765276	0.063636104	0.001397381
q_gen254	0.094054539	0.279402603	0.053948472	0.005483732
q_gen255	0.145228848	0.318544261	0.083536555	0.009689399
q_gen256	0.143067809	0.318424919	0.071096664	0.002407051
q_gen257	0.131931852	0.313860571	0.072328483	0.002617088
q_gen258	0.12819323	0.305297855	0.061110556	0.005795286
q_gen259	0.136849222	0.293359327	0.048637655	0.000237715
q_gen260	0.139541684	0.299331016	0.046522744	0.001105568
q_gen261	0.128146671	0.287546588	0.039556444	0.000208594
q_gen262	0.095505412	0.301503285	0.068063876	0.000823887
q_gen263	0.112679598	0.313610622	0.052855874	0.000200459
q_gen264	0.121527405	0.289409291	0.077973352	0.007786429
q_gen265	0.114577784	0.32207093	0.053562338	0.012999601
q_gen266	0.117751814	0.311260661	0.070004615	0.00434089
q_gen267	0.101689474	0.30130199	0.055198431	0.001423782
q_gen268	0.104086068	0.286386261	0.068746086	0.002296047
q_gen269	0.137807738	0.318857169	0.049575587	0.004274266
q_gen270	0.085560527	0.313718422	0.045838517	0.002989772
q_gen271	0.099913313	0.308908985	0.072718956	0.001151037
q_gen272	0.096276196	0.313238095	0.063664478	0.003952985
q_gen273	0.113075918	0.304965741	0.069525204	0.005935953
q_gen274	0.137792619	0.305470797	0.07580394	0.000879366
q_gen275	0.119177606	0.298805243	0.067694762	0.005911381
q_gen276	0.118993172	0.302931112	0.075446043	0.010972198
q_gen277	0.115398999	0.306273953	0.06998601	0.011445294
q_gen278	0.132210929	0.295694337	0.045143236	0.002724443
q_gen279	0.119999825	0.303416825	0.053573886	0.016994492
q_gen280	0.097617915	0.300053992	0.068311318	0.004636836
q_gen281	0.100298512	0.303738864	0.078815006	0.005006444
q_gen282	0.122111031	0.300514496	0.058746109	0.00183573
q_gen283	0.127077593	0.295374105	0.061233707	0.009014967
q_gen284	0.128339752	0.294299682	0.05833502	0.001702554
q_gen285	0.133799253	0.310519617	0.047403878	0.004119425
q_gen286	0.104830651	0.316423168	0.074975084	0.001264894
q_gen287	0.136168711	0.301120837	0.055997642	0.006464238
q_gen288	0.108388996	0.32084501	0.047617316	0.00055683
q_gen289	0.133382595	0.303632659	0.064593489	0.003616888
q_gen290	0.113793134	0.304733912	0.061457152	0.005298184
q_gen291	0.117279774	0.308951768	0.061005496	0.013857516
q_gen292	0.150889443	0.28868453	0.052067779	0.000873796
q_gen293	0.087510136	0.310253842	0.057598507	0.0064532
q_gen294	0.137351286	0.293228838	0.062475268	0.005583219
q_gen295	0.139861093	0.299086555	0.060839064	0.010382433
q_gen296	0.135543414	0.300371058	0.067898709	0.013047128
q_gen297	0.127857759	0.293136527	0.052984662	0.001580278
q_gen298	0.116135423	0.301798385	0.072130863	0.012256491
q_gen299	0.115000307	0.300931858	0.070115719	0.01016073
q_gen300	0.127261018	0.314186855	0.07447064	0.009195533
q_gen301	0.132486415	0.315195037	0.057004905	0.003886336
q_gen302	0.132924129	0.313484317	0.059347323	0.00356586
q_gen303	0.113860271	0.294712547	0.060175007	0.003055383
q_gen304	0.100429337	0.29935093	0.0615623	0.004528676
q_gen305	0.104308982	0.308056949	0.059180514	0.012434154
q_gen306	0.122593675	0.288161575	0.048851151	0.012194764
q_gen307	0.105856007	0.298688613	0.067859172	0.010394365
q_gen308	0.109473457	0.289601604	0.063622939	0.004646911
q_gen309	0.120730423	0.306533107	0.070732074	0.010590252
q_gen310	0.101200922	0.294636393	0.059642625	0.001882433
q_gen311	0.104840489	0.297201468	0.079681065	0.005590401
q_gen312	0.109607926	0.293179741	0.059195296	0.000508135
q_gen313	0.146099944	0.293143929	0.072704849	0.000328019
q_gen314	0.137351829	0.301206056	0.073565563	0.000345813
q_gen315	0.12376564	0.298738858	0.07913418	0.001579281
q_gen316	0.141644864	0.29824356	0.054416262	0.001380829
q_gen317	0.135642613	0.28706246	0.054983135	0.012244439
q_gen318	0.132274146	0.290197818	0.039457421	0.002551318
q_gen319	0.117434272	0.323861885	0.070684003	0.003432043
q_gen320	0.121564247	0.323287076	0.060377954	0.005392742
q_gen321	0.118153787	0.302320624	0.068313582	0.004098204
q_gen322	0.122243982	0.301787402	0.070983382	0.003445406
q_gen323	0.124069825	0.32011016	0.074078232	0.004775455
q_gen324	0.121016253	0.305743581	0.052376832	0.007567204
q_gen325	0.102632617	0.294904888	0.075485042	0.006377517
q_gen326	0.109409616	0.302550858	0.070216867	0.005753413
q_gen327	0.121880283	0.294407508	0.064340151	0.009484699
q_gen328	0.133358662	0.29832626	0.071274881	0.002069073
q_gen329	0.128764982	0.330759909	0.044922606	0.002975939
q_gen330	0.11599427	0.289740144	0.062438549	0.004030815
q_gen331	0.09529472	0.295884216	0.050358258	0.004718564
q_gen332	0.142387321	0.28583792	0.063773634	0.001168943
q_gen333	0.109419947	0.309033916	0.070950068	0.005780269
q_gen334	0.144883611	0.289014331	0.066180707	0.003299744
q_gen335	0.148070887	0.283342931	0.059162637	0.004970193
q_gen336	0.131863361	0.28170881	0.055848827	0.005693051
q_gen337	0.12065347	0.285883352	0.06543426	0.001633749
q_gen338	0.120222882	0.280904415	0.063118499	0.000520286
q_gen339	0.122258816	0.277734622	0.064333612	0.001497215
q_gen340	0.111683016	0.279420421	0.047054043	0.009212666
q_gen341	0.128428828	0.281479927	0.063391069	0.004696541
q_gen342	0.09561215	0.306195855	0.073063346	0.008643481
q_gen343	0.091645588	0.306244546	0.067678988	0.006363942
q_gen344	0.101613868	0.308764447	0.067905665	0.002406867
q_gen345	0.108656599	0.28741427	0.043839476	0.006338426
q_gen346	0.104332456	0.28331717	0.046455595	0.006926571
q_gen347	0.156637135	0.287816772	0.047854848	0.008251981
q_gen348	0.123724118	0.305760869	0.064215231	0.007163572
q_gen349	0.118095211	0.307207569	0.053133844	0.002306572
q_gen350	0.113480302	0.316180551	0.046790788	0.004749505
q_gen351	0.091616095	0.304183151	0.047564985	0.0012897
q_gen352	0.103687246	0.294625625	0.085240009	0.006334413
q_gen353	0.109518373	0.285734335	0.053380988	0.008470656
q_gen354	0.145583944	0.287594732	0.060178349	0.006831792
q_gen355	0.137117321	0.294617634	0.074079267	0.002536306
q_gen356	0.114777111	0.305117999	0.052425847	0.003352172
q_gen357	0.132292841	0.307513512	0.05984734	0.00865074
q_gen358	0.119064188	0.2942052	0.065587229	0.003630805
q_gen359	0.122271154	0.293203122	0.048160856	0.007501032
q_gen360	0.09926709	0.287405633	0.063378597	0.005257438
q_gen361	0.079046618	0.302713797	0.062645034	0.00242771
q_gen362	0.135186665	0.30013465	0.061992301	0.003594022
q_gen363	0.119799483	0.296310472	0.038270955	0.009823084
q_gen364	0.107227773	0.298146041	0.04934531	0.002444912
q_gen365	0.124738861	0.312842051	0.056405031	0.003183347
q_gen366	0.129996813	0.295792253	0.061619548	0.008658994
q_gen367	0.097512975	0.299888802	0.063110196	0.006282528
q_gen368	0.115613648	0.304686342	0.058573347	0.008336264
q_gen369	0.118867931	0.31128116	0.052920025	0.008140542
q_gen370	0.111619959	0.312720488	0.061141345	0.002290252
q_gen371	0.134740608	0.308358118	0.049399165	0.003608014
q_gen372	0.102633814	0.291519531	0.050502292	0.005390279
q_gen373	0.112351893	0.299721418	0.064924935	0.002453756
q_gen374	0.115180877	0.29918118	0.076268151	0.005116371
q_gen375	0.146660208	0.306344787	0.054287192	0.006205518
q_gen376	0.135154327	0.295654365	0.02742756	0.002463835
q_gen377	0.119092562	0.298277873	0.054333902	0.000815083
q_gen378	0.111496489	0.296664859	0.057483529	0.000788676
q_gen379	0.113001492	0.306333684	0.073905787	0.00281565
q_gen380	0.148445841	0.313586644	0.056341677	0.003769167
q_gen381	0.127640721	0.313742201	0.066936255	0.003070036
q_gen382	0.110498278	0.307091531	0.04669583	0.000629938
q_gen383	0.108026191	0.322146621	0.06516612	0.001106868
q_gen384	0.134965769	0.308779157	0.05972667	0.003759604
q_gen385	0.121273172	0.301736135	0.069580277	0.006298458
q_gen386	0.128340763	0.298863323	0.047758456	0.00323699
q_gen387	0.104789324	0.295460717	0.064375401	0.004129512
q_gen388	0.121961582	0.305040238	0.050424763	0.002308433
q_gen389	0.136735774	0.299656537	0.067283423	0.000884495
q_gen390	0.133922663	0.301920965	0.061028146	0.000748095
q_gen391	0.134395854	0.284767367	0.073316115	0.000560223
q_gen392	0.138848445	0.312527007	0.06216921	0.00605878
q_gen393	0.102445012	0.283791568	0.064780209	0.006535451
q_gen394	0.118645985	0.28301703	0.090567086	0.008204811
q_gen395	0.104607438	0.288517037	0.082316493	0.003929093
q_gen396	0.158667361	0.310601211	0.070006766	0.002732025
q_gen397	0.160818723	0.300993595	0.062048699	0.009767442
q_gen398	0.10914465	0.313103307	0.054660902	0.007299287
q_gen399	0.127134596	0.300970022	0.074010175	0.005745431
q_gen400	0.136118063	0.281606882	0.061518193	0.006983964
q_gen401	0.117974043	0.306186595	0.067555471	0.005203102
q_gen402	0.126786693	0.305490161	0.06608088	0.010288165
q_gen403	0.141675109	0.300011602	0.048249957	0.007187917
q_gen404	0.131015917	0.296170919	0.06913468	0.005586579
q_gen405	0.115662214	0.311373916	0.056988701	0.004314728
q_gen406	0.125941217	0.295415211	0.071803661	0.003859084
q_gen407	0.119911681	0.293939358	0.067240593	0.00486755
q_gen408	0.126472036	0.31379956	0.058112452	0.001369336
q_gen409	0.139458372	0.290752787	0.040599658	0.007905958
q_gen410	0.092694554	0.305322042	0.075219595	0.011619498
q_gen411	0.096044117	0.296194237	0.064066018	0.001480246
q_gen412	0.102497063	0.313846423	0.055628765	0.007377185
q_gen413	0.104413939	0.302207836	0.059463909	0.001277994
q_gen414	0.114776819	0.302418133	0.086550154	0.007877663
q_gen415	0.09752159	0.303051185	0.068833123	0.007935456
q_gen416	0.104721941	0.300580172	0.049559016	0.003095967
q_gen417	0.102171843	0.300303724	0.062501978	0.003210831
q_gen418	0.108401325	0.295772622	0.054490593	0.004974733
q_gen419	0.113248497	0.302602202	0.063541674	0.009290334
q_gen420	0.119315216	0.300540943	0.058022509	0.003206076
q_gen421	0.111413149	0.305209427	0.060636863	0.001740432
q_gen422	0.109638	0.311108922	0.06316518	0.003526111
q_gen423	0.115289462	0.296624603	0.066997048	0.005488919
q_gen424	0.150981	0.311342387	0.069544925	0.002988359
q_gen425	0.113988794	0.295073204	0.065548378	0.007427031
q_gen426	0.094590511	0.311337743	0.058396862	0.000561346
q_gen427	0.090559075	0.311074496	0.060954085	0.000775495
q_gen428	0.120876744	0.302462842	0.07368232	0.001304921
q_gen429	0.104135081	0.30370346	0.074191674	0.004502542
q_gen430	0.135165441	0.307309381	0.051037297	0.0102094
q_gen431	0.121600232	0.285263769	0.075466658	0.008264012
q_gen432	0.127263841	0.291218975	0.063778812	0.000654362
q_gen433	0.138254251	0.306367161	0.0558598	0.003452427
q_gen434	0.105668799	0.304394723	0.068736271	0.003516505
q_gen435	0.118512846	0.304190519	0.075465917	0.00550651
q_gen436	0.116443657	0.309684804	0.049857569	0.004041035
q_gen437	0.123081646	0.2983211	0.044791305	0.003767655
q_gen438	0.144088898	0.305624611	0.058083278	0.001229812
q_gen439	0.126798236	0.301225356	0.050470804	0.000551296
q_gen440	0.117237334	0.303193743	0.055162276	0.00397639
q_gen441	0.112332258	0.299711917	0.070382422	0.004407093
q_gen442	0.126966118	0.296933084	0.06991733	0.005471313
q_gen443	0.113366832	0.304311643	0.046106227	0.007000012
q_gen444	0.119731911	0.306006249	0.048877227	0.010891919
q_gen445	0.105141722	0.30362724	0.068747873	0.006587574
q_gen446	0.111656201	0.301093709	0.039685202	0.003557022
q_gen447	0.092354433	0.317089438	0.088866862	0.000605872
q_gen448	0.104235721	0.314519792	0.074230593	0.000243652
q_gen449	0.114221108	0.30812208	0.068859344	0.009289678
q_gen450	0.106200671	0.291672417	0.054441808	0.000469467
q_gen451	0.085457199	0.323467601	0.048565995	0.008922835
q_gen452	0.101094106	0.315532852	0.060827777	0.001419243
q_gen453	0.103522255	0.299415177	0.074728466	0.008927861
q_gen454	0.104154472	0.298584837	0.061901662	0.005989585
q_gen455	0.128475201	0.30276355	0.06780805	0.002170941
q_gen456	0.118147225	0.306429066	0.07042661	0.004678951
q_gen457	0.114742523	0.304469296	0.055803356	0.010169307
q_gen458	0.113225675	0.303728773	0.074111846	0.001314943
q_gen459	0.116175149	0.30344419	0.060691212	0.00184116
q_gen460	0.099895631	0.296967297	0.060396871	0.004994465
q_gen461	0.10867154	0.302351393	0.088281542	0.006490505
q_gen462	0.15293916	0.313348721	0.043136853	0.004266664
q_gen463	0.141828298	0.316727995	0.040465961	0.00399783
q_gen464	0.139003548	0.303545639	0.034532792	0.006672251
q_gen465	0.118030632	0.324113345	0.04303062	0.001775674
q_gen466	0.115271175	0.315690997	0.048641515	0.006670417
q_gen467	0.122734718	0.283631204	0.069555488	0.000541335
q_gen468	0.098605757	0.304789248	0.056799248	0.00641755
q_gen469	0.122257163	0.299846045	0.049858361	0.005055476
q_gen470	0.121992197	0.287082839	0.071368714	0.00259377
q_gen471	0.100169683	0.313106645	0.052725115	0.000638992
q_gen472	0.141044459	0.313990556	0.067445846	0.000410136
q_gen473	0.129135941	0.306410812	0.056464278	0.005408827
q_gen474	0.13075665	0.308566243	0.079619102	0.004219376
q_gen475	0.123449465	0.30786211	0.077715541	0.003312267
q_gen476	0.104671826	0.287721373	0.044869569	0.007421734
q_gen477	0.113241628	0.311833351	0.062144573	0.002074434
q_gen478	0.104469035	0.307522273	0.081458719	0.001491606
q_gen479	0.112868916	0.30123644	0.049034983	0.012711241
q_gen480	0.136360326	0.291019617	0.068297862	0.004689116
q_gen481	0.118989419	0.308786304	0.054460637	0.004658915
q_gen482	0.121860268	0.278802565	0.066112325	0.007966369
q_gen483	0.119644551	0.305383008	0.056959822	0.004783527
q_gen484	0.103970614	0.293214546	0.067054657	0.007784736
q_gen485	0.125731765	0.305978974	0.059204356	0.004763924
q_gen486	0.112105485	0.293402064	0.067934418	0.008254517
q_gen487	0.10267101	0.302709986	0.053750285	0.004265306
q_gen488	0.132973094	0.293250996	0.059773262	0.002408361
q_gen489	0.102460789	0.318855628	0.052717408	0.003114922
q_gen490	0.098882802	0.315743893	0.058248273	0.002077415
q_gen491	0.148698361	0.289460816	0.045906429	0.006963621
q_gen492	0.110562201	0.302442547	0.071371626	0.001706863
q_gen493	0.111895321	0.289322396	0.056527468	0.006970906
q_gen494	0.117219499	0.287482093	0.050437917	0.004948394
q_gen495	0.106023082	0.291216201	0.042393063	0.0083818
q_gen496	0.113377434	0.295811843	0.091529426	0.007459177
q_gen497	0.107783589	0.308382537	0.050972555	0.007675519
q_gen498	0.115495036	0.297864191	0.048455799	0.00351012
q_gen499	0.120962203	0.295767651	0.05059706	0.004306923
q_gen500	0.108518175	0.299055588	0.063171229	0.003311992
q_gen501	0.13338786	0.298718647	0.066831567	0.018907753
q_gen502	0.131147733	0.297733256	0.076065454	0.000977666
q_gen503	0.095615914	0.297678098	0.063895825	0.006166296
q_gen504	0.109035167	0.310088464	0.058825122	0.006475749
q_gen505	0.113782349	0.287686215	0.060153582	0.001733086
q_gen506	0.129414364	0.29188727	0.052773019	0.004910669
q_gen507	0.094100995	0.296209722	0.078706157	0.001185343
q_gen508	0.074490619	0.299239012	0.051152989	0.002121188
q_gen509	0.155914953	0.305630661	0.072010213	0.002097971
q_gen510	0.08842081	0.29929396	0.057308536	0.004703705
q_gen511	0.122378322	0.31851584	0.072807224	0.014697033
q_gen512	0.114143126	0.282104796	0.056968004	0.004646045
q_gen513	0.129448668	0.282465575	0.071823688	0.003058597
q_gen514	0.115591847	0.322160338	0.040817152	0.006611564
q_gen515	0.112624025	0.31962919	0.041086828	0.004677848
q_gen516	0.10713104	0.300872149	0.043403773	0.004084001
q_gen517	0.130994661	0.312048121	0.076679726	0.008030633
q_gen518	0.128539908	0.305628247	0.067700487	0.011579859
q_gen519	0.112874044	0.299988255	0.060078122	0.00966963
q_gen520	0.091016313	0.306314928	0.057706227	0.003748392
q_gen521	0.092106574	0.314186022	0.0570827	0.003763875
q_gen522	0.124337547	0.290909021	0.071976631	0.008330545
q_gen523	0.13312855	0.285057371	0.059898107	0.006828103
q_gen524	0.137268269	0.290375314	0.076763284	0.00947668
q_gen525	0.130268143	0.287729287	0.060205864	0.001829828
q_gen526	0.111665838	0.28756306	0.06931955	0.014787411
q_gen527	0.119170248	0.28804977	0.075543976	0.003913584
q_gen528	0.134389749	0.307909501	0.041140031	0.001823079
q_gen529	0.127293987	0.305158329	0.070191783	0.016416211
q_gen530	0.123463689	0.305712	0.066201306	0.002109441
q_gen531	0.112151523	0.305230811	0.062942669	0.004830261
q_gen532	0.100089893	0.289314216	0.067935627	0.003034537
q_gen533	0.130543058	0.299244853	0.067424571	0.011903759
q_gen534	0.109587487	0.303696466	0.074309786	0.005642032
q_gen535	0.117411783	0.298908758	0.072631705	0.010101673
q_gen536	0.133683781	0.308947487	0.049392665	0.003919589
q_gen537	0.109414919	0.31713367	0.066165235	0.000543853
q_gen538	0.134436667	0.312298625	0.058796351	0.000670916
q_gen539	0.129330664	0.309284194	0.065792535	0.002000349
q_gen540	0.103387243	0.305508163	0.03042198	0.00105819
q_gen541	0.115831098	0.308607057	0.043246766	0.002000711
q_gen542	0.099400883	0.309607929	0.040443079	0.002145673
q_gen543	0.098383833	0.289643845	0.05749251	0.00061455
q_gen544	0.140973316	0.29214208	0.073324609	0.003177514
q_gen545	0.138187056	0.290438808	0.072955344	0.002975934
q_gen546	0.132442744	0.302100597	0.083187927	0.008394713
q_gen547	0.124329327	0.311391185	0.062194902	0.000397362
q_gen548	0.127914392	0.310775527	0.056956207	0.002426083
q_gen549	0.108755742	0.318003815	0.080221684	0.012432883
q_gen550	0.104076622	0.315134952	0.072057634	0.00155881
q_gen551	0.114715909	0.312243863	0.042566547	0.008462749
q_gen552	0.117240992	0.319580542	0.047089023	0.002983526
q_gen553	0.120202012	0.291760045	0.062816546	9.32E-05
q_gen554	0.128390301	0.290984743	0.067444815	8.20E-05
q_gen555	0.121872193	0.294861282	0.062858836	0.000107073
q_gen556	0.133110356	0.304008645	0.051862583	0.000102556
q_gen557	0.124211288	0.30408763	0.056643476	0.000114745
q_gen558	0.123520357	0.305179307	0.057794546	0.000182404
q_gen559	0.103118905	0.322362594	0.057487464	0.000668861
q_gen560	0.129950028	0.288078538	0.06731772	0.007229429
q_gen561	0.113707639	0.288791122	0.056387826	0.004750854
q_gen562	0.119444634	0.285183545	0.057067004	0.007078507
q_gen563	0.104211608	0.289923763	0.072377883	0.00159091
q_gen564	0.096507792	0.29977366	0.048526092	0.003728299
q_gen565	0.118630828	0.300259661	0.05823438	0.002578868
q_gen566	0.115635263	0.296668219	0.06224444	0.002774108
q_gen567	0.103108129	0.298814748	0.068958529	0.001571957
q_gen568	0.103202617	0.298907399	0.062166052	0.006693388
q_gen569	0.144746351	0.295221607	0.068513455	0.008221326
q_gen570	0.137729832	0.300360996	0.06194425	0.008289711
q_gen571	0.103195962	0.293291043	0.066769166	0.003236872
q_gen572	0.12225601	0.295843126	0.069871611	0.003827865
q_gen573	0.104115309	0.30068843	0.068194366	0.003154384
q_gen574	0.115118185	0.309109026	0.067526302	0.00311867
q_gen575	0.099172279	0.294865043	0.061597803	0.004621545
q_gen576	0.106857602	0.303146217	0.059145989	0.003750576
q_gen577	0.115193105	0.304273342	0.062674894	0.008476673
q_gen578	0.10143226	0.293961114	0.057487219	0.008107986
q_gen579	0.134485246	0.309161524	0.047173237	0.00202974
q_gen580	0.13732452	0.30229605	0.06251709	0.0009127
q_gen581	0.143510679	0.303863494	0.06818304	0.001262764
q_gen582	0.133384661	0.303116204	0.074784502	0.006529931
q_gen583	0.148244085	0.303631032	0.073314923	0.004331146
q_gen584	0.144434373	0.302369248	0.058779547	0.001765048
q_gen585	0.098242846	0.294645828	0.077156923	0.00419017
q_gen586	0.127104294	0.291201924	0.054041083	0.000982749
q_gen587	0.13191227	0.313838927	0.060431475	0.004754337
q_gen588	0.124861914	0.324121067	0.064708278	0.005348252
q_gen589	0.113757461	0.319710259	0.062739521	0.009895746
q_gen590	0.126252792	0.29355281	0.063362313	0.001200931
q_gen591	0.139448193	0.307415446	0.066163299	3.95E-05
q_gen592	0.133559538	0.310140754	0.072491274	6.18E-05
q_gen593	0.103266149	0.288392	0.05213451	0.004064155
q_gen594	0.112896465	0.29720998	0.05471757	0.003966035
q_gen595	0.090966915	0.285526861	0.050635755	0.002369884
q_gen596	0.100806524	0.280134768	0.050812264	0.004991359
q_gen597	0.107445037	0.303466146	0.06905537	0.000721591
q_gen598	0.111729842	0.308301509	0.078798471	0.002521643
q_gen599	0.137922161	0.304460622	0.042466815	0.005732357
q_gen600	0.111197307	0.299228979	0.070525141	0.008105362
q_gen601	0.110575924	0.303619013	0.071665958	0.01009967
q_gen602	0.117576208	0.310659039	0.06930435	0.003029244
q_gen603	0.12419583	0.289701913	0.057214385	0.005072378
q_gen604	0.133581069	0.294169649	0.057609581	0.007740856
q_gen605	0.118062073	0.301074343	0.07605337	0.001578076
q_gen606	0.098097023	0.292989932	0.072150622	0.004659008
q_gen607	0.12571156	0.292511575	0.055246785	0.001704307
q_gen608	0.108602756	0.29621905	0.064351993	0.001840357
q_gen609	0.134015986	0.299983585	0.067767186	0.00082695
q_gen610	0.153858319	0.307660901	0.060011601	0.000808484
q_gen611	0.133178059	0.302303884	0.047002035	0.004828061
q_gen612	0.130033276	0.300780305	0.047754474	0.00361155
q_gen613	0.113203211	0.313562224	0.075714742	0.016209986
q_gen614	0.113833256	0.307169073	0.04774522	0.006020021
q_gen615	0.111079025	0.309824121	0.046488803	0.010300996
q_gen616	0.1159227	0.308720163	0.046560109	0.00163104
q_gen617	0.12116337	0.304693248	0.051392691	0.002726939
q_gen618	0.144729454	0.297029202	0.062227897	0.005414175
q_gen619	0.116261798	0.299770834	0.07423627	0.000335557
q_gen620	0.133332292	0.303530301	0.066467691	0.0010112
q_gen621	0.117660351	0.301235347	0.056677305	0.004947372
q_gen622	0.108639471	0.299815524	0.068367771	0.002421624
q_gen623	0.116001662	0.29515421	0.048586326	0.001819867
q_gen624	0.116732296	0.289746509	0.08515103	0.009445043
q_gen625	0.111219019	0.300828941	0.064664521	0.003669319
q_gen626	0.122225706	0.316191999	0.086664041	0.000145256
q_gen627	0.1010003	0.292922463	0.070658016	0.008392083
q_gen628	0.128218916	0.32399879	0.053029848	0.000245942
q_gen629	0.129919199	0.313841732	0.052239558	0.000860813
q_gen630	0.098078786	0.316557588	0.08649071	0.002868954
q_gen631	0.1102301	0.311792006	0.067696429	0.002364077
q_gen632	0.117317585	0.311822259	0.067041882	0.011547089
q_gen633	0.102468256	0.312295318	0.061302795	0.008141073
q_gen634	0.106703881	0.31676201	0.057040351	0.001102716
q_gen635	0.119122868	0.297081801	0.068397065	0.005054956
q_gen636	0.112971266	0.311986443	0.061115432	0.008389769
q_gen637	0.127221091	0.314150872	0.066399015	0.005667977
q_gen638	0.12387132	0.3036214	0.050550819	0.001756963
q_gen639	0.10417433	0.300779551	0.048739222	0.004964011
q_gen640	0.10710231	0.302056833	0.047605463	0.009576221
q_gen641	0.111476005	0.309965227	0.08150033	0.003891828
q_gen642	0.088890384	0.297235748	0.038500811	0.002180754
q_gen643	0.110799077	0.308649754	0.076080295	0.002716231
q_gen644	0.107112986	0.307637901	0.065566421	0.012431611
q_gen645	0.135823982	0.301491811	0.054769644	0.00495388
q_gen646	0.132354012	0.320787991	0.08066626	0.002081502
q_gen647	0.128146048	0.309754975	0.060465259	0.002609909
q_gen648	0.128225505	0.306851234	0.066221013	0.015366985
q_gen649	0.123106065	0.308404884	0.081100139	0.013430403
q_gen650	0.125635174	0.298024317	0.054009527	0.00158327
q_gen651	0.100804129	0.305766831	0.05714067	0.003244733
q_gen652	0.112473712	0.285599175	0.064202654	0.003604222
q_gen653	0.115279679	0.287685409	0.068085901	0.004203799
q_gen654	0.126898343	0.300467679	0.040239187	0.000327819
q_gen655	0.124238949	0.292672593	0.053894041	0.000173926
q_gen656	0.11118144	0.305108925	0.064151258	9.87E-05
q_gen657	0.151964365	0.290230954	0.059963881	0.004232873
q_gen658	0.080589759	0.31169104	0.078259298	0.005325872
q_gen659	0.102063433	0.302354148	0.049841498	0.010140229
q_gen660	0.114535735	0.321485242	0.047044089	0.007172505
q_gen661	0.115368953	0.279243695	0.050767761	0.006064439
q_gen662	0.117852519	0.30320993	0.079132568	0.00031699
q_gen663	0.116805398	0.305388388	0.07150613	0.000300791
q_gen664	0.130356943	0.299541459	0.066418033	0.000525128
q_gen665	0.120815173	0.311412874	0.058239083	0.000677008
q_gen666	0.108522467	0.313858213	0.065927683	0.008370969
q_gen667	0.128482965	0.306937424	0.058078994	0.001667884
q_gen668	0.145473605	0.304125522	0.055517945	0.009371832
q_gen669	0.14300206	0.304446464	0.060097797	0.001359364
q_gen670	0.108172417	0.314140755	0.072588806	0.000141722
q_gen671	0.131234454	0.305451986	0.054526438	0.000340038
q_gen672	0.093743487	0.29613178	0.066391735	0.010408881
q_gen673	0.099267663	0.298277365	0.054742343	0.004183515
q_gen674	0.121214666	0.309022389	0.070465736	0.01161111
q_gen675	0.130459564	0.303735927	0.06438234	0.000185829
q_gen676	0.107374528	0.297772431	0.061062197	0.011152858
q_gen677	0.110758979	0.300306587	0.051294371	0.004841976
q_gen678	0.137149128	0.303336909	0.070646129	0.001636661
q_gen679	0.128420253	0.309738347	0.065079318	0.00102549
q_gen680	0.119654363	0.307821685	0.038385104	0.005944757
q_gen681	0.095404723	0.299329311	0.070948801	0.001005614
q_gen682	0.116592776	0.305230131	0.048461531	0.007331505
q_gen683	0.134333718	0.309666469	0.049332108	0.007176083
q_gen684	0.093921113	0.305556902	0.07460555	0.005024224
q_gen685	0.109623457	0.291163792	0.063806611	0.005269287
q_gen686	0.104944936	0.308980886	0.053275839	0.003319937
q_gen687	0.102508168	0.30358093	0.049618322	0.006482604
q_gen688	0.099253671	0.304688707	0.077486966	0.006398009
q_gen689	0.132512263	0.294855679	0.053286944	0.007537688
q_gen690	0.12191887	0.306149454	0.069326832	0.001264534
q_gen691	0.110207402	0.297405014	0.055689999	0.001125741
q_gen692	0.099615719	0.306067662	0.058494359	0.004672378
q_gen693	0.110566365	0.30122206	0.073782746	0.004347379
q_gen694	0.119402618	0.287432998	0.04746577	0.008028034
q_gen695	0.114379737	0.317068783	0.076019746	0.006778827
q_gen696	0.097823869	0.30918647	0.047242788	0.008352591
q_gen697	0.09188584	0.289356918	0.053928826	0.000477328
q_gen698	0.10180779	0.296539439	0.050174482	0.000765502
q_gen699	0.147800438	0.302628748	0.062139627	0.005387909
q_gen700	0.135876195	0.302050654	0.064666551	0.004238604
q_gen701	0.149651878	0.30138528	0.057011641	0.012448758
q_gen702	0.097467352	0.299179548	0.062369543	0.007773175
q_gen703	0.106201822	0.299024527	0.052773463	0.005145154
q_gen704	0.143541772	0.294451277	0.061058617	0.004783981
q_gen705	0.111183566	0.290851217	0.073701912	0.00657646
q_gen706	0.120110642	0.295243433	0.05974249	0.006827671
q_gen707	0.095349158	0.304858164	0.070995892	0.005011681
q_gen708	0.084340885	0.301937526	0.075472045	0.001726212
q_gen709	0.107782285	0.306939431	0.050717178	0.009120365
q_gen710	0.158271715	0.301016863	0.078841593	0.003800622
q_gen711	0.15245357	0.30195477	0.071779846	0.003421781
q_gen712	0.102586173	0.298355659	0.052765878	0.002101409
q_gen713	0.14300333	0.305799128	0.068872161	0.004000913
q_gen714	0.137926999	0.304088646	0.053036889	0.006267645
q_gen715	0.077108193	0.311850142	0.064096705	0.000667564
q_gen716	0.060906288	0.296890062	0.059286078	0.002994971
q_gen717	0.06859638	0.297294908	0.046467882	0.004163433
q_gen718	0.12918389	0.304815202	0.049503695	0.005485251
q_gen719	0.107863013	0.322031918	0.07250071	0.005095575
q_gen720	0.126845608	0.278131036	0.058158303	0.003211198
q_gen721	0.127721785	0.283680239	0.065025438	0.005573163
q_gen722	0.111776862	0.314889725	0.051935369	0.01011694
q_gen723	0.096360363	0.315943236	0.058319067	0.002919895
q_gen724	0.111355862	0.296430322	0.053656593	0.00734145
q_gen725	0.113553793	0.3034808	0.092677466	0.005174005
q_gen726	0.113577007	0.311376435	0.066601018	0.002256947
q_gen727	0.125711099	0.275184627	0.059998019	0.008202878
q_gen728	0.122719252	0.316833583	0.063700646	0.00361641
q_gen729	0.100418656	0.299355208	0.054497976	0.009533216
q_gen730	0.109730411	0.301611728	0.064486367	0.004817742
q_gen731	0.139725275	0.293593132	0.052948566	0.005946746
q_gen732	0.096198938	0.323690269	0.05617234	0.00825783
q_gen733	0.109086644	0.306947155	0.080108202	0.003843271
q_gen734	0.106206759	0.312304665	0.071297916	0.009006251
q_gen735	0.103608883	0.290547893	0.053924219	0.002423512
q_gen736	0.098538396	0.30877167	0.050340669	0.006547949
q_gen737	0.109679078	0.296469758	0.064276685	0.001753546
q_gen738	0.113502392	0.29967422	0.060818172	0.001138665
q_gen739	0.106311641	0.286922424	0.059619492	0.006729232
q_gen740	0.142579406	0.303691415	0.051084347	0.000805319
q_gen741	0.129661048	0.304759921	0.089372533	0.002332364
q_gen742	0.123940786	0.313641072	0.044180024	0.006408738
q_gen743	0.088946306	0.300186579	0.086400027	0.002649023
q_gen744	0.142396136	0.282835341	0.039345009	0.009571064
q_gen745	0.124121408	0.291868625	0.048446751	0.005274721
q_gen746	0.116508769	0.315928788	0.051196874	0.00491372
q_gen747	0.093611478	0.299458128	0.063776252	0.002906539
q_gen748	0.114001293	0.304484752	0.046969129	0.004236659
q_gen749	0.104910821	0.299303322	0.061371394	0.009142912
q_gen750	0.117926705	0.295110998	0.036499464	0.004955968
q_gen751	0.116070579	0.305714635	0.045019261	0.001618599
q_gen752	0.144804139	0.295014898	0.069857095	0.010955978
q_gen753	0.126216896	0.30562947	0.078834153	0.002833181
q_gen754	0.110801975	0.300480923	0.052477009	0.001274878
q_gen755	0.125597239	0.313453522	0.072494225	0.00572203
q_gen756	0.116093921	0.286810731	0.060725106	0.009996435
q_gen757	0.129158868	0.310061799	0.061951783	0.004312274
q_gen758	0.126565163	0.308039814	0.047895898	0.002405003
q_gen759	0.091033757	0.294624306	0.071452935	0.003685682
q_gen760	0.108808635	0.296081823	0.063154858	0.003490276
q_gen761	0.118489866	0.308948531	0.060574405	0.007168901
q_gen762	0.116789381	0.304811122	0.087464513	0.004410727
q_gen763	0.094244987	0.300104057	0.038469962	0.004996215
q_gen764	0.13697712	0.309375722	0.087693072	0.008546505
q_gen765	0.117690221	0.299562228	0.055988763	0.004663279
q_gen766	0.126213632	0.292428877	0.073882004	0.006895473
q_gen767	0.124790132	0.298807845	0.049174577	0.003654204
q_gen768	0.115069054	0.296441789	0.047191549	0.004846423
q_gen769	0.129757202	0.299251914	0.048335279	0.001224451
q_gen770	0.113042163	0.295448152	0.032352967	0.006175316
q_gen771	0.097881619	0.31051909	0.072156576	0.008482325
q_gen772	0.112322514	0.294943474	0.057653287	0.007143864
q_gen773	0.10194544	0.299687196	0.060214778	0.001968388
q_gen774	0.104273962	0.288796042	0.065782434	0.006567568
q_gen775	0.110162973	0.299060277	0.055589096	0.004455995
q_gen776	0.147535278	0.302134756	0.039708945	0.007509082
q_gen777	0.115434689	0.318537653	0.045239875	0.004150757
q_gen778	0.104603622	0.304239242	0.048818499	0.002991204
q_gen779	0.126894972	0.306680563	0.055454267	0.005818189
q_gen780	0.102225283	0.274257256	0.066881361	0.000886917
q_gen781	0.12083684	0.282457532	0.063627799	0.00651632
q_gen782	0.142647277	0.288733586	0.076471607	0.005588345
q_gen783	0.136242923	0.309801752	0.074703997	0.004784351
q_gen784	0.125853778	0.303370658	0.056300968	8.28E-05
q_gen785	0.097086211	0.294948647	0.056670676	0.002754983
q_gen786	0.11123628	0.308416813	0.075843372	9.79E-05
q_gen787	0.103220389	0.30597475	0.048223209	0.000115005
q_gen788	0.137731382	0.296255581	0.06137563	0.001727305
q_gen789	0.131043315	0.300052822	0.06691846	0.005180306
q_gen790	0.121450749	0.302622914	0.076454451	0.006252338
q_gen791	0.112207482	0.304355247	0.05126543	0.001688146
q_gen792	0.096469761	0.289448719	0.058013718	0.00081321
q_gen793	0.102688549	0.300979111	0.059940161	0.007958308
q_gen794	0.123518126	0.292757906	0.051153984	0.001998866
q_gen795	0.143521859	0.29728885	0.062618262	0.005815985
q_gen796	0.143910122	0.303021596	0.057188298	0.001932698
q_gen797	0.112921577	0.316213045	0.06547811	0.003208535
q_gen798	0.154100596	0.309505857	0.068373453	0.005995292
q_gen799	0.121006446	0.290175545	0.040822541	0.006604219
q_gen800	0.105908016	0.301208412	0.081791978	0.006344799
q_gen801	0.118545982	0.292670048	0.062701093	0.006323517
q_gen802	0.117777542	0.288095464	0.056888452	0.009722558
q_gen803	0.109484965	0.304128409	0.064978637	0.001070807
q_gen804	0.137941769	0.324220991	0.062536184	0.008400164
q_gen805	0.088219487	0.290655418	0.042203075	0.000198713
q_gen806	0.128326233	0.309776997	0.063399089	0.001110612
q_gen807	0.129178034	0.303371508	0.051956357	0.003013466
q_gen808	0.11893999	0.313048714	0.048742087	0.006437226
q_gen809	0.123631617	0.320728315	0.064402051	0.002853019
q_gen810	0.141050917	0.290505876	0.049324275	0.003139481
q_gen811	0.116220951	0.303817935	0.045545493	0.011589528
q_gen812	0.119966871	0.303881412	0.066289383	0.003669277
q_gen813	0.110398474	0.301039195	0.057024783	0.002324571
q_gen814	0.113135189	0.288538115	0.07579917	0.005160024
q_gen815	0.126142531	0.291399955	0.062544926	0.003711445
q_gen816	0.104754677	0.292439558	0.051482673	0.009853323
q_gen817	0.117720249	0.304630639	0.055355442	0.006136285
q_gen818	0.15282015	0.304515858	0.047997042	0.004760288
q_gen819	0.118532563	0.293068006	0.051486536	0.005008423
q_gen820	0.11019824	0.288892718	0.066607334	0.007226801
q_gen821	0.110840763	0.298055152	0.069142406	0.007311852
q_gen822	0.110211545	0.292346309	0.067108683	0.009436072
q_gen823	0.144351643	0.300697642	0.060193229	0.001034472
q_gen824	0.12711187	0.315935593	0.062007423	0.007596249
q_gen825	0.09399773	0.303241925	0.065468708	0.001663172
q_gen826	0.095214558	0.30352835	0.060332695	0.002451985
q_gen827	0.101434467	0.309061034	0.059787749	0.00570191
q_gen828	0.156033198	0.31513323	0.062359974	0.006785011
q_gen829	0.126463252	0.316600986	0.047918773	0.011700838
q_gen830	0.123201752	0.302718065	0.063191964	0.001047451
q_gen831	0.12190736	0.311640089	0.061488055	0.004990491
q_gen832	0.129062093	0.293629923	0.05123335	0.010721323
q_gen833	0.106908564	0.303401493	0.060206299	0.004774641
q_gen834	0.126334588	0.297406976	0.067294284	0.001952076
q_gen835	0.117180012	0.30212794	0.062431416	0.002006038
q_gen836	0.13881669	0.284939849	0.055172793	0.005975558
q_gen837	0.124482602	0.302981371	0.062814692	0.000443461
q_gen838	0.120868076	0.288075715	0.059400327	0.000154598
q_gen839	0.132173319	0.318170038	0.053755997	0.000413418
q_gen840	0.103386558	0.29592552	0.070054588	0.003751823
q_gen841	0.090543755	0.294824945	0.06435656	0.008031275
q_gen842	0.092440631	0.316828323	0.063716236	0.002336566
q_gen843	0.085857129	0.312773725	0.064551661	0.00454092
q_gen844	0.144914962	0.292355199	0.072164923	0.003924718
q_gen845	0.130153659	0.287131756	0.065640892	0.002121462
q_gen846	0.121488238	0.299685309	0.0700982	0.003674377
q_gen847	0.125407367	0.300484866	0.069178937	0.005425135
q_gen848	0.126536252	0.288325922	0.057864063	0.007314889
q_gen849	0.106392804	0.300170582	0.082050546	0.006062403
q_gen850	0.127790032	0.295285586	0.065108882	0.003048475
q_gen851	0.121965842	0.31276212	0.053416439	0.00473928
q_gen852	0.116478125	0.299109641	0.044039125	0.001984555
q_gen853	0.127034435	0.301565371	0.070546318	0.002194899
q_gen854	0.153050606	0.292477301	0.058786483	0.000790117
q_gen855	0.135284124	0.29952469	0.057443803	0.000816014
q_gen856	0.097521287	0.30970561	0.049909379	0.001163182
q_gen857	0.095475032	0.303394912	0.073431051	0.007177268
q_gen858	0.144941383	0.302610882	0.039887109	0.002006
q_gen859	0.150304102	0.306749096	0.046623236	0.002258622
q_gen860	0.1183859	0.319387687	0.064913618	0.002941248
q_gen861	0.101276824	0.316152983	0.066105536	0.013261215
q_gen862	0.120335436	0.319393813	0.053251877	0.001726373
q_gen863	0.091021595	0.300507272	0.061179213	0.004584785
q_gen864	0.130751048	0.295427454	0.056251116	0.006145949
q_gen865	0.096315883	0.309591395	0.067006267	0.001282417
q_gen866	0.100028049	0.304636712	0.063584691	0.001083757
q_gen867	0.12629068	0.296415267	0.064391059	0.00737139
q_gen868	0.14332107	0.297256368	0.070464067	0.003425672
q_gen869	0.144692636	0.305418384	0.047050156	0.010695271
q_gen870	0.133743811	0.305408445	0.067557558	0.005436765
q_gen871	0.118348192	0.297571395	0.074269514	0.014711289
q_gen872	0.136809267	0.315767778	0.050720827	0.011660456
q_gen873	0.136429515	0.312729998	0.051486088	0.01702136
q_gen874	0.147629564	0.316816842	0.071810249	0.006979473
q_gen875	0.101287834	0.301633867	0.032284799	0.004467515
q_gen876	0.125178092	0.293504883	0.084144567	0.006066596
q_gen877	0.11060729	0.300708346	0.03748797	0.003903234
q_gen878	0.130867323	0.299522624	0.06026535	0.004161437
q_gen879	0.133912927	0.290976847	0.05520018	0.007229205
q_gen880	0.134252541	0.309259429	0.064065359	0.006334254
q_gen881	0.126391459	0.299636161	0.060519302	0.002895386
q_gen882	0.121074988	0.300418189	0.064010303	0.005920884
q_gen883	0.1235252	0.288139648	0.052983133	0.010243576
q_gen884	0.100980495	0.292046698	0.071647451	0.004610798
q_gen885	0.111685362	0.304084237	0.06488986	0.002694509
q_gen886	0.106123866	0.302560892	0.063317836	0.013894053
q_gen887	0.131458228	0.308170442	0.06565636	0.001676455
q_gen888	0.137558877	0.30236834	0.043903109	0.00021765
q_gen889	0.116917841	0.30394628	0.077623845	0.001545805
q_gen890	0.134501131	0.305500054	0.036918971	0.000257988
q_gen891	0.099906084	0.299588468	0.072727243	0.012986383
q_gen892	0.101450162	0.28567927	0.078512526	0.010261451
q_gen893	0.090278163	0.28893798	0.084208761	0.006522636
q_gen894	0.089529428	0.301341299	0.042982417	0.003052236
q_gen895	0.087679723	0.290645444	0.075704405	0.009246138
q_gen896	0.141488114	0.31381309	0.049521336	0.003355453
q_gen897	0.14310814	0.307780724	0.047460632	0.002048592
q_gen898	0.142165749	0.307487422	0.048682258	0.003373018
q_gen899	0.101683418	0.302248724	0.064301156	0.001450989
q_gen900	0.134549275	0.292894395	0.056543231	0.007814643
q_gen901	0.12120194	0.305951898	0.064482351	0.005208959
q_gen902	0.113456047	0.31435011	0.059452434	0.00100886
q_gen903	0.104979342	0.284767972	0.049926749	0.010046176
q_gen904	0.115446921	0.319467746	0.061921551	0.002903917
q_gen905	0.121626933	0.297370252	0.056460861	0.003044293
q_gen906	0.133502531	0.299684857	0.054942934	0.002578225
q_gen907	0.140282014	0.298351856	0.068328005	0.005438414
q_gen908	0.149296596	0.294903404	0.062441636	0.002727508
q_gen909	0.110681435	0.301593682	0.06284852	0.000971232
q_gen910	0.116727985	0.296668982	0.06916228	0.00056314
q_gen911	0.120108589	0.292607842	0.063985002	0.01553742
q_gen912	0.113076675	0.299115255	0.063835194	0.002912743
q_gen913	0.095678435	0.304975224	0.066073046	0.001484562
q_gen914	0.087119346	0.307737518	0.066708628	0.003464883
q_gen915	0.110567222	0.314086228	0.04644849	0.007906017
q_gen916	0.11917296	0.285855635	0.060191374	0.006188625
q_gen917	0.146629421	0.301823708	0.058736697	0.007669421
q_gen918	0.131631411	0.296947201	0.070225481	0.006282739
q_gen919	0.103828051	0.304060083	0.070369293	0.00932772
q_gen920	0.091528351	0.310679015	0.055955531	0.00521379
q_gen921	0.095743985	0.294689872	0.071026943	0.004319604
q_gen922	0.139573217	0.297219495	0.070614818	0.012406312
q_gen923	0.092707284	0.307615421	0.070196757	0.001709026
q_gen924	0.10390092	0.292549104	0.062298389	0.007871505
q_gen925	0.101219541	0.298655893	0.062387189	0.007799468
q_gen926	0.100415809	0.295809101	0.067381447	0.00964255
q_gen927	0.115414567	0.29438136	0.064548876	0.001308129
q_gen928	0.128002872	0.288786145	0.048252517	0.009005356
q_gen929	0.113012811	0.283141581	0.040301988	0.007161517
q_gen930	0.106145583	0.298867877	0.073447388	0.003174002
q_gen931	0.108191577	0.28883573	0.060182036	0.006814599
q_gen932	0.123116739	0.285937322	0.074868413	0.002286107
q_gen933	0.102292583	0.299828071	0.051461482	0.006229201
q_gen934	0.11610835	0.303588818	0.062563874	0.009887642
q_gen935	0.145066483	0.287634331	0.062745763	0.005862749
q_gen936	0.095707782	0.298388332	0.05866108	0.001696583
q_gen937	0.094966797	0.292179711	0.060629734	0.003777046
q_gen938	0.121218484	0.300546799	0.076697802	0.004198913
q_gen939	0.098512923	0.29958013	0.060078138	0.002185548
q_gen940	0.124496245	0.289833534	0.063849727	0.007337185
q_gen941	0.135495767	0.319201162	0.062934858	0.001450786
q_gen942	0.140893844	0.305473957	0.081313626	0.002336082
q_gen943	0.148283786	0.314145599	0.044782125	0.001064755
q_gen944	0.097666641	0.288287109	0.067281877	0.004853576
q_gen945	0.118842926	0.303545436	0.068251291	0.002600434
q_gen946	0.10313868	0.316312191	0.06330482	0.007980083
q_gen947	0.115283609	0.305476077	0.079231166	0.001944124
q_gen948	0.123664115	0.29705959	0.078651738	0.006428889
q_gen949	0.14697538	0.300751426	0.059835536	0.003803801
q_gen950	0.148306992	0.292024979	0.062781926	0.005328641
q_gen951	0.134830683	0.318087539	0.075342387	0.000475424
q_gen952	0.100791485	0.293069015	0.047996513	0.002579956
q_gen953	0.115954965	0.306694655	0.064482291	0.011834953
q_gen954	0.116002834	0.306068822	0.064226658	0.000729078
q_gen955	0.135615258	0.304411155	0.065667538	0.000623973
q_gen956	0.133173068	0.291033755	0.084145902	0.006737119
q_gen957	0.153861087	0.288469653	0.042432716	0.002147495
q_gen958	0.101885828	0.303823358	0.028339448	0.005827891
q_gen959	0.11603157	0.298026072	0.054917911	0.002734096
q_gen960	0.154806721	0.294824017	0.063256629	0.011582288
q_gen961	0.10951845	0.306142565	0.070555379	0.009159222
q_gen962	0.115149064	0.308151792	0.05738888	0.00266977
q_gen963	0.121242554	0.313292216	0.059055496	0.003778353
q_gen964	0.136870165	0.314831249	0.056388163	0.003316128
q_gen965	0.122045626	0.308763159	0.057411335	0.004374658
q_gen966	0.124919193	0.318307982	0.060972751	0.013784008
q_gen967	0.118588351	0.314819148	0.045164162	0.00381653
q_gen968	0.093571579	0.303019406	0.069940562	0.001088048
q_gen969	0.147070944	0.295777172	0.066552432	0.000662598
q_gen970	0.132501381	0.280123832	0.081926195	0.001675011
q_gen971	0.139121593	0.289371909	0.071768382	0.0006534
q_gen972	0.133805284	0.288447401	0.070246345	0.001686311
q_gen973	0.127431257	0.308927267	0.058175211	0.003877425
q_gen974	0.097333756	0.285895027	0.055164087	0.013339362
q_gen975	0.135880941	0.30858275	0.07015641	0.002113089
q_gen976	0.100713617	0.301414896	0.05763081	0.00576519
q_gen977	0.129557176	0.315843662	0.05702139	0.007575031
q_gen978	0.122521814	0.30198677	0.059550743	0.006666874
q_gen979	0.120147423	0.301498895	0.061526726	0.006769445
q_gen980	0.110970305	0.310777526	0.060184975	0.001248996
q_gen981	0.130000003	0.302673744	0.059138436	0.001529999
q_gen982	0.119843842	0.308225298	0.060879612	0.000369958
q_gen983	0.123723652	0.305691583	0.049430325	0.000276185
q_gen984	0.115585584	0.29015171	0.051111848	5.70E-05
q_gen985	0.12164167	0.313879115	0.055726375	0.002336383
q_gen986	0.134383184	0.300214559	0.05123761	0.016923296
q_gen987	0.118629854	0.29744015	0.056079842	0.007582977
q_gen988	0.122747276	0.299303185	0.047812707	0.004029504
q_gen989	0.142898783	0.314805902	0.057998906	0.00850453
q_gen990	0.113227586	0.298782789	0.073451445	0.008644184
q_gen991	0.113613882	0.295983237	0.066486531	0.006456095
q_gen992	0.122698462	0.303904056	0.060936999	0.003608388
q_gen993	0.113742777	0.31266879	0.06333473	0.00810875
q_gen994	0.115350331	0.304891074	0.079918215	0.0046057
q_gen995	0.119130847	0.303946461	0.048769784	0.003806641
q_gen996	0.103716884	0.296848253	0.071386214	0.009164035
q_gen997	0.144590527	0.304510832	0.048846827	0.011257004
q_gen998	0.119457431	0.29652514	0.068357684	0.004762041
q_gen999	0.097834799	0.293225781	0.062786226	0.00451893
q_gen1000	0.097794809	0.294144252	0.062521307	0.004595555
