# Supplementary material for: Underwater CAM photosynthesis elucidated by Isoetes genome
Source: Nat Commun. 2021 Nov 3;12:6348. doi: 10.1038/s41467-021-26644-7 (PMC8566536; doi:10.1038/s41467-021-26644-7)
Supplement: Supplementary file 11 — Source Data [file 41467_2021_26644_MOESM11_ESM.zip › Source_Data/Supp_Figure28b.xlsx]

## Sheet: Phase_shift
	Physcomitrium patens vs. I. taiwanensis	Selaginella moellendorffii vs. I. taiwanensis
-23	0	8
-22	0	20
-21	0	16
-20	0	15
-19	0	13
-18	0	18
-17	0	15
-16	0	10
-15	1	20
-14	0	15
-13	2	22
-12	5	17
-11	2	20
-10	5	26
-9	9	33
-8	5	32
-7	4	46
-6	5	50
-5	4	63
-4	8	52
-3	13	87
-2	16	73
-1	13	77
0	23	52
1	41	48
2	59	53
3	84	43
4	76	17
5	71	9
6	79	20
7	51	7
8	32	12
9	34	7
10	22	7
11	23	8
12	19	9
13	9	3
14	10	3
15	5	3
16	14	1
17	16	0
18	24	0
19	20	0
20	13	0
21	12	0
22	8	0
23	4	0
24	10	0
24	851	1050
